# Supplementary material for: APEX1, a transcriptional hub for endochondral ossification and fracture repair
Source: Bone Res. 2026 Jan 16;14:7. doi: 10.1038/s41413-025-00486-1 (PMC12811256; doi:10.1038/s41413-025-00486-1)
Supplement: Supplementary file 3 — Supplemental Table 1 [file 41413_2025_486_MOESM3_ESM.xlsx]

## Sheet: 3-dpf Apex1KO vs WT
Gene set enrichment analysis results for the comparative between P-Apex1 KO and WT at 3-dpf for the GO Biological Processes database from MSigDB. In green those processes plotted in Fig S5
pathway	pval	padj	log2err	ES	NES	size	leadingEdge	Database
GOBP_REGULATION_OF_SMOOTHENED_SIGNALING_PATHWAY	6.14307e-09	3.53431e-07	0.761461	-0.585206	-2.48915	61	Rpgrip1l Chsy1 Smo Sfrp1 Dync2h1 Tedc1 Ttc23 Evc Gas1 Ift122 Ptch1 Cibar1 Megf8 Tulp3 Gorab Kif7 Gli3 Fgfr2 Ift172 Shox2 Wdr11 Ift81 Sufu Fbxl17 Rab34 Prrx1 Dlg5 Gli1	GO Biological Processes (C5 GO:BP)
GOBP_SMOOTHENED_SIGNALING_PATHWAY	4.31963e-10	3.20155e-08	0.814036	-0.530891	-2.43254	96	Rpgrip1l 2700049A03Rik Chsy1 Smo Sfrp1 Dync2h1 Tbc1d32 Tedc1 Cc2d2a Ttc23 Evc Gas1 Ttc26 Ift122 Ptch1 Ift20 Cibar1 Megf8 Tulp3 Boc Gorab Kif7 Gli3 Ro60 Fgfr2 Dzip1l Ift172 Shox2 Dyrk2 Wdr11 Ift81 Nsdhl Sufu Fbxl17 Rab34 Prrx1 Dlg5 Gli1 Cdon Stil Septin2 Zfp423 Dzip1 Ift80	GO Biological Processes (C5 GO:BP)
GOBP_POSITIVE_REGULATION_OF_SMOOTHENED_SIGNALING_PATHWAY	1.24865e-06	3.7416e-05	0.643552	-0.687124	-2.38327	28	Chsy1 Smo Sfrp1 Dync2h1 Tedc1 Ttc23 Evc Cibar1 Gorab Kif7 Ift172 Shox2 Rab34 Prrx1 Dlg5 Gli1	GO Biological Processes (C5 GO:BP)
GOBP_UTERUS_DEVELOPMENT	3.66488e-06	9.52647e-05	0.627257	-0.82904	-2.25914	12	Kdm5b Hoxa9 Ash1l Hoxa11 Rbp4 Smad4 Hoxa10 Src Nipbl Esr1	GO Biological Processes (C5 GO:BP)
GOBP_SISTER_CHROMATID_SEGREGATION	8.2267e-10	5.54659e-08	0.801216	-0.44025	-2.1884	166	Stag1 Cdk5rap2 Ttk Hdac8 Trip13 Cdc26 Tnks Phf13 Zfp207 Atm Atrx Pds5b Top2b Dsn1 Sfpq Lats1 Cenpe Pibf1 Bub1 Kif2c Mad2l1 Pds5a Cdc16 Anapc1 Mre11a Hnrnpu Kif23 Smc5 Ndc80 Ddx11 Slf1 Kntc1 Mad1l1 Knstrn Fbxw7 Ctnnb1 Bub1b Kif14 Nipbl Cenpc1 Prc1 Ncapg Sgo2a Naa10 Ncapd3 Kif4 Pogz Numa1 Anapc4 Smc2 Racgap1 Eml4 Eml3 Top2a Spdl1 Cdc27 Anapc11 Tacc3 Nuf2 Ccnb1 Apc Tubg1 Kifc5b Mis12 Ncaph Hecw2 Klh…	GO Biological Processes (C5 GO:BP)
GOBP_NEGATIVE_REGULATION_OF_CHROMOSOME_ORGANIZATION	5.69893e-07	1.90627e-05	0.659444	-0.492931	-2.1881	82	Tet1 Hnrnpa1 Cdk5rap2 Xrn1 Ttk Trip13 Tnks Rad50 Zfp207 Atm Ctc1 Atrx Terf1 Parp1 Bub1 Mad2l1 Hnrnpu Ndc80 Kntc1 Mad1l1 Stn1 Rtel1 Bub1b Src Ercc4 Naa10 Slx4 Top2a Spdl1 Phf8 Tnks2 Hnrnpc Ccnb1 Apc Dcp2 Tent4b Klhl22 Cdc20 Espl1 Tpr Cenpf Ik Gen1 Pif1 Plk1 Xrcc1 Pot1a Acd	GO Biological Processes (C5 GO:BP)
GOBP_NEGATIVE_REGULATION_OF_TELOMERE_MAINTENANCE	3.10948e-05	0.000601677	0.557332	-0.598812	-2.16993	33	Hnrnpa1 Xrn1 Tnks Rad50 Atm Ctc1 Terf1 Parp1 Hnrnpu Stn1 Rtel1 Src Ercc4 Slx4 Tnks2 Hnrnpc Dcp2 Tent4b	GO Biological Processes (C5 GO:BP)
GOBP_CHROMOSOME_SEPARATION	1.05609e-06	3.20917e-05	0.643552	-0.489078	-2.15555	79	Smarcad1 Cdk5rap2 Ttk Trip13 Cdc26 Zfp207 Fancm Atm Top2b Cenpe Bub1 Mad2l1 Cdc16 Anapc1 Ndc80 Kntc1 Mad1l1 Bub1b Mlh1 Ercc4 Numa1 Anapc4 Slx4 Top2a Spdl1 Cdc27 Anapc11 Tacc3 Ccnb1 Apc Mus81 Hecw2 Klhl22 Cdc20 Espl1 Dlgap5 Tpr Rmi1 Cenpf Ik Cdc6 Gen1 Plk1 Ncaph2 Dis3l2 Rb1 Csnk2a1	GO Biological Processes (C5 GO:BP)
GOBP_SISTER_CHROMATID_COHESION	1.04123e-05	0.000240263	0.593325	-0.541283	-2.12023	46	Stag1 Hdac8 Tnks Atrx Pds5b Sfpq Bub1 Pds5a Mre11a Smc5 Ddx11 Slf1 Fbxw7 Ctnnb1 Bub1b Nipbl Sgo2a Naa10 Pogz Cdc20 Smc1a Espl1 Mcmbp Mau2 Sgo1 Stag2 Plk1 Smc3 Esco2 Rb1	GO Biological Processes (C5 GO:BP)
GOBP_RECOMBINATIONAL_REPAIR	1.31697e-07	5.16611e-06	0.690132	-0.453326	-2.1185	112	Parpbp Lig3 Xrcc2 Rad50 Mcm8 Fancm Atm Spidr Rev3l Setd2 Wdr48 Sfpq Fus Parp1 Mre11a Mcm9 Smc5 Klhl15 Rbbp8 Rif1 Chek1 Rtel1 Rad51 Nipbl Recql Cdc7 Smc6 Nucks1 Fbh1 Ercc4 Rpa2 Smchd1 Swi5 Gins2 Slx4 Mcm6 Brca1 Wrn Helb Rhno1 Hrob Arid2 Mus81 Trp53bp1 Cdc45 Kdm1a Ppp4r2 Mms22l Mcm4 Tonsl Polq Rad52 Rmi1 Zfyve26 Ercc6 Gen1 Rad51d Fancb Gins4 Palb2 Xrcc1 Rad54l Shld2 Blm	GO Biological Processes (C5 GO:BP)
GOBP_ACTIN_FILAMENT_BASED_TRANSPORT	8.62752e-05	0.00138393	0.538434	-0.727235	-2.11252	15	Myo19 Myo1b Fnbp1l Syne2 Myo6 Myo1e	GO Biological Processes (C5 GO:BP)
GOBP_NUCLEAR_CHROMOSOME_SEGREGATION	1.11326e-10	9.8035e-09	0.839089	-0.412611	-2.10831	204	Stag1 Cdk5rap2 Ttk Hdac8 Trip13 Gem Cdc26 Tnks Phf13 Zfp207 Fancm Atm Atrx Pds5b Top2b Dsn1 Sfpq Lats1 Brip1 Cenpe Pibf1 Bub1 Kif2c Mad2l1 Pds5a Cdc16 Anapc1 Mre11a Hnrnpu P3h4 Kif23 Smc5 Ndc80 Ddx11 Slf1 Kntc1 Mad1l1 Knstrn Fbxw7 Ctnnb1 Bub1b Kif14 Nipbl Cenpc1 Prc1 Ncapg Sgo2a Mlh1 Ercc4 Naa10 Ncapd3 Kif4 Pogz Numa1 Anapc4 Ect2 Smc2 Slx4 Racgap1 Eml4 Eml3 Top2a Spdl1 Cdc27 Anapc11 Fancd2 Tacc3 …	GO Biological Processes (C5 GO:BP)
GOBP_REGULATION_OF_SISTER_CHROMATID_COHESION	0.00024197	0.00312605	0.518848	-0.639638	-2.06852	22	Hdac8 Tnks Atrx Sfpq Bub1 Smc5 Ddx11 Slf1 Ctnnb1 Nipbl Naa10	GO Biological Processes (C5 GO:BP)
GOBP_CILIUM_ORGANIZATION	8.21715e-11	7.38687e-09	0.839089	-0.393666	-2.06514	247	Nek1 Rpgrip1l Rttn Dnah8 Ttc21b Cdkl5 2700049A03Rik Rfx3 Cdk5rap2 Ahi1 Cep192 Dync2h1 Ccdc88a Nphp3 Tmem250-ps Sclt1 Tbc1d32 Fnbp1l Cc2d2a Rab23 Plk4 Ttc26 Alms1 Bbs9 Atat1 Cilk1 Ift122 Syne2 Ift20 Fbf1 Cibar1 Tuba1a Rabep2 Fam149b Odf2l Gorab Pibf1 Limk2 Dync2i1 Ckap5 Ro60 Dzip1l Ift172 Haus7 Cep41 Cep57 Cep250 Ift46 Hyls1 Haus6 Cplane1 Hsp90aa1 Wdr11 Ift81 Cep290 Vangl2 Bbs1 Sdccag8 Lca5 Wdr90 …	GO Biological Processes (C5 GO:BP)
GOBP_DNA_RECOMBINATION	1.15407e-09	7.54519e-08	0.788187	-0.404067	-2.06487	207	Parpbp Setx Smarcad1 Prkdc Lig3 Xrcc2 Swap70 Trip13 Lig4 Rad50 Mcm8 Fancm Atm Spidr Rnf168 Rev3l Setd2 Polm Xrcc5 Wdr48 Top2b Kmt5b Sfpq Fus Tsn Nsd2 Brip1 Parp1 Mre11a Mcm9 Smc5 Hmgb1 Klhl15 Rbbp8 Exosc3 Rif1 Apex2 Chek1 Rtel1 Msh3 Kpna2 Rad51 Nipbl Recql Cdc7 Smc6 Nucks1 Fbh1 Mlh1 Ercc4 Tprkb Tcf3 Rpa2 Smchd1 Swi5 Gins2 Lef1 Slx4 Top2a Msh2 Kmt5c Mcm6 Brca1 Zranb3 Wrn Helb Fancd2 Rhno1 Hrob Ari…	GO Biological Processes (C5 GO:BP)
GOBP_METAPHASE_ANAPHASE_TRANSITION_OF_CELL_CYCLE	4.34895e-05	0.000783235	0.557332	-0.492159	-2.06267	58	Cdk5rap2 Ttk Trip13 Cdc26 Zfp207 Atm Cenpe Bub1 Mad2l1 Cdc16 Anapc1 Ndc80 Kntc1 Mad1l1 Bub1b Anapc4 Spdl1 Cdc27 Anapc11 Tacc3 Ccnb1 Apc Hecw2 Klhl22 Cdc20 Espl1 Dlgap5 Tpr Cenpf Ik Cdc6 Gen1 Plk1	GO Biological Processes (C5 GO:BP)
GOBP_MITOTIC_SISTER_CHROMATID_SEGREGATION	8.16883e-08	3.32533e-06	0.704976	-0.419599	-2.05005	145	Cdk5rap2 Ttk Trip13 Cdc26 Tnks Phf13 Zfp207 Atm Atrx Pds5b Dsn1 Cenpe Pibf1 Bub1 Kif2c Mad2l1 Pds5a Cdc16 Anapc1 Hnrnpu Kif23 Smc5 Ndc80 Slf1 Kntc1 Mad1l1 Knstrn Bub1b Kif14 Nipbl Cenpc1 Prc1 Ncapg Sgo2a Naa10 Ncapd3 Kif4 Pogz Numa1 Anapc4 Smc2 Racgap1 Eml4 Eml3 Spdl1 Cdc27 Anapc11 Tacc3 Nuf2 Ccnb1 Apc Tubg1 Kifc5b Mis12 Ncaph Hecw2 Klhl22 Cdc20 Smc1a Espl1 Dlgap5 Tpr Ncapd2 Cenpf Ik Mau2 Vps4b S…	GO Biological Processes (C5 GO:BP)
GOBP_SPINDLE_ORGANIZATION	7.76829e-08	3.21802e-06	0.704976	-0.415801	-2.04461	153	Stag1 Tasor Ints13 Cep192 Ttk Tnks Zfp207 Senp6 Atrx Pkd1 Clasp2 Chd3 Bora Cenpe Pibf1 Aspm Tubgcp4 Limk2 Ckap5 Hnrnpu Kif23 Ndc80 Haus7 Tubgcp5 Sac3d1 Haus6 Gnai1 Knstrn Cep120 Prc1 Cenph Golga2 Cep97 Mlh1 Lzts2 Stil Kif4 Numa1 Racgap1 Kif11 Dlg1 Eml3 Haus3 Haus4 Csnk1d Cenpj Tacc3 Nuf2 Ccnb1 Tubg1 Arhgef10 Kifc5b Haus1 Gpsm2 Tubgcp3 Tbce Mecp2 Cdc20 Wdr62 Stard9 Mapre2 Smc1a Espl1 Dlgap5 Tpr Cl…	GO Biological Processes (C5 GO:BP)
GOBP_NEGATIVE_REGULATION_OF_TELOMERE_MAINTENANCE_VIA_TELOMERE_LENGTHENING	0.000156328	0.00227123	0.518848	-0.612706	-2.04197	25	Hnrnpa1 Xrn1 Tnks Ctc1 Terf1 Parp1 Hnrnpu Stn1 Src Ercc4 Slx4 Tnks2 Hnrnpc Dcp2 Tent4b	GO Biological Processes (C5 GO:BP)
GOBP_ATRIAL_SEPTUM_DEVELOPMENT	0.000635078	0.00661923	0.477271	-0.717237	-2.03745	14	Ccn1 Acvr1 Smo Sox4 Nphp3 Nsd2	GO Biological Processes (C5 GO:BP)
GOBP_INTERSTRAND_CROSS_LINK_REPAIR	7.07616e-05	0.00117891	0.538434	-0.505085	-1.99837	48	Atr Mcm8 Fancm Rnf168 Wdr48 Ercc6l2 Mcm9 Fancc Rad51 Neil3 Exo5 Nucks1 Fanci Ercc4 Rpa2 Fanca Faap20 Slx4 Fancd2 Hrob Mus81 Dclre1a Usp1 Msh6 Fance Fancl Rad51d Fancb Rnf8	GO Biological Processes (C5 GO:BP)
GOBP_REGULATION_OF_CHROMOSOME_ORGANIZATION	9.93655e-10	6.59634e-08	0.788187	-0.383751	-1.9953	242	Atr Tet1 Myc Hnrnpa1 Parn Cdk5rap2 Xrn1 Tasor Ttk Kmt2a Hdac8 Trip13 Cdc26 Tnks Lig4 Rad50 Zfp207 Senp6 Atm Ctc1 Atrx Xrcc5 Mphosph8 Terf1 Sfpq Jdp2 Cenpe Parp1 Bub1 Mad2l1 Cdc16 Anapc1 Mre11a Hnrnpu Atf7ip Mtf2 Ylpm1 Auts2 Smc5 Ndc80 Smad4 Ddx11 Trim28 Sirt1 Slf1 Kntc1 Mad1l1 Stn1 Rps6ka5 Rif1 Dhx36 Mcph1 Rtel1 Ctnnb1 Bub1b Fmr1 Src Nipbl Smg1 Pphln1 Kmt2e Ercc4 Sin3a Naa10 Numa1 Anapc4 Il1b Slx…	GO Biological Processes (C5 GO:BP)
GOBP_REGULATION_OF_TELOMERE_MAINTENANCE	4.52637e-05	0.000810426	0.557332	-0.451608	-1.99482	75	Atr Myc Hnrnpa1 Parn Xrn1 Hdac8 Tnks Rad50 Atm Ctc1 Atrx Xrcc5 Terf1 Parp1 Mre11a Hnrnpu Ylpm1 Stn1 Dhx36 Rtel1 Src Smg1	GO Biological Processes (C5 GO:BP)
GOBP_EMBRYONIC_SKELETAL_SYSTEM_DEVELOPMENT	2.5132e-05	0.00049518	0.57561	-0.457974	-1.99169	71	Mdfi Sulf1 Mmp16 Twist1 Pcsk5 Setd2 Megf8 Tgfb3 Tulp3 Hoxa9 Xylt1 Alx4 Dync2i1 Gli3 Hoxa11 Rbp4 Fgfr2 Shox2 Mthfd1l Pbx1 Ctnnb1 Foxc2 Prrx1 Nipbl Mbtd1 Col11a1 Smad2 Mmp14 Dlg1 Pcgf2 Acvr2a Ucma Slc2a10 Deaf1 Col1a1	GO Biological Processes (C5 GO:BP)
GOBP_PROTEIN_LOCALIZATION_TO_CHROMOSOME	1.25372e-05	0.000281761	0.593325	-0.440459	-1.99076	87	Atr Tasor Ttk Hdac8 Tnks Mcm8 Atm Spidr Atrx Setd2 Xrcc5 Terf1 Mtbp Mcm9 Smc5 Ndc80 Slf1 Bub1b Nipbl Pphln1 Esr1 Rpa2 Zwilch Spdl1 Msh2 Ezh2 Macroh2a2 Tnks2 Trappc12 Mis12 Rcc2 Knl1 Ik Cenpa Mau2 Plk1 Pih1d1 Tcp1 Esco2 Pot1a Acd Rb1 Lrwd1 Cenpt Cct4 Ruvbl2 Sgf29 Cct6a Brca2 Slf2 Aurkb	GO Biological Processes (C5 GO:BP)
GOBP_APPENDAGE_MORPHOGENESIS	4.3154e-06	0.000108895	0.610527	-0.431601	-1.98893	99	Bcl2l11 Rpgrip1l Pkdcc Iqce Dync2h1 Sox4 Rspo2 Fbn2 Hdac2 Tbc1d32 Atrx Twist1 Pcsk5 Ptch1 Cibar1 Megf8 Tulp3 Hoxa9 Lrp6 Alx4 Gli3 Hoxa11 Sox9 Pitx1 Fgfr2 Shox2 Smad4 Dlx5 Pbx1 Hoxa10 Ctnnb1 Fmn1 Zfp729a Prrx1 Nipbl Fzd6 Sfrp2 Tbx2 Lef1 Ski Cacna1c Mbnl1 Aff3	GO Biological Processes (C5 GO:BP)
GOBP_KINETOCHORE_ORGANIZATION	0.000432153	0.00493318	0.498493	-0.638287	-1.98789	20	Senp6 Cenpe Ndc80 Cenpc1 Cenph Pogz Smc2 Nuf2 Trappc12 Mis12 Cenpn Dlgap5 Cenpf Cenpa Cenpk Smc4	GO Biological Processes (C5 GO:BP)
GOBP_CENTRIOLE_ASSEMBLY	0.000264111	0.00334205	0.498493	-0.536182	-1.98603	36	Rttn Cdk5rap2 Cep192 Plk4 Alms1 Rbm14 Cep295 Cep120 Ccp110 Trim37 Poc1b Stil Cep152 Cntrob Brca1 Cenpj Cep44 Wdr62 Npm1 C2cd3 Vps4b	GO Biological Processes (C5 GO:BP)
GOBP_REGULATION_OF_CHROMOSOME_SEGREGATION	5.53983e-05	0.000960014	0.557332	-0.448444	-1.98085	75	Cdk5rap2 Ttk Trip13 Cdc26 Zfp207 Atm Cenpe Bub1 Kif2c Mad2l1 Cdc16 Anapc1 Hnrnpu Smc5 Ndc80 Kntc1 Mad1l1 Bub1b Smc6 Rad18 Numa1 Anapc4 Spdl1 Cdc27 Anapc11 Tacc3 Ccnb1 Apc Hecw2 Rcc2 Klhl22 Cdc20 Espl1 Dlgap5 Tpr Cenpf Ik Cdc6 Gen1	GO Biological Processes (C5 GO:BP)
GOBP_DNA_GEOMETRIC_CHANGE	6.03208e-06	0.00014541	0.610527	-0.426574	-1.97555	100	Chd6 Setx Smarcad1 Cul4b Rad50 Mcm8 Fancm Atrx Smarca1 Xrcc5 Chd3 Brip1 Parp1 Mre11a Rfc3 Mcm9 Hmgb1 Chd8 Ddx11 Ercc6l Wrnip1 Ddx3x Dhx36 Chd2 Rtel1 Rad51 Chd9 Recql Dhx9 Fbh1 Ddb1 Ercc3 Top2a Mcm6 Zranb3 Wrn Helb Dna2 Hnrnpa2b1 Pura Mcm4 Polq Trp53 Rad54l2 Chtf18 Ercc6 Rfc5 Gtf2h5 Pif1 Rad54l Pot1a Blm Mcm5 Rps27a Smarcal1 Ruvbl2 Mcm7 Recql5 Rfc4 Chd4 Ruvbl1	GO Biological Processes (C5 GO:BP)
GOBP_APPENDAGE_DEVELOPMENT	2.06323e-06	5.81885e-05	0.627257	-0.415552	-1.96251	120	Bcl2l11 Rpgrip1l Pkdcc Iqce Dync2h1 Sox4 Rspo2 Fbn2 Hdac2 Tbc1d32 Smoc1 Ift122 Atrx Twist1 Pcsk5 Ptch1 Cibar1 Megf8 Comp Tulp3 Hoxa9 Lrp6 Alx4 Gli3 Hoxa11 Meox2 Sox9 Pitx1 Fgfr2 Ift172 Shox2 Smad4 Dlx5 Pbx1 Hoxa10 Ctnnb1 Fmn1 Zfp729a Prrx1 Nipbl Fzd6 Sfrp2 Tbx2 Lef1 Ski Ift80 Cacna1c Mbnl1 Aff3	GO Biological Processes (C5 GO:BP)
GOBP_REGULATION_OF_CHROMOSOME_SEPARATION	8.92418e-05	0.00142095	0.538434	-0.459651	-1.95897	63	Cdk5rap2 Ttk Trip13 Cdc26 Zfp207 Atm Cenpe Bub1 Mad2l1 Cdc16 Anapc1 Ndc80 Kntc1 Mad1l1 Bub1b Numa1 Anapc4 Spdl1 Cdc27 Anapc11 Tacc3 Ccnb1 Apc Hecw2 Klhl22 Cdc20 Espl1 Dlgap5 Tpr Cenpf Ik Cdc6 Gen1	GO Biological Processes (C5 GO:BP)
GOBP_CHROMOSOME_SEGREGATION	4.66576e-09	2.79622e-07	0.761461	-0.372679	-1.95751	261	Smarcad1 Stag1 Cdk5rap2 Ttk Hdac8 Trip13 Gem Cdc26 Tnks Phf13 Zfp207 Fancm Atm Atrx Pds5b Top2b Dsn1 Sfpq Lats1 Brip1 Cenpe Pibf1 Bub1 Kif2c Mad2l1 Pds5a Cdc16 Anapc1 Mre11a Hnrnpu P3h4 Kif23 Smc5 Ndc80 Ska3 Ddx11 Slf1 Kntc1 Mad1l1 Knstrn Ddx3x Fbxw7 Ctnnb1 Bub1b Hjurp Kif14 Nipbl Cenpc1 Prc1 Ncapg Cenph Smc6 Sgo2a Mlh1 Nde1 Rad18 Ercc4 Naa10 Ncapd3 Kif4 Pogz Numa1 Anapc4 Ect2 Smc2 Mis18a Ska2 Sl…	GO Biological Processes (C5 GO:BP)
GOBP_CENTROSOME_DUPLICATION	0.000201116	0.00271192	0.518848	-0.462416	-1.9519	60	Rttn Cdk5rap2 Cep192 Usp33 Plk4 Alms1 Rbm14 Cep295 Ckap5 Ndc80 Sirt1 Sac3d1 Cep120 Ccp110 Trim37 Poc1b Pkd2 Nde1 Stil Cep152 Cntrob Tmem67 Brca1 Cenpj Cep44 Arhgef10	GO Biological Processes (C5 GO:BP)
GOBP_RESOLUTION_OF_MEIOTIC_RECOMBINATION_INTERMEDIATES	0.00247187	0.0190827	0.431708	-0.722592	-1.95079	11	Fancm Top2b Mlh1 Ercc4 Slx4 Top2a Mus81 Rmi1	GO Biological Processes (C5 GO:BP)
GOBP_CRANIOFACIAL_SUTURE_MORPHOGENESIS	0.00247187	0.0190827	0.431708	-0.722462	-1.95044	11	Mmp16 Rab23 Twist1 Megf8 Tgfb3 Gli3 Mmp14 Insig1	GO Biological Processes (C5 GO:BP)
GOBP_INTRACILIARY_RETROGRADE_TRANSPORT	0.00101905	0.00962192	0.45506	-0.711971	-1.94013	12	Ttc21b Dync2h1 Cilk1 Ift122 Dync2i1	GO Biological Processes (C5 GO:BP)
GOBP_HOMOLOGOUS_RECOMBINATION	0.000492973	0.00539893	0.477271	-0.5528	-1.93613	29	Trip13 Rad50 Fancm Atm Top2b Brip1 Mre11a Msh3 Rad51 Nucks1 Mlh1 Ercc4 Slx4 Top2a Fancd2 Mus81 Hdac10 Rmi1	GO Biological Processes (C5 GO:BP)
GOBP_TELOMERE_MAINTENANCE_VIA_TELOMERE_LENGTHENING	0.000114518	0.00173385	0.538434	-0.437694	-1.91593	72	Atr Hnrnpa1 Parn Xrn1 Tnks Rad50 Atm Ctc1 Xrcc5 Terf1 Parp1 Mre11a Hnrnpu Hsp90aa1 Stn1 Dhx36 Rtel1 Rad51 Src Ercc4 Rfc1 Slx4 Tnks2 Hnrnpc Dcp2 Hnrnpa2b1 Tent4b	GO Biological Processes (C5 GO:BP)
GOBP_SKELETAL_SYSTEM_MORPHOGENESIS	9.84215e-07	3.12271e-05	0.643552	-0.391787	-1.911	147	Has2 Chsy1 Sfrp1 Fbn2 Mdfi Mmp16 Col27a1 Rab23 Ccn2 Twist1 Pappa2 Setd2 Wdr48 Megf8 Pkd1 Comp Tgfb3 Tulp3 Hoxa9 Lrp6 Sox5 Fgfr3 Alx4 Dync2i1 Gli3 Hoxa11 Tmem119 Sox9 Fgfr2 Shox2 Thra Hoxd8 Dlx5 Mthfd1l Ltbp3 Ctnnb1 Fmn1 Foxc2 Prrx1 Nipbl Col11a1 Mmp2 Plekha1 Glg1 Sfrp2 Serpinh1 Rab33b Ifitm5 Arid5b Ankrd11 Smad2 Mmp14 Ski Foxc1 Dlg1 Ift80 Pcgf2 Insig1	GO Biological Processes (C5 GO:BP)
GOBP_GLANDULAR_EPITHELIAL_CELL_DEVELOPMENT	0.001822	0.0149751	0.45506	-0.621	-1.90595	19	Smo Rfx3 Fasn Bmp5 Cdh2 Clock Gsk3b Gpat4	GO Biological Processes (C5 GO:BP)
GOBP_DOUBLE_STRAND_BREAK_REPAIR	1.73773e-08	8.52082e-07	0.733762	-0.370259	-1.90318	219	Parpbp Setx Smarcad1 Prkdc Lig3 Xrcc2 Trip13 Lig4 Rad50 Mcm8 Uimc1 Fancm Atm Spidr Twist1 Rnf168 Rev3l Setd2 Polm Xrcc5 Wdr48 Kmt5b Sfpq Fus Nsd2 Brip1 Parp1 Tdp1 Pola1 Mre11a Mcm9 Smc5 Hmgb1 Klhl15 Ddx11 Slf1 Rbbp8 Rif1 Chek1 Rtel1 Kdm2a Rad51 Nipbl Tdp2 Recql Cdc7 Herc2 Smc6 Nucks1 Nudt16l1 Fbh1 Mlh1 Ercc4 Rpa2 Smchd1 Swi5 Gins2 Cyren Slx4 Msh2 Kmt5c Mcm6 Brca1 Wrn Helb Fancd2 Arid2 Parp2 Dna2 …	GO Biological Processes (C5 GO:BP)
GOBP_SPINDLE_ASSEMBLY	2.43015e-05	0.000481013	0.57561	-0.415273	-1.90278	96	Stag1 Tasor Cep192 Tnks Zfp207 Senp6 Clasp2 Pibf1 Tubgcp4 Hnrnpu Kif23 Haus7 Tubgcp5 Sac3d1 Haus6 Prc1 Golga2 Cep97 Mlh1 Lzts2 Kif4 Numa1 Racgap1 Kif11 Eml3 Haus3 Haus4 Csnk1d Arhgef10 Kifc5b Haus1 Gpsm2 Tubgcp3 Cdc20 Stard9 Mapre2 Smc1a Tpr Clasp1 Tubgcp6 Vps4b Kpnb1 Spag5 Hdac3 Tpx2 Stag2 Togaram1 Plk1 Smc3	GO Biological Processes (C5 GO:BP)
GOBP_PROTEIN_LOCALIZATION_TO_CILIUM	0.000676498	0.00695021	0.477271	-0.50403	-1.89979	38	Ttc21b Dync2h1 Ccdc88a Tbc1d32 Ttc26 Bbs9 Ift122 Ift20 Fam149b Tulp3 Lztfl1 Invs Dzip1l Bbs1 Zfp423 Dzip1 Ift80 Csnk1d	GO Biological Processes (C5 GO:BP)
GOBP_MICROTUBULE_CYTOSKELETON_ORGANIZATION_INVOLVED_IN_MITOSIS	5.23196e-06	0.000128711	0.610527	-0.400711	-1.89551	121	Stag1 Cdk5rap2 Tasor Ints13 Cep192 Ttk Tnks Zfp207 Setd2 Pkd1 Clasp2 Bora Cenpe Pibf1 Mad2l1 Ckap5 Hnrnpu Kif23 Ndc80 Gnai1 Mcph1 Prc1 Cenph Golga2 Cep97 Htt Nde1 Stil Kif4 Numa1 Racgap1 Kif11 Eml3 Spdl1 Tacc3 Nuf2 Ccnb1 Tubg1 Arhgef10 Kifc5b Gpsm2 Tbce Mecp2 Spry2 Cdc20 Wdr62 Smc1a Espl1 Dlgap5 Tpr Clasp1 Cenpa Vps4b Kpnb1 Tpx2 Spc25 Stag2 Togaram1 Plk1 Smc3	GO Biological Processes (C5 GO:BP)
GOBP_NEGATIVE_REGULATION_OF_CELLULAR_SENESCENCE	0.00206111	0.0166237	0.431708	-0.650281	-1.88898	15	Prkdc Twist1 Akt3 Sirt1 Abl1 Zkscan3	GO Biological Processes (C5 GO:BP)
GOBP_DNA_METHYLATION	0.000624797	0.00652784	0.477271	-0.493303	-1.88573	42	Mettl4 Myc Kmt2a Atrx Mphosph8 Pik3ca Parp1 Atf7ip Trim28 Kmt2e Hells Ehmt1 Mis18a Ezh2 Brca1 Tet3 Kdm1b Mecp2 Fos	GO Biological Processes (C5 GO:BP)
GOBP_MICROTUBULE_ORGANIZING_CENTER_ORGANIZATION	1.43326e-05	0.000309227	0.593325	-0.400186	-1.88054	115	Rttn Cntln Cdk5rap2 Cep192 Xrcc2 Usp33 Plk4 Alms1 Rbm14 Cep295 Clasp2 Chd3 Bcas3 Ckap5 Ndc80 Haus7 Cep250 Pard6g Sirt1 Sac3d1 Haus6 Mcph1 Chek1 Ctnnb1 Gcc2 Sdccag8 Cep120 Ccp110 Trim37 Pclaf Golga2 BC034090 Poc1b Pkd2 Nde1 Stil Cep152 Cntrob Kif11 Haus3 Tmem67 Brca1 Haus4 Cenpj Odf2 Cep44 Arhgef10 Haus1	GO Biological Processes (C5 GO:BP)
GOBP_REGULATION_OF_TELOMERE_MAINTENANCE_VIA_TELOMERE_LENGTHENING	0.000378259	0.00443529	0.498493	-0.450894	-1.8756	56	Atr Hnrnpa1 Parn Xrn1 Tnks Atm Ctc1 Xrcc5 Terf1 Parp1 Hnrnpu Stn1 Dhx36 Rtel1 Src Ercc4 Slx4 Tnks2 Hnrnpc Dcp2 Hnrnpa2b1 Tent4b	GO Biological Processes (C5 GO:BP)
GOBP_DNA_DEPENDENT_DNA_REPLICATION_MAINTENANCE_OF_FIDELITY	0.000414827	0.00475386	0.498493	-0.484909	-1.87298	44	Atr Zgrf1 Fancm Atrx Bod1l Mre11a Mcm9 Ddx11 Donson Rtel1 Msh3 Rad51 Nucks1 Fbh1 Primpol Traip Zranb3 Wrn Thoc1 Dna2 Etaa1 Pole Mms22l Tonsl Alyref	GO Biological Processes (C5 GO:BP)
GOBP_KINETOCHORE_ASSEMBLY	0.00255801	0.0195706	0.431708	-0.644208	-1.87134	15	Senp6 Cenpe Cenpc1 Cenph Pogz Trappc12 Mis12 Cenpn Dlgap5 Cenpf Cenpa Cenpk	GO Biological Processes (C5 GO:BP)
GOBP_RESPONSE_TO_PLATELET_DERIVED_GROWTH_FACTOR	0.0014601	0.0126259	0.45506	-0.61196	-1.86886	18	Has2 Ptn Creb1 Src Rdx Atp7a Pdgfrb Fer Fyn Ccna2 Mtss2 Cbl Coro1b	GO Biological Processes (C5 GO:BP)
GOBP_NEGATIVE_REGULATION_OF_METAPHASE_ANAPHASE_TRANSITION_OF_CELL_CYCLE	0.000831121	0.00822543	0.477271	-0.501826	-1.86758	37	Cdk5rap2 Ttk Trip13 Zfp207 Atm Bub1 Mad2l1 Ndc80 Kntc1 Mad1l1 Bub1b Spdl1 Ccnb1 Apc Klhl22 Cdc20 Tpr Cenpf Ik Gen1 Plk1	GO Biological Processes (C5 GO:BP)
GOBP_EMBRYONIC_SKELETAL_SYSTEM_MORPHOGENESIS	0.000542868	0.00587086	0.477271	-0.458631	-1.86471	51	Mdfi Mmp16 Twist1 Setd2 Megf8 Tgfb3 Tulp3 Hoxa9 Alx4 Dync2i1 Gli3 Hoxa11 Fgfr2 Shox2 Mthfd1l Ctnnb1 Foxc2 Prrx1 Nipbl Col11a1 Smad2 Mmp14 Dlg1 Pcgf2	GO Biological Processes (C5 GO:BP)
GOBP_NEURAL_TUBE_PATTERNING	0.00118329	0.0108405	0.45506	-0.558208	-1.86035	25	Rpgrip1l Smo Tbc1d32 Ptch1 Tulp3 Gorab Lrp6 Gli3 Dzip1l Sufu	GO Biological Processes (C5 GO:BP)
GOBP_PROTEIN_LOCALIZATION_TO_CHROMATIN	0.00107293	0.00997778	0.45506	-0.536275	-1.86005	28	Tasor Hdac8 Mcm8 Setd2 Mcm9 Nipbl Pphln1 Esr1 Msh2 Ezh2 Macroh2a2 Mau2 Plk1 Pih1d1 Esco2 Rb1 Lrwd1 Ruvbl2 Sgf29	GO Biological Processes (C5 GO:BP)
GOBP_SPLICEOSOMAL_COMPLEX_ASSEMBLY	0.000451741	0.00508946	0.498493	-0.464832	-1.85915	50	Setx Rbmx Luc7l3 Ncbp1 Luc7l2 Snrpd2 Luc7l Snrpg Ythdc1 Srsf1 Sf3b1 Srpk2 Ptbp2 Srsf10 Rbm5 Snrpe Sfswap Snrnp200 Gcfc2 Khdc4 Prpf6	GO Biological Processes (C5 GO:BP)
GOBP_MITOTIC_SPINDLE_ORGANIZATION	4.35635e-05	0.000783235	0.557332	-0.401406	-1.85899	100	Stag1 Tasor Ints13 Cep192 Ttk Tnks Zfp207 Pkd1 Clasp2 Bora Cenpe Pibf1 Ckap5 Hnrnpu Kif23 Ndc80 Gnai1 Prc1 Cenph Golga2 Cep97 Stil Kif4 Numa1 Racgap1 Kif11 Eml3 Tacc3 Nuf2 Ccnb1 Tubg1 Arhgef10 Kifc5b Gpsm2 Tbce Mecp2 Cdc20 Wdr62 Smc1a Dlgap5 Tpr Clasp1 Vps4b Kpnb1 Tpx2 Spc25 Stag2 Togaram1 Plk1 Smc3	GO Biological Processes (C5 GO:BP)
GOBP_NEGATIVE_REGULATION_OF_DNA_METABOLIC_PROCESS	8.04206e-05	0.00129483	0.538434	-0.40719	-1.85161	95	Parpbp Hnrnpa1 Xrn1 Kmt2a Tnks Rad50 Atm Ctc1 Twist1 Xrcc5 Terf1 Adipoq Parp1 Hnrnpu Klhl15 Trim28 Stn1 Rif1 Rtel1 Msh3 Zfp729a Src Nudt16l1 Fbh1 Mlh1 Pparg Ercc4 Smchd1 Cyren Slx4 Msh2 Zranb3 Tnks2 Helb Hnrnpc Thoc1 Trp53bp1 Dcp2 Tent4b H1f0 Polq Ubr5 Msh6 Trp53 Ercc6 Fancb Pif1 Xrcc1 Pot1a Shld2 Acd Blm Tfip11	GO Biological Processes (C5 GO:BP)
GOBP_CONVERGENT_EXTENSION	0.00350672	0.0248873	0.431708	-0.678424	-1.84871	12	Sfrp1 Nphp3 Lrp6 Nkd1 Trim28 Dvl2 Frzb Sfrp2	GO Biological Processes (C5 GO:BP)
GOBP_CILIARY_BASAL_BODY_PLASMA_MEMBRANE_DOCKING	0.000193326	0.00268711	0.518848	-0.410041	-1.84696	86	Rpgrip1l Cdk5rap2 Ahi1 Cep192 Sclt1 Cc2d2a Plk4 Alms1 Fbf1 Tuba1a Ckap5 Haus7 Cep41 Cep57 Cep250 Haus6 Hsp90aa1 Cep290 Sdccag8 Ccp110 Cep97 Nde1 Cep83 Cep152 Cntrl Cep70 Haus3 Tmem67 Haus4 Csnk1d Cenpj Odf2 Sfi1 Tubg1 Haus1 Cep43 Nedd1 Kif24 Nphp1 Ttbk2 Clasp1 Pcm1 C2cd3	GO Biological Processes (C5 GO:BP)
GOBP_REGULATION_OF_DOUBLE_STRAND_BREAK_REPAIR_VIA_HOMOLOGOUS_RECOMBINATION	0.00165861	0.0139032	0.45506	-0.485856	-1.84627	39	Parpbp Spidr Setd2 Wdr48 Fus Parp1 Klhl15 Rif1 Chek1 Rtel1 Rad51 Fbh1 Rpa2 Smchd1 Helb Arid2 Trp53bp1 Kdm1a Ppp4r2 Polq	GO Biological Processes (C5 GO:BP)
GOBP_CHROMOSOME_ORGANIZATION_INVOLVED_IN_MEIOTIC_CELL_CYCLE	0.00249239	0.0191706	0.431708	-0.514781	-1.8433	31	Trip13 Rad50 Atm Atrx Brip1 Bub1 Mre11a P3h4 Bub1b Rad51 Sgo2a Mlh1 Ncapd3 Smc2 Fancd2 Ndc1 Ago4 Ncapd2 Sgo1 Ccne2 Smc4 Ncaph2	GO Biological Processes (C5 GO:BP)
GOBP_MEIOTIC_CHROMOSOME_SEPARATION	0.00373512	0.0260794	0.431708	-0.631685	-1.83496	15	Ttk Fancm Top2b Mlh1 Ercc4 Slx4 Top2a Mus81 Espl1 Rmi1	GO Biological Processes (C5 GO:BP)
GOBP_REGULATION_OF_MITOTIC_SISTER_CHROMATID_SEGREGATION	0.00131938	0.0117905	0.45506	-0.482161	-1.83145	40	Cdk5rap2 Ttk Trip13 Zfp207 Atm Bub1 Mad2l1 Hnrnpu Ndc80 Kntc1 Mad1l1 Bub1b Numa1 Spdl1 Ccnb1 Apc Klhl22 Cdc20 Tpr Cenpf Ik Gen1 Plk1	GO Biological Processes (C5 GO:BP)
GOBP_DORSAL_VENTRAL_PATTERN_FORMATION	0.0013459	0.0119497	0.45506	-0.481685	-1.82964	40	Smad6 Acvr1 Smo Sfrp1 Dync2h1 Mdfi Tbc1d32 Ptch1 Tulp3 Gorab Gli3 Hoxa11 Ift172 Sufu	GO Biological Processes (C5 GO:BP)
GOBP_NEURAL_TUBE_FORMATION	0.000212028	0.00281508	0.518848	-0.411896	-1.82839	82	Sfrp1 Sox4 Dlc1 Nphp3 Ift122 Mib1 Twist1 Setd2 Kif20b Ptch1 Tulp3 Bmp5 Lrp6 Tead2 Ift172 Mthfd1l Dvl2 Fzd2 Vangl2 Sufu Abl1 Fzd3 Fzd6 Sfrp2 Lmo4 Stil Ski Stk3	GO Biological Processes (C5 GO:BP)
GOBP_PEPTIDYL_LYSINE_TRIMETHYLATION	0.00247213	0.0190827	0.431708	-0.503867	-1.82588	33	Kmt2a Setd5 Atrx Setd2 Kmt5b Wdr82 Sirt1 Kmt2e Iws1 Kmt5c Ogt Arid4a Ctr9 Tet3 Mecp2 Smarcb1 Pih1d1 Suv39h1 Bend3	GO Biological Processes (C5 GO:BP)
GOBP_REGULATION_OF_UNSATURATED_FATTY_ACID_BIOSYNTHETIC_PROCESS	0.00390428	0.0269121	0.431708	-0.699888	-1.82566	10	Ptgs2 Pibf1 Sirt1 Cd74 Il1b	GO Biological Processes (C5 GO:BP)
GOBP_REPLICATION_FORK_PROCESSING	0.00149452	0.0128977	0.45506	-0.494201	-1.82047	35	Atr Zgrf1 Fancm Atrx Bod1l Mre11a Ddx11 Rtel1 Rad51 Nucks1 Fbh1 Primpol Traip Zranb3 Wrn Thoc1 Dna2 Etaa1 Mms22l Tonsl Alyref	GO Biological Processes (C5 GO:BP)
GOBP_COVALENT_CHROMATIN_MODIFICATION	8.11315e-10	5.54659e-08	0.801216	-0.329033	-1.82044	391	Tbl1xr1 Fbxl19 Tet1 Yeats2 Kdm4c Smarcad1 Kdm5a Kat6b Tasor Kmt2a Setd5 Hdac8 Hdac2 Cul4b Zzz3 Nsd1 Epc2 Atf2 Uimc1 Atm Hdac5 Atrx Kdm5b Twist1 Prdm5 Rnf168 Setd2 Mphosph8 Rbm14 Pole3 Kmt2c Cbx8 Kmt5b Sfpq Yeats4 Jdp2 Nsd2 Brd8 Ldb1 Ash1l Srcap Mideas Rcor1 Trrap Atf7ip Msl3 Phf14 Mtf2 Auts2 Meaf6 Wdr82 Morf4l2 Smad4 Trim28 Sirt1 Clock Rcor2 Mcm3ap Rps6ka5 Rif1 Zfp451 Chek1 Taf1 Ctnnb1 Kdm2a Huwe…	GO Biological Processes (C5 GO:BP)
GOBP_MRNA_CLEAVAGE_INVOLVED_IN_MRNA_PROCESSING	0.00301247	0.0220201	0.431708	-0.662037	-1.81903	13	Ncbp1 Cstf2 Cpsf6 Cpsf7 Nudt21 Cpsf2 Fip1l1 Ncbp2	GO Biological Processes (C5 GO:BP)
GOBP_ENDOCRINE_PANCREAS_DEVELOPMENT	0.00289775	0.021516	0.431708	-0.528336	-1.81451	27	Smo Rfx3 Eif2ak3 Sox4 Bmp5 Sox9 Cdh2 Clock Gsk3b	GO Biological Processes (C5 GO:BP)
GOBP_FIBROBLAST_APOPTOTIC_PROCESS	0.00247965	0.0191066	0.431708	-0.593717	-1.81314	18	Bcl2l11 Myc Sfrp1 Xrcc2 Stk17b Pik3ca Chd8 Prdm11 Pik3cg	GO Biological Processes (C5 GO:BP)
GOBP_REGULATION_OF_CENTRIOLE_REPLICATION	0.00468828	0.0308383	0.407018	-0.588375	-1.80582	19	Cdk5rap2 Plk4 Alms1 Rbm14 Cep295 Cep120 Trim37 Stil Brca1 Cenpj	GO Biological Processes (C5 GO:BP)
GOBP_BONE_MORPHOGENESIS	0.000470516	0.0052352	0.498493	-0.412465	-1.8055	72	Has2 Chsy1 Mmp16 Col27a1 Rab23 Twist1 Pappa2 Megf8 Comp Tgfb3 Lrp6 Fgfr3 Gli3 Hoxa11 Tmem119 Sox9 Fgfr2 Shox2 Dlx5 Ltbp3 Glg1 Sfrp2 Serpinh1 Ifitm5 Mmp14 Ski Foxc1 Ift80 Insig1	GO Biological Processes (C5 GO:BP)
GOBP_HISTONE_DEACETYLATION	0.00114037	0.0105369	0.45506	-0.419051	-1.80274	67	Tbl1xr1 Smarcad1 Kdm5a Hdac8 Hdac2 Hdac5 Prdm5 Rbm14 Sfpq Jdp2 Mideas Rcor1 Msl3 Morf4l2 Sirt1 Rcor2 Tbl1x Nipbl Elk4 Sin3a Brms1l Ski Sirt3 Tada3 Rest Srebf1 Lrrk2	GO Biological Processes (C5 GO:BP)
GOBP_NEGATIVE_REGULATION_OF_CELL_AGING	0.00360417	0.0253703	0.431708	-0.578621	-1.80207	20	Prkdc Pten Twist1 Akt3 Sirt1 Mif Abl1 Zkscan3	GO Biological Processes (C5 GO:BP)
GOBP_REGULATION_OF_HISTONE_METHYLATION	0.000980577	0.00932372	0.45506	-0.450419	-1.8015	50	Tet1 Kmt2a Nsd1 Atrx Mtf2 Auts2 Smad4 Sirt1 Rif1 Ctnnb1 Kmt2e Iws1 Bcor Kdm3a Brca1 Ogt Ctr9 Kdm1a Mecp2 Nelfe Pax5 Pygo2 Smarcb1 Jarid2 Paxbp1 Pih1d1	GO Biological Processes (C5 GO:BP)
GOBP_REGULATION_OF_MITOTIC_NUCLEAR_DIVISION	0.000168764	0.00241132	0.518848	-0.400071	-1.79916	88	Igf1 Dapk3 Cdk5rap2 Ttk Trip13 Zfp207 Ccdc8 Atm Kif20b Phip Bora Bub1 Mad2l1 Cdc16 Mtbp Ndc80 Cdk13 Kntc1 Mad1l1 Chek1 Bub1b Cdc25c Cul7 Anapc4 Il1b Pkmyt1 Spdl1 Cdc27 Anapc11 Ccnb1 Apc Pdgfrb Klhl22 Cdc20 Obsl1 Espl1 Dlgap5 Tpr Cenpf Ik	GO Biological Processes (C5 GO:BP)
GOBP_PEPTIDYL_LYSINE_ACETYLATION	4.11702e-05	0.000749576	0.557332	-0.368833	-1.79723	143	Yeats2 Kat6b Kmt2a Sox4 Setd5 Hdac2 Zzz3 Epc2 Atf2 Atat1 Twist1 Pole3 Yeats4 Brd8 Ldb1 Srcap Trrap Msl3 Phf14 Auts2 Smc5 Meaf6 Morf4l2 Smad4 Sirt1 Clock Mcm3ap Rps6ka5 Dip2a Zfp451 Chek1 Taf1 Mbip Epc1 Jade3 Usp22 Kansl1 Dip2b Iws1 Sin3a Msl1 Lef1 Il1b Tada3 Pcgf2 Brca1 Phf20l1 Irf4 Ogt Brd1 Eid1 Prkaa1	GO Biological Processes (C5 GO:BP)
GOBP_NEGATIVE_REGULATION_OF_TELOMERE_MAINTENANCE_VIA_TELOMERASE	0.00389059	0.0269037	0.431708	-0.575164	-1.7913	20	Hnrnpa1 Xrn1 Ctc1 Terf1 Hnrnpu Stn1 Src Hnrnpc Dcp2 Tent4b Pif1 Pot1a Acd Nat10	GO Biological Processes (C5 GO:BP)
GOBP_CELL_DIVISION	1.78627e-10	1.51133e-08	0.826657	-0.318232	-1.78678	484	Nek1 Nek4 Cep55 Myc Cdk4 Stag1 Myo19 Lrrcc1 Mastl Cdk14 Lig3 Ints13 Cks1b Ptn Pkp4 Numbl Anln Cdc26 Tmem250-ps Tnks Lig4 Phf13 Zfp207 Stambp Plk4 Klhl42 Spg20 Klhl13 Setd2 Pds5b Kif20b Ptch1 Terf1 Prkce Birc6 Dock7 Tuba1a Dsn1 Clasp2 Snx33 Tgfb3 Bcar1 Bora Specc1l Lats1 Brip1 Cables1 Cenpe Mplkip Epb41l2 Aspm Ahctf1 Bub1 Cdk7 Kif2c Mad2l1 Pds5a Sox5 Cdc16 Anapc1 Nedd9 Ckap5 Hmcn1 Pimreg Hnrnpu So…	GO Biological Processes (C5 GO:BP)
GOBP_EMBRYONIC_APPENDAGE_MORPHOGENESIS	0.000303524	0.00369203	0.498493	-0.403294	-1.78669	81	Bcl2l11 Rpgrip1l Dync2h1 Rspo2 Fbn2 Hdac2 Tbc1d32 Twist1 Ptch1 Megf8 Tulp3 Hoxa9 Lrp6 Alx4 Gli3 Hoxa11 Pitx1 Shox2 Smad4 Dlx5 Pbx1 Hoxa10 Ctnnb1 Prrx1 Nipbl Fzd6 Sfrp2 Tbx2 Lef1 Ski Cacna1c Mbnl1 Aff3	GO Biological Processes (C5 GO:BP)
GOBP_PATTERN_SPECIFICATION_PROCESS	1.342e-06	3.96625e-05	0.643552	-0.347322	-1.78662	217	Rpgrip1l Rttn Robo1 Smad6 Acvr1 Prkdc Chsy1 Smo Rfx3 Sfrp1 Tasor Ahi1 Xrcc2 Dync2h1 Nphp3 Mdfi Sema3a Tbc1d32 Atm Mib1 Pcsk5 Ptch1 Megf8 Meis2 Tulp3 Pofut1 Hoxa9 Gorab Pgap1 Snai1 Poglut1 Bicc1 Ldb1 Lrp6 Meis1 Alx4 Gli3 Hoxa11 Nkd1 Meox2 Fzd5 Mtf2 Fgfr2 Dzip1l Ift172 Mfng Hoxd8 Smad4 Tra2b Pbx3 Dvl2 Pbx1 Vangl2 Sufu Hoxa10 Bptf Frs2 Foxc2 Tbx18 Gli1 Scmh1 Cdon Pkd2 Sfrp2 Ttc8 Stil Efnb1 Tbx2 Smad…	GO Biological Processes (C5 GO:BP)
GOBP_AXIS_SPECIFICATION	0.00261344	0.0198539	0.431708	-0.457939	-1.7827	45	Smad6 Smo Sfrp1 Tasor Ahi1 Mdfi Ptch1 Pgap1 Ldb1 Lrp6 Fzd5 Ift172 Hoxd8 Smad4 Frs2 Ttc8 Stil Smad2 Bcor Ski	GO Biological Processes (C5 GO:BP)
GOBP_NEURAL_TUBE_DEVELOPMENT	4.77677e-05	0.000844043	0.557332	-0.379223	-1.78265	119	Rpgrip1l Smo Sfrp1 Sox4 Dlc1 Nphp3 Tbc1d32 Phgdh Ift122 Mib1 Twist1 Setd2 Kif20b Ptch1 Pkd1 Tulp3 Gorab Bmp5 Lrp6 Tead2 Gli3 Dzip1l Ift172 Mthfd1l Dvl2 Fzd2 Vangl2 Sufu Abl1 Fzd3 Dact1 Pkd2 Fzd6 Sall2 Sfrp2 Lmo4 Stil	GO Biological Processes (C5 GO:BP)
GOBP_HISTONE_H3_K4_TRIMETHYLATION	0.00696116	0.0413739	0.407018	-0.613254	-1.78142	15	Kmt2a Wdr82 Kmt2e Ogt Arid4a Ctr9 Tet3	GO Biological Processes (C5 GO:BP)
GOBP_TYPE_B_PANCREATIC_CELL_DEVELOPMENT	0.00701767	0.0415951	0.407018	-0.600935	-1.78076	16	Smo Rfx3 Bmp5 Cdh2 Clock Gsk3b	GO Biological Processes (C5 GO:BP)
GOBP_SOMATIC_RECOMBINATION_OF_IMMUNOGLOBULIN_GENE_SEGMENTS	0.00216251	0.017187	0.431708	-0.478162	-1.77951	37	Prkdc Swap70 Lig4 Rnf168 Kmt5b Nsd2 Exosc3 Rif1 Msh3 Mlh1 Tcf3 Msh2 Kmt5c Thoc1 Trp53bp1	GO Biological Processes (C5 GO:BP)
GOBP_MEIOTIC_CHROMOSOME_SEGREGATION	0.00164804	0.0138621	0.45506	-0.460267	-1.7778	44	Ttk Trip13 Fancm Atm Top2b Brip1 Bub1 Mre11a P3h4 Bub1b Cenpc1 Sgo2a Mlh1 Ercc4 Smc2 Slx4 Top2a Fancd2 Nuf2 Ndc1 Mus81 Ago4 Espl1 Rmi1 Sgo1 Ccne2 Smc4 Plk1 Ncaph2	GO Biological Processes (C5 GO:BP)
GOBP_SKELETAL_SYSTEM_DEVELOPMENT	6.52923e-08	2.78947e-06	0.704976	-0.321247	-1.77358	355	Trps1 Ccn1 Lrrk1 Has2 Pkdcc Igf1 Gpr68 Bbx Chsy1 Sfrp1 Eif2ak3 Lum Tnfsf11 Sox4 Amer1 Rspo2 Fbn2 Runx1 Mdfi Sulf1 Plxnb1 Mmp16 Evc Col27a1 Rab23 Ccn2 Acan Papss1 Ctc1 Twist1 Pappa2 Pcsk5 Foxp1 Setd2 Runx3 Wdr48 Megf8 Pkd1 Comp Col9a2 Tgfb3 Cdh11 Tulp3 Hoxa9 Nsd2 Snai1 Hapln1 Epyc Fat4 Bmp5 Xylt1 Runx2 Lrp6 Ash1l Meis1 Sox5 Fgfr3 Alx4 Dync2i1 Gli3 Hoxa11 Rbp4 Tmem119 Sox9 Pitx1 Fgfr2 Pth1r Ift172 …	GO Biological Processes (C5 GO:BP)
GOBP_PRIMARY_NEURAL_TUBE_FORMATION	0.00105329	0.00981633	0.45506	-0.401166	-1.77201	75	Sfrp1 Dlc1 Nphp3 Ift122 Twist1 Setd2 Kif20b Ptch1 Tulp3 Bmp5 Lrp6 Tead2 Ift172 Mthfd1l Dvl2 Fzd2 Vangl2 Sufu Abl1 Fzd3 Fzd6 Sfrp2 Lmo4 Stil	GO Biological Processes (C5 GO:BP)
GOBP_HISTONE_H2A_ACETYLATION	0.00728932	0.0429105	0.407018	-0.597613	-1.77092	16	Yeats4 Brd8 Trrap Msl3 Meaf6 Morf4l2 Epc1	GO Biological Processes (C5 GO:BP)
GOBP_POSITIVE_REGULATION_OF_HISTONE_METHYLATION	0.00262875	0.0199001	0.431708	-0.50141	-1.76961	30	Tet1 Kmt2a Mtf2 Auts2 Smad4 Sirt1 Rif1 Ctnnb1 Kmt2e Brca1 Ogt Ctr9 Mecp2 Nelfe	GO Biological Processes (C5 GO:BP)
GOBP_TELOMERE_MAINTENANCE_VIA_SEMI_CONSERVATIVE_REPLICATION	0.00398748	0.027398	0.407018	-0.514809	-1.76805	27	Pole3 Terf1 Pola1 Rfc3 Prim2 Rtel1 Rpa2 Rfc1 Dna2 Pole Pole2 Upf1 Prim1 Rfc5 Pold3 Rfc4 Fen1 Pola2 Rpa3 Rfc2 Terf2	GO Biological Processes (C5 GO:BP)
GOBP_BETA_CATENIN_DESTRUCTION_COMPLEX_DISASSEMBLY	0.00759812	0.044494	0.407018	-0.608167	-1.76664	15	Fzd1 Amer1 Lrp6 Fzd5 Dvl2 Fzd2 Gsk3b Ctnnb1	GO Biological Processes (C5 GO:BP)
GOBP_INTRACILIARY_TRANSPORT	0.0032533	0.0234749	0.431708	-0.468307	-1.76514	38	Ttc21b Dync2h1 Ttc26 Cilk1 Ift122 Ift20 Dync2i1 Ift172 Ift46 Ift81 Lca5 Dynlrb1 Ift80	GO Biological Processes (C5 GO:BP)
GOBP_EMBRYONIC_PLACENTA_DEVELOPMENT	0.0012576	0.0113764	0.45506	-0.424091	-1.76411	56	Ccn1 Rspo3 Mdfi Plk4 Setd2 Birc6 Pkd1 Snai1 Bmp5 Fzd5 Fgfr2 Trim28 Nsdhl Bptf E2f7 Pkd2 Vash2 Lef1 Zfp74 Stk3 Zfp36l1 Vash1 Fbxw8 Lif Hif1a	GO Biological Processes (C5 GO:BP)
GOBP_PEPTIDYL_LYSINE_METHYLATION	0.000156187	0.00227123	0.518848	-0.388727	-1.7621	94	Kmt2a Setd5 Nsd1 Atrx Prdm5 Setd2 Kmt2c Kmt5b Nsd2 Eef1akmt1 Ash1l Mtf2 Auts2 Wdr82 Smad4 Sirt1 Rif1 Ctnnb1 Smyd3 Kmt2e Iws1 Ehmt1 Bcor Kdm6a Setdb1 Kmt5c Kdm3a Ezh2 Brca1 Ogt Arid4a Ctr9 Kdm1a Tet3 Mecp2 Nelfe Pax5 Pygo2 Smarcb1 Kmt2b Ehmt2 Jarid2	GO Biological Processes (C5 GO:BP)
GOBP_RNA_DEPENDENT_DNA_BIOSYNTHETIC_PROCESS	0.00075269	0.00758845	0.477271	-0.408392	-1.76197	66	Atr Hnrnpa1 Parn Xrn1 Tnks Rad50 Atm Ctc1 Xrcc5 Terf1 Mre11a Hnrnpu Hsp90aa1 Stn1 Ppia Src	GO Biological Processes (C5 GO:BP)
GOBP_RHYTHMIC_PROCESS	6.15297e-06	0.0001475	0.610527	-0.345568	-1.76154	199	Ptx3 Has2 Id3 Setx Hnrnpr Cdk4 Prkdc Kdm5a Pten Enox2 Rbm4b Gfpt1 Kmt2a Ptn Hdac2 Btbd9 Dnm1l Creb1 Tyro3 Kdm5b Twist1 Map2k6 Adipoq Sfpq Tgfb3 Ncoa2 Pspc1 Cbx3 Cavin3 Egr1 Zfhx3 Rbm4 Tardbp Hnrnpu Sirt1 Slit2 Mycbp2 Fbxl6 Clock Gsk3b Nfkb2 Maged1 Jund Lgr4 Egr3 Fbxl17 Fbxw7 Kdm2a Huwe1 Npas2 Thrap3 Src Egfr Esr1 Plekha1 Dhx9 Sp1 Pparg Sin3a Dtl Kdm5c Ntrk2 Rai1 Ddb1 Bhlhe41 Top2a Usp9x Ezh2 Impd…	GO Biological Processes (C5 GO:BP)
GOBP_EMBRYONIC_ORGAN_DEVELOPMENT	4.9376e-07	1.69093e-05	0.659444	-0.33729	-1.76096	257	Ccn1 Lrig3 Id3 Pkdcc Rspo3 Whrn Acvr1 Smo Ahi1 Kmt2a Fbn2 Nphp3 Mdfi Mmp16 Plk4 Ift122 Mib1 Twist1 Pcsk5 Setd2 Ptch1 Wdr48 Birc6 Megf8 Pkd1 Myo6 Tgfb3 Tulp3 Hoxa9 Snai1 Bmp5 Lrp6 Tead2 Alx4 Dync2i1 Gli3 Hoxa11 Rbp4 Sox9 Fzd5 Wnt16 Fgfr2 Ift172 Shox2 Trim28 Tra2b Dlx5 Pbx3 Mthfd1l Dvl2 Pbx1 Tubb2b Fzd2 Nsdhl Cep290 Vangl2 Sufu Ctnnb1 Bptf Frs2 Foxc2 Tbx18 Kitl Prrx1 Nipbl Fzd3 Gli1 Col11a1 Ephb2 T…	GO Biological Processes (C5 GO:BP)
GOBP_DORSAL_VENTRAL_NEURAL_TUBE_PATTERNING	0.00801372	0.0460476	0.38073	-0.594051	-1.76036	16	Smo Tbc1d32 Ptch1 Tulp3 Gorab Gli3 Sufu	GO Biological Processes (C5 GO:BP)
GOBP_REGULATION_OF_RNA_EXPORT_FROM_NUCLEUS	0.00552436	0.0346714	0.407018	-0.640399	-1.75958	13	Khdrbs1 Setd2 Cpsf6 Dhx9 Iws1 Nsun2 Ncbp2	GO Biological Processes (C5 GO:BP)
GOBP_MICROTUBULE_CYTOSKELETON_ORGANIZATION	6.00903e-09	3.50391e-07	0.761461	-0.315774	-1.75651	401	Nav3 Rttn Dnah8 Cntln Ss18 Stag1 Ttll5 Camsap2 Cdk5rap2 Tasor Ints13 Cep192 Ttk Xrcc2 Ccdc88a Tnks Zfp207 Usp33 Phldb2 Plk4 Ccdc8 Senp6 Ttc26 Alms1 Tubb2a Atat1 Atrx Setd2 Syne2 Rbm14 Cep295 Pak1 Dock7 Tuba1a Pkd1 Clasp2 Chd3 Bora Cenpe Pibf1 Aspm Kif2c Epha3 Gas2l3 Mad2l1 Hdgfl3 Tubgcp4 Limk2 Bcas3 Ckap5 Hnrnpu Son Kif20a Kif23 Efna5 Ift172 Ndc80 Capn6 Haus7 Ska3 Cep57 Cep250 Pard6g Llgl1 Tbcd Z…	GO Biological Processes (C5 GO:BP)
GOBP_MEIOTIC_CELL_CYCLE	3.32869e-05	0.000638368	0.557332	-0.365405	-1.75625	136	Bcl2l11 Osgin2 Ttk Xrcc2 Trip13 Rad50 Fancm Atm Atrx Top2b Zfp318 Brip1 Bub1 Tubgcp4 Mre11a P3h4 Tubgcp5 Rbbp8 Taf1 Msh3 Bub1b Rad51 Cdc25c Cenpc1 Spin1 Sgo2a Golga2 Mlh1 Ercc4 Fanca Ncapd3 Numa1 Nsun2 Ythdc2 Smc2 Pkmyt1 Slx4 Top2a Fancd2 Nuf2 Ndc1 Tubg1 Utp14a Mus81 Lif Tubgcp3 Sun1 Ago4 Cdc20 Smc1a Espl1 Msh6 Rmi1 Ncapd2 Marf1 Tubgcp6 Sgo1 Ccne2 Rad51d Smc4 Stag2 Plk1 Smc3	GO Biological Processes (C5 GO:BP)
GOBP_EMBRYONIC_ORGAN_MORPHOGENESIS	1.11276e-05	0.000252713	0.593325	-0.35953	-1.75505	156	Lrig3 Whrn Acvr1 Smo Ahi1 Fbn2 Nphp3 Mdfi Mmp16 Mib1 Twist1 Setd2 Megf8 Myo6 Tgfb3 Tulp3 Hoxa9 Lrp6 Tead2 Alx4 Dync2i1 Gli3 Hoxa11 Rbp4 Sox9 Fzd5 Wnt16 Fgfr2 Ift172 Shox2 Dlx5 Mthfd1l Dvl2 Fzd2 Cep290 Vangl2 Sufu Ctnnb1 Frs2 Foxc2 Tbx18 Prrx1 Nipbl Fzd3 Gli1 Col11a1 Ephb2 Tmie Frzb Pkd2 Fzd6 Stil Tbx2 Smad2 Mmp14	GO Biological Processes (C5 GO:BP)
GOBP_REGIONALIZATION	1.00501e-05	0.000233152	0.593325	-0.349742	-1.75363	175	Rpgrip1l Robo1 Smad6 Acvr1 Prkdc Chsy1 Smo Sfrp1 Tasor Ahi1 Xrcc2 Dync2h1 Mdfi Sema3a Tbc1d32 Atm Mib1 Pcsk5 Ptch1 Megf8 Tulp3 Pofut1 Hoxa9 Gorab Pgap1 Snai1 Poglut1 Ldb1 Lrp6 Alx4 Gli3 Hoxa11 Nkd1 Meox2 Fzd5 Mtf2 Fgfr2 Dzip1l Ift172 Hoxd8 Smad4 Tra2b Pbx3 Dvl2 Pbx1 Sufu Hoxa10 Bptf Frs2 Foxc2 Tbx18 Gli1 Scmh1 Cdon Sfrp2 Smad2 Lef1 Ski Bhlhe41 Foxc1 Heyl Pcgf2 Acvr2a Bmi1	GO Biological Processes (C5 GO:BP)
GOBP_MITOTIC_NUCLEAR_DIVISION	9.97499e-07	3.14109e-05	0.643552	-0.334137	-1.75285	247	Igf1 Dapk3 Stag1 Cdk5rap2 Tasor Cep192 Ttk Trip13 Anln Cdc26 Tnks Phf13 Zfp207 Ccdc8 Atm Atrx Pds5b Kif20b Phip Dsn1 Clasp2 Bora Cenpe Pibf1 Bub1 Kif2c Mad2l1 Pds5a Cdc16 Anapc1 Mtbp Hnrnpu Kif23 Smc5 Ndc80 Cdk13 Slf1 Kntc1 Mad1l1 Knstrn Chek1 Bub1b Kif14 Nipbl Cdc25c Cenpc1 Prc1 Cul7 Ncapg Sgo2a Golga2 Cep97 Nde1 Naa10 Ncapd3 Kif4 Pogz Numa1 Anapc4 Il1b Smc2 Pkmyt1 Racgap1 Kif11 Eml4 Eml3 Spdl1 …	GO Biological Processes (C5 GO:BP)
GOBP_MORPHOGENESIS_OF_EMBRYONIC_EPITHELIUM	0.000348655	0.00414448	0.498493	-0.377407	-1.75055	102	Sfrp1 Sox4 Dlc1 Nphp3 Sulf1 Ift122 Mib1 Twist1 Setd2 Kif20b Ptch1 Tulp3 Bmp5 Lrp6 Tead2 Sox9 Wnt16 Fgfr2 Ift172 Mthfd1l Dvl2 Fzd2 Vangl2 Sufu Abl1 Tbx18 Fzd3 Fzd6 Sfrp2 Lmo4 Stil	GO Biological Processes (C5 GO:BP)
GOBP_NEGATIVE_REGULATION_OF_NUCLEAR_DIVISION	0.00367971	0.0258178	0.431708	-0.448542	-1.74612	45	Cdk5rap2 Ttk Trip13 Zfp207 Atm Bub1 Mad2l1 Mtbp Ndc80 Kntc1 Mad1l1 Chek1 Bub1b Spdl1 Ccnb1 Apc Lif Klhl22 Cdc20 Tpr Cenpf Ik Gen1 Plk1	GO Biological Processes (C5 GO:BP)
GOBP_HISTONE_H3_K4_METHYLATION	0.00285837	0.021302	0.431708	-0.454017	-1.7461	43	Kmt2a Kmt2c Ash1l Auts2 Wdr82 Smad4 Ctnnb1 Kmt2e Bcor Kdm6a Brca1 Ogt Arid4a Ctr9 Kdm1a Tet3 Nelfe Pygo2 Kmt2b Pih1d1 Dpy30 Bend3	GO Biological Processes (C5 GO:BP)
GOBP_DNA_REPLICATION	9.82157e-07	3.12271e-05	0.643552	-0.332021	-1.74035	250	Atr Id3 Mettl4 Lig3 Zgrf1 Polk Ccdc88a Lig4 Rad50 Mcm8 Rbbp7 Fancm Atm Bcar3 Ctc1 Atrx Rev3l Pole3 Terf1 Topbp1 Nasp Brip1 Pds5a Pola1 Bod1l Mre11a Rfc3 Mcm9 Ddx11 Wrnip1 Rbbp8 Donson Prim2 Stn1 Chek1 Rtel1 Nfib Msh3 Rad51 Srpk2 Recql Gli1 Cdc7 Egfr Pclaf Nucks1 E2f7 Dhx9 Fbh1 Rbbp6 Orc6 Kctd13 Sin3a Rpa2 Usp37 Dtl Rfc1 Primpol Gins2 Cdk2ap1 Ptms Slx4 Atad5 Mcm6 Poli Clspn Brca1 Traip Zranb3 Wrn …	GO Biological Processes (C5 GO:BP)
GOBP_DENDRITE_MORPHOGENESIS	0.0002903	0.00358084	0.498493	-0.373955	-1.73911	103	Pak3 Cdkl5 Pten Ptn Sema3a Dclk1 Nedd4 Kidins220 Dnm1l Phactr1 Epha4 Shank1 Dock10 Ephb3 Gsk3b Abi2 Dip2a Dhx36 Tanc2 Farp1 Ppp3ca Nfatc4 Caprin1 Caprin2 Cul7 Ephb2 Rbfox2 Bhlhb9 Zdhhc15 Tmem106b Abitram Ptprd Taok2 Fbxw8 Sdc2 Lrrk2 Reln Hecw2 Btbd3 Ankrd27 Tpbg Dnm3 Obsl1 Nsmf Ube3a Fyn Klf7 Sipa1l1 Mink1 Arhgap33 Hdac6	GO Biological Processes (C5 GO:BP)
GOBP_PROTEIN_LOCALIZATION_TO_MICROTUBULE_ORGANIZING_CENTER	0.00339836	0.0243587	0.431708	-0.496391	-1.73856	29	Cep192 Golgb1 Pibf1 Cep250 Gsk3b Mcph1 Ccdc14 Stil Cep83 Numa1 Csnk1d Apc Nedd1 Pcm1 Hook3 C2cd3 Spag5	GO Biological Processes (C5 GO:BP)
GOBP_LIPID_EXPORT_FROM_CELL	0.00408613	0.027889	0.407018	-0.460752	-1.73667	38	Slc1a3 Pla2g4a Tnfsf11 Ppfia1 Slc38a2 Selenom Kdm5b Map2k6 C1qtnf1	GO Biological Processes (C5 GO:BP)
GOBP_MITOTIC_SPINDLE_ASSEMBLY	0.00273608	0.0206041	0.431708	-0.422902	-1.73574	54	Stag1 Tasor Cep192 Zfp207 Clasp2 Pibf1 Hnrnpu Kif23 Prc1 Golga2 Cep97 Kif4 Racgap1 Kif11 Eml3 Arhgef10 Kifc5b Cdc20 Smc1a Tpr Clasp1 Vps4b Kpnb1 Tpx2 Stag2 Togaram1 Plk1 Smc3	GO Biological Processes (C5 GO:BP)
GOBP_CIRCADIAN_RHYTHM	3.87755e-05	0.000711985	0.557332	-0.355778	-1.73505	140	Id3 Setx Hnrnpr Cdk4 Prkdc Kdm5a Pten Rbm4b Gfpt1 Kmt2a Hdac2 Btbd9 Creb1 Adipoq Sfpq Ncoa2 Pspc1 Cavin3 Egr1 Zfhx3 Rbm4 Tardbp Hnrnpu Sirt1 Mycbp2 Fbxl6 Clock Gsk3b Maged1 Jund Lgr4 Egr3 Fbxl17 Fbxw7 Kdm2a Huwe1 Npas2 Thrap3 Egfr Pparg Sin3a Ntrk2 Rai1 Bhlhe41 Top2a Usp9x Ezh2 Impdh2 Sik1 Csnk1d Nr2f6 Fbxl12 Ogt Srebf1 Prkaa1 Nono Fbxl3 Nfil3	GO Biological Processes (C5 GO:BP)
GOBP_METANEPHROS_DEVELOPMENT	0.00154659	0.0131888	0.45506	-0.422921	-1.73147	52	Id3 Myc Smo Ptch1 Pkd1 Adipoq Fat4 Egr1 Gli3 Hoxa11 Aqp2 Sox9 Smad4 Lgr4 Fmn1 Foxc2 Nipbl Dlg5 Pkd2	GO Biological Processes (C5 GO:BP)
GOBP_DNA_STRAND_ELONGATION	0.00691389	0.0412064	0.407018	-0.521025	-1.73129	24	Lig3 Rad50 Pole3 Pola1 Mre11a Rfc3 Nucks1 Gins2 Dna2 Pole Mcm4 Lig1 Gins4 Pold3 Pot1a Mcm7 Rfc4	GO Biological Processes (C5 GO:BP)
GOBP_HISTONE_METHYLATION	0.000299725	0.00367418	0.498493	-0.372027	-1.73011	105	Tet1 Kmt2a Setd5 Nsd1 Atrx Prdm5 Setd2 Kmt2c Kmt5b Nsd2 Ash1l Mtf2 Auts2 Wdr82 Smad4 Sirt1 Rif1 Ctnnb1 Smyd3 Kmt2e Iws1 Ehmt1 Bcor Kdm6a Setdb1 Kmt5c Kdm3a Ezh2 Brca1 Ogt Arid4a Prmt2 Ctr9 Kdm1a Tet3 Mecp2 Nelfe Pax5 Pygo2 Smarcb1 Kmt2b Ehmt2 Jarid2 Paxbp1 Pih1d1 Dpy30 Suv39h1 Bend3 Chtop	GO Biological Processes (C5 GO:BP)
GOBP_ALTERNATIVE_MRNA_SPLICING_VIA_SPLICEOSOME	0.00304102	0.0221282	0.431708	-0.407948	-1.72198	60	Rbmx Hnrnpa1 Khdrbs1 Sfpq Ddx17 Rbm4 Hnrnpu Cdk13 Tra2b Hnrnpm Rsrc1 Ythdc1 Srsf1 Fmr1 Thrap3 Nova1 Dhx9 Rbfox2 Rbm10 Rbm5 Rbm17 Rest Mbnl1 Sfswap Hnrnpl Kdm1a Fam172a	GO Biological Processes (C5 GO:BP)
GOBP_COLLAGEN_FIBRIL_ORGANIZATION	0.0023504	0.0184736	0.431708	-0.429994	-1.71981	50	Lum Col12a1 Comp Adamts3 P3h4 Mmp11 Foxc2 Emilin1 Col11a1 Col5a2 Ddr2 Efemp2 Sfrp2 Serpinh1 Dpt Col1a2 Foxc1 Colgalt1 Col3a1 Chadl Atp7a Col14a1 Pxdn Cyp1b1 Col1a1 Fkbp10 Col13a1 Nf1 Aebp1 Adamts2 Crtap Grem1 Col5a1 Col11a2 Rb1 Loxl4	GO Biological Processes (C5 GO:BP)
GOBP_SNRNA_METABOLIC_PROCESS	0.00376105	0.0261505	0.431708	-0.465561	-1.71497	35	Mettl4 Ints8 Ints4 Ints6 Ints10 Ints7 Exosc3 Ints3 Ints6l Ints2 Ints11 Exosc8	GO Biological Processes (C5 GO:BP)
GOBP_REGULATION_OF_MRNA_PROCESSING	0.000197019	0.00269885	0.518848	-0.362001	-1.7096	120	Rbmx Hnrnpa1 Khdrbs1 Ncbp1 Tra2a Ddx17 Rbm4 Sltm Hnrnpu Son Cpsf6 Virma Tra2b Ythdc1 Tia1 Dhx36 Cpsf7 Nudt21 Fmr1 Thrap3 Pabpn1 Srpk2 Nova1 Snrnp70 Dhx9 Rbfox2 Iws1 Rbm10 Srsf10 Rbm5 Ccnt1 Ncbp2 Rbm39 Zfp36l1 Rest Mbnl1 Safb Sfswap Srsf3 Ccnb1 Hnrnpl Ctr9 Hnrnpa2b1 Cdk11b Fam172a Cwc22 Nup98 Srsf7 Nelfe Rbmxl1 Pcbp4 Jmjd6	GO Biological Processes (C5 GO:BP)
GOBP_ATP_DEPENDENT_CHROMATIN_REMODELING	0.00170839	0.0142311	0.45506	-0.387542	-1.70804	79	Smarcad1 Hdac2 Smarca2 Pbrm1 Rbbp7 Spty2d1 Smarca1 Cenpp Cenpi Chd3 Nasp Srcap Rsf1 Smarce1 Chd8 Hjurp Cenpc1 Cenph Mis18bp1 Mis18a Cenpo Cenpm Hnrnpc Smarcc1 Cenpu Cenpn Npm1 Cenpl Smarca5 Knl1 Cenpa Smarcb1 Smarca4 Ercc6 Cenpk Cecr2 Rnf8	GO Biological Processes (C5 GO:BP)
GOBP_REGULATION_OF_DNA_RECOMBINATION	0.00218366	0.0173189	0.431708	-0.384672	-1.70636	77	Parpbp Smarcad1 Rad50 Spidr Setd2 Wdr48 Kmt5b Fus Nsd2 Parp1 Mre11a Klhl15 Exosc3 Rif1 Chek1 Rtel1 Msh3 Kpna2 Rad51 Fbh1 Mlh1 Rpa2 Smchd1 Msh2 Kmt5c Zranb3 Helb Arid2 Thoc1 Trp53bp1 Kdm1a Ppp4r2 H1f0 Polq Msh6 Alyref	GO Biological Processes (C5 GO:BP)
GOBP_PROTEIN_LOCALIZATION_TO_CHROMOSOME_TELOMERIC_REGION	0.00465699	0.0306955	0.407018	-0.487103	-1.70603	29	Atr Tnks Atm Atrx Xrcc5 Terf1	GO Biological Processes (C5 GO:BP)
GOBP_HISTONE_H3_K9_METHYLATION	0.00811389	0.0463728	0.38073	-0.494907	-1.6997	27	Setd5 Atrx Prdm5 Ash1l Sirt1 Rif1 Ehmt1 Setdb1 Kdm3a Brca1 Arid4a Kdm1a Mecp2 Pax5 Smarcb1 Ehmt2 Jarid2 Pih1d1 Suv39h1 Bend3	GO Biological Processes (C5 GO:BP)
GOBP_PEPTIDYL_LYSINE_MODIFICATION	3.05781e-07	1.09954e-05	0.674963	-0.314824	-1.69825	315	Yeats2 Kat6b Kmt2a Sox4 Nup88 Setd5 Hdac2 Zzz3 Nsd1 Epc2 Atf2 Senp6 Atat1 Atrx Twist1 Prdm5 Setd2 Nup205 Pole3 Kmt2c Sae1 Kmt5b Yeats4 Nup35 Nsd2 Eef1akmt1 Plod2 Brd8 Ldb1 Ash1l Nup107 Srcap Egr1 Trrap P3h4 Hmg20b Msl3 Phf14 Mtf2 Auts2 Smc5 Meaf6 Wdr82 Morf4l2 Smad4 Trim28 Sirt1 Topors Clock Mcm3ap Rps6ka5 Dip2a Rif1 Zfp451 Chek1 Taf1 Ctnnb1 Smyd3 P3h3 Mbip Epc1 Jade3 Usp22 Senp7 Kansl1 Dip2b Kmt…	GO Biological Processes (C5 GO:BP)
GOBP_MICROTUBULE_ORGANIZING_CENTER_LOCALIZATION	0.00463141	0.0306955	0.407018	-0.489233	-1.69689	28	Ints13 Syne2 Ift20 Mad2l1 Nde1 Cep83 Dlg1 Spout1 Plxna2 Pard3 Gpsm2 Tbccd1 Dlgap5 Ccdc141 Akap9 Aurka	GO Biological Processes (C5 GO:BP)
GOBP_CRANIAL_SKELETAL_SYSTEM_DEVELOPMENT	0.00430139	0.0290462	0.407018	-0.440564	-1.69436	43	Cep55 Mmp16 Rab23 Twist1 Setd2 Megf8 Tgfb3 Tulp3 Gli3 Fgfr2 Mthfd1l Foxc2 Prrx1 Nipbl Smad2 Mmp14	GO Biological Processes (C5 GO:BP)
GOBP_POSITIVE_REGULATION_OF_CHROMOSOME_ORGANIZATION	0.000126487	0.00187558	0.518848	-0.345859	-1.69226	144	Atr Tet1 Hnrnpa1 Parn Tasor Kmt2a Tnks Lig4 Rad50 Atm Atrx Xrcc5 Mphosph8 Sfpq Jdp2 Mre11a Atf7ip Mtf2 Auts2 Smc5 Smad4 Ddx11 Trim28 Sirt1 Slf1 Rps6ka5 Rif1 Dhx36 Rtel1 Ctnnb1 Fmr1 Nipbl Pphln1 Kmt2e Sin3a Numa1 Il1b Slx4 Setdb1 Brca1 Tnks2 Ogt Srebf1 Ccnb1 Lrrk2 Ctr9 Lif Kdm1a Hnrnpa2b1 Morc2a Mecp2	GO Biological Processes (C5 GO:BP)
GOBP_REGULATION_OF_RNA_SPLICING	0.000191935	0.00268025	0.518848	-0.357718	-1.69214	121	Setx Mettl4 Rbmx Hnrnpa1 Hnrnph1 Slc38a2 Khdrbs1 Ncbp1 Tra2a Fus Ddx17 Rbm12b2 Rbm4 Zfp326 Hnrnpu Son Tra2b Rbm12 Ythdc1 Tia1 Fmr1 Thrap3 Srpk2 Nova1 Ptbp2 Snrnp70 Rbfox2 Rps26 Hnrnph3 Rbm10 Srsf10 Rbm5 Clk4 Rbm39 Rest Mbnl1 Sfswap Srsf3 Hnrnpll Hnrnpl Cdk12 Hnrnpa2b1 Fam172a Cwc22 Nup98 Srsf7 Rbmxl1 Pcbp4 Jmjd6	GO Biological Processes (C5 GO:BP)
GOBP_MISMATCH_REPAIR	0.00871122	0.0486903	0.38073	-0.491777	-1.68895	27	Setd2 Mcm9 Hmgb1 Abl1 Msh3 Mlh1 Rpa2 Pms1 Msh2 Hdac10 Msh6 Tdg Lig1 Pold3	GO Biological Processes (C5 GO:BP)
GOBP_IMMUNOGLOBULIN_PRODUCTION_INVOLVED_IN_IMMUNOGLOBULIN_MEDIATED_IMMUNE_RESPONSE	0.00456793	0.0304176	0.407018	-0.454779	-1.68451	36	Swap70 Lig4 Rnf168 Kmt5b Nsd2 H2-Ab1 H2-Eb1 Exosc3 Rif1 Mlh1 Msh2 Kmt5c Thoc1 Trp53bp1	GO Biological Processes (C5 GO:BP)
GOBP_RNA_SPLICING	5.21276e-08	2.31887e-06	0.719513	-0.304504	-1.68425	388	Setx Mettl4 Rbmx Hnrnpr Hnrnpa1 Rbm4b Cstf3 Rbm41 Hnrnph1 Slc38a2 Polr2b Khdrbs1 Cdc5l Luc7l3 Rbm14 Hnrnpa3 Syncrip Ncbp1 Tra2a Sfpq Fus Prpf38a Ddx41 Luc7l2 Pspc1 Ddx17 Rbm12b2 Snrpd2 Cstf2 Rbm4 Zfp326 Tardbp Hnrnpu Son Cdk13 Virma Tra2b Hnrnpm Lsm3 Rsrc1 Rbm12 Luc7l Snrpg Sf3b5 Ythdc1 Srek1 Tia1 Ivns1abp Cpsf7 Srsf1 Nudt21 Sf3b1 Sf3b3 Tsen34 Fmr1 Ddx20 Clasrp Thrap3 Pcf11 Pabpn1 Srpk2 Cpsf2 Nov…	GO Biological Processes (C5 GO:BP)
GOBP_BETA_CATENIN_TCF_COMPLEX_ASSEMBLY	0.00600158	0.0370484	0.407018	-0.476731	-1.68251	30	Tle2 Myc Tcf7l1 Bcl9l Trrap Sox9 Pygo1 Ctnnb1 Dact1 Bcl9 Lef1 Tle1	GO Biological Processes (C5 GO:BP)
GOBP_NCRNA_EXPORT_FROM_NUCLEUS	0.00492923	0.0319139	0.407018	-0.45248	-1.676	36	Nup88 Nup205 Nup35 Nup107 Xpot Nup188 Ncbp2 Nup160 Nup54 Nup37 Nup85 Ndc1 Nup155 Nup98 Npm1 Tpr	GO Biological Processes (C5 GO:BP)
GOBP_RNA_SPLICING_VIA_TRANSESTERIFICATION_REACTIONS	2.15649e-06	6.04236e-05	0.627257	-0.31107	-1.67541	309	Setx Rbmx Hnrnpr Hnrnpa1 Rbm4b Cstf3 Rbm41 Hnrnph1 Polr2b Khdrbs1 Cdc5l Luc7l3 Rbm14 Hnrnpa3 Syncrip Ncbp1 Tra2a Sfpq Fus Prpf38a Ddx41 Luc7l2 Pspc1 Ddx17 Snrpd2 Cstf2 Rbm4 Hnrnpu Son Cdk13 Tra2b Hnrnpm Lsm3 Rsrc1 Luc7l Snrpg Sf3b5 Ythdc1 Tia1 Cpsf7 Srsf1 Nudt21 Sf3b1 Sf3b3 Fmr1 Ddx20 Thrap3 Pcf11 Pabpn1 Srpk2 Cpsf2 Nova1 Fip1l1 Ptbp2 Snrnp70 Dhx9 Rbfox2 Hnrnph3 Srsf11 Cdc40 Rbm10 Rbm6 Lsm5 Srsf1…	GO Biological Processes (C5 GO:BP)
GOBP_DNA_METHYLATION_OR_DEMETHYLATION	0.00301372	0.0220201	0.431708	-0.40264	-1.67488	56	Tet1 Mettl4 Myc Kmt2a Atrx Mphosph8 Pik3ca Parp1 Atf7ip Alkbh1 Trim28 Kmt2e Hells Ehmt1 Mis18a Usp9x Ezh2 Brca1 Apex1 Fto Tet3 Kdm1b Mecp2 Fos	GO Biological Processes (C5 GO:BP)
GOBP_SENSORY_ORGAN_MORPHOGENESIS	9.61753e-05	0.00149818	0.538434	-0.342578	-1.67374	145	Rpgrip1l Lrig3 Whrn Ahi1 Ptn Fbn2 Hdac2 Bcar3 Ift122 Twist1 Myo6 Tug1 Aqp5 Lrp6 Meis1 Tenm3 Gli3 Rbp4 Nkd1 Sox9 Fzd5 Wnt16 Fgfr2 Ift172 Dlx5 Dvl2 Topors Fzd2 Cep290 Abi2 Frs2 Tbx18 Prrx1 Nipbl Fzd3 Col11a1 Ephb2 Col5a2 Tmie Cdon Frzb Fzd6 Tbx2 Ntrk2 Ski Insig1 Gdf11 Nectin3 Col8a2 Hif1a Prkci Tshz1 Agtpbp1 Efemp1 Spry2 Nf1 Gli2 Obsl1 Rom1 Prkra	GO Biological Processes (C5 GO:BP)
GOBP_BONE_DEVELOPMENT	6.48793e-05	0.00109786	0.538434	-0.337987	-1.67184	160	Lrrk1 Has2 Igf1 Gpr68 Bbx Chsy1 Tnfsf11 Amer1 Sulf1 Plxnb1 Mmp16 Col27a1 Rab23 Ctc1 Twist1 Pappa2 Foxp1 Megf8 Comp Tgfb3 Tulp3 Nsd2 Epyc Fat4 Xylt1 Lrp6 Meis1 Fgfr3 Gli3 Hoxa11 Tmem119 Sox9 Fgfr2 Ift172 Shox2 P3h1 Dlx5 Ltbp3 Mcph1 Fbxw7 Src Glg1 Sfrp2 Phex Serpinh1 Ifitm5 Slc10a7 Mmp14 Ski Foxc1 Asxl1 Anxa2 Smad5 Ift80	GO Biological Processes (C5 GO:BP)
GOBP_HISTONE_H4_ACETYLATION	0.00277209	0.0207423	0.431708	-0.392211	-1.67155	63	Kmt2a Zzz3 Atf2 Yeats4 Brd8 Trrap Msl3 Auts2 Meaf6 Morf4l2 Sirt1 Epc1 Jade3 Usp22 Kansl1 Iws1 Msl1 Lef1 Tada3 Brca1 Irf4 Ogt	GO Biological Processes (C5 GO:BP)
GOBP_MEIOTIC_CELL_CYCLE_PROCESS	0.000660471	0.00683437	0.477271	-0.362251	-1.66631	98	Bcl2l11 Ttk Trip13 Rad50 Fancm Atm Atrx Top2b Brip1 Bub1 Mre11a P3h4 Taf1 Msh3 Bub1b Rad51 Cdc25c Cenpc1 Sgo2a Golga2 Mlh1 Ercc4 Fanca Ncapd3 Nsun2 Smc2 Slx4 Top2a Fancd2 Nuf2 Ndc1 Tubg1 Mus81 Lif Ago4 Cdc20 Espl1 Msh6 Rmi1 Ncapd2 Marf1 Sgo1 Ccne2 Rad51d Smc4 Plk1 Ncaph2 Rad54l Kif18a	GO Biological Processes (C5 GO:BP)
GOBP_ESTABLISHMENT_OF_PROTEIN_LOCALIZATION_TO_CHROMOSOME	0.00792907	0.0458632	0.38073	-0.489536	-1.66628	26	Atr Atm Spidr Terf1 Nipbl Macroh2a2 Pih1d1 Tcp1 Pot1a Acd Lrwd1 Cct4 Ruvbl2 Sgf29 Cct6a Brca2 Cct2	GO Biological Processes (C5 GO:BP)
GOBP_TRNA_TRANSPORT	0.00548487	0.0346012	0.407018	-0.456112	-1.66378	34	Nup88 Nup205 Nup35 Nup107 Xpot Nup188 Nup160 Nup54 Nup37 Nup85 Ndc1 Nup155 Nup98 Tpr	GO Biological Processes (C5 GO:BP)
GOBP_MRNA_EXPORT_FROM_NUCLEUS	0.0010268	0.00967385	0.45506	-0.358128	-1.66113	102	Nup88 Setd2 Nup205 Ncbp1 Gle1 Nup35 Nup107 Poldip3 Ythdc1 Mcm3ap Srsf1 Pabpn1 Smg1 Cpsf2 Fip1l1 Thoc2 Nup188 Iws1 Nsun2 Srsf11 Cdc40 Ncbp2 Nup160 Nup54 Srsf3 Nup37 Nup85 Ndc1 Thoc1 Nup155 Hnrnpa2b1 Nup98 Srsf7 Alyref Tpr Upf1 Wdr33 Upf2 Rbm15b Zc3h11a Chtop Sarnp Nxf1 Seh1l Srsf6 Thoc5 Nup133 Cpsf1 Magoh Sec13 Aaas	GO Biological Processes (C5 GO:BP)
GOBP_MEIOSIS_I_CELL_CYCLE_PROCESS	0.00359618	0.0253554	0.431708	-0.39419	-1.65865	59	Bcl2l11 Trip13 Rad50 Fancm Atm Top2b Brip1 Mre11a P3h4 Msh3 Rad51 Cdc25c Cenpc1 Sgo2a Mlh1 Ercc4 Slx4 Top2a Fancd2 Ndc1 Mus81 Ago4 Espl1 Msh6 Rmi1 Sgo1 Ccne2 Rad51d Plk1	GO Biological Processes (C5 GO:BP)
GOBP_NON_MOTILE_CILIUM_ASSEMBLY	0.00863108	0.0484858	0.38073	-0.438468	-1.65267	38	Rpgrip1l Dync2h1 Tbc1d32 Ift122 Gorab Pibf1 Ift172 Cep250 Vangl2 Bbs1 Ttc8 Ift80 Csnk1d	GO Biological Processes (C5 GO:BP)
GOBP_REGULATION_OF_DNA_REPAIR	0.000936412	0.00901924	0.477271	-0.352345	-1.64639	108	Parpbp Prkdc Uimc1 Spidr Twist1 Rnf168 Setd2 Wdr48 Cbx8 Kmt5b Fus Nsd2 Parp1 Hmgb1 Klhl15 Ddx11 Trim28 Sirt1 Slf1 Wrnip1 Rif1 Chek1 Rtel1 Rad51 Npas2 Egfr Dhx9 Nudt16l1 Fbh1 Rpa2 Smchd1 Cyren Cebpg Kmt5c Brca1 Helb Parg Arid2 Trp53bp1 Kdm1a Ppp4r2 Hdac10 Usp1 Polq Rad52 Ubr5 Foxm1	GO Biological Processes (C5 GO:BP)
GOBP_REGULATION_OF_DNA_TEMPLATED_TRANSCRIPTION_INITIATION	0.00606882	0.0373034	0.407018	-0.444177	-1.64524	36	Setx Bclaf1 Creb1 Twist1 Cand1 Atf7ip Hmgb1 Thra Med30 Dhx36 Zfp451 Ctnnb1 Esr1	GO Biological Processes (C5 GO:BP)
GOBP_CONNECTIVE_TISSUE_DEVELOPMENT	0.000134505	0.00198764	0.518848	-0.32592	-1.64522	180	Trps1 Ccn1 Pkdcc Cdk4 Chsy1 Eif2ak3 Lum Amer1 Rspo2 Runx1 Sulf1 Atf2 Evc Col27a1 Slc39a13 Ccn2 Selenom Spg20 Ebf2 Pik3ca Runx3 Pkd1 Comp Zfp516 Snai1 Epyc Bmp5 Runx2 Lrp6 Oxct1 Sox5 Fgfr3 Egr1 Gli3 Hoxa11 Sox9 Pitx1 Slc25a25 Pth1r Shox2 Thra Sirt1 Aacs Ltbp3 Nfib Foxc2 Creb3l2 Dgat2 Prrx1 Cnmd Col11a1 Frzb Glg1 Sfrp2 Serpinh1 Arid5b Snai2	GO Biological Processes (C5 GO:BP)
GOBP_HISTONE_H3_K9_MODIFICATION	0.00644313	0.0390479	0.407018	-0.446522	-1.64484	35	Kmt2a Setd5 Atrx Prdm5 Ash1l Smad4 Sirt1 Rif1 Zfp451 Chek1 Ehmt1 Setdb1 Kdm3a Brca1 Arid4a Kdm1a Mecp2 Pax5 Smarcb1 Ehmt2 Jarid2 Pih1d1 Suv39h1 Bend3	GO Biological Processes (C5 GO:BP)
GOBP_CIRCADIAN_REGULATION_OF_GENE_EXPRESSION	0.00653907	0.0394079	0.407018	-0.400601	-1.64421	54	Id3 Kdm5a Rbm4b Gfpt1 Kmt2a Hdac2 Ncoa2 Cavin3 Egr1 Zfhx3 Hnrnpu Sirt1 Mycbp2 Clock Maged1 Lgr4 Kdm2a Huwe1 Npas2	GO Biological Processes (C5 GO:BP)
GOBP_MACROMOLECULE_METHYLATION	1.73206e-05	0.000366365	0.57561	-0.318398	-1.64029	218	Tet1 Mettl4 Myc Mettl1 Nsun6 Thada Kmt2a Setd5 Nsd1 Atrx Prdm5 Setd2 Mphosph8 Pik3ca Trmt13 Kmt2c Kmt5b Nsd2 Parp1 Eef1akmt1 Ash1l Atf7ip Mtf2 Auts2 Wdr82 Smad4 Trim28 Virma Sirt1 Fam98a Prmt9 Rif1 Ctnnb1 Smyd3 Trmt2b Kmt2e Prmt3 Trmt11 Iws1 Hells Tfb2m Ehmt1 Nsun2 Bcor Rrnad1 Mis18a Fbxo11 Kdm6a Setdb1 Kmt5c Kdm3a Ezh2 Brca1 Ogt Arid4a Prmt2 Ctr9 Nsun4 Kdm1a Mepce Ftsj1 Tet3 Gspt1 Kdm1b Mecp2 Fo…	GO Biological Processes (C5 GO:BP)
GOBP_DNA_REPAIR	3.17597e-08	1.49406e-06	0.719513	-0.293384	-1.63883	475	Parpbp Atr Setx Smarcad1 Prkdc Lig3 Xrcc2 Polk Trip13 Polr2b Cul4b Uvssa Epc2 Lig4 Rad50 Mcm8 Uimc1 Cdc5l Fancm Atm Spidr Atrx Twist1 Rnf168 Rev3l Setd2 Polm Xrcc5 Pds5b Wdr48 Hmgn1 Cbx8 Topbp1 Kmt5b Sfpq Fus Shprh Nsd2 Brip1 Parp1 Mbd4 Cdk7 Ercc6l2 Tdp1 Pds5a Zbtb1 Pola1 Bod1l Jmy Emsy Hinfp Mre11a Rfc3 Trrap Mcm9 Ccnh Alkbh1 Smc5 Hmgb1 Morf4l2 Klhl15 Ddx11 Trim28 Sirt1 Slf1 Wrnip1 Rbbp8 Fancc A…	GO Biological Processes (C5 GO:BP)
GOBP_PLACENTA_DEVELOPMENT	0.000939675	0.00903051	0.477271	-0.360849	-1.63573	94	Ccn1 Rspo3 Ptn Stox2 Mdfi Plk4 Setd2 Mme Birc6 Pkd1 Snai1 Bmp5 Ash1l Birc2 Fzd5 Fgfr2 Alkbh1 Trim28 Nsdhl Bptf Cul7 E2f7 Pkd2 Pparg Vash2 Lef1 Zfp74 Stk3 Zfp36l1 Vash1 Dcn	GO Biological Processes (C5 GO:BP)
GOBP_NUCLEAR_TRANSCRIBED_MRNA_CATABOLIC_PROCESS_DEADENYLATION_DEPENDENT_DECAY	0.00481977	0.0314634	0.407018	-0.375362	-1.624	69	Cnot6 Parn Cnot1 Cnot6l Nt5c3b Pan2 Tnrc6a Tut4 Lsm3 Exosc3 Dhx36 Cnot10 Tnrc6c Pan3 Mlh1 Rc3h1 Lsm5 Tnrc6b Exosc8 Zfp36l1 Dcp1a Dcp2 Tent4b Edc4 Tnks1bp1 Cnot3 Ddx6 Rc3h2 Dcps	GO Biological Processes (C5 GO:BP)
GOBP_PROTEIN_ACETYLATION	0.000206416	0.00275754	0.518848	-0.326476	-1.62072	165	Yeats2 Kat6b Kmt2a Sox4 Setd5 Hdac2 Zzz3 Epc2 Atf2 Atat1 Twist1 Pole3 Cep295 Naa35 Yeats4 Brd8 Ldb1 Srcap Trrap Msl3 Phf14 Auts2 Smc5 Meaf6 Morf4l2 Smad4 Sirt1 Clock Gsk3b Ddx3x Mcm3ap Rps6ka5 Dip2a Zfp451 Chek1 Taf1 Mbip Epc1 Jade3 Usp22 Kansl1 Dip2b Iws1 Sin3a Naa10 Msl1 Lef1 Il1b Tada3 Pcgf2 Brca1 Phf20l1 Irf4 Ogt Brd1 Eid1 Prkaa1	GO Biological Processes (C5 GO:BP)
GOBP_EMBRYO_DEVELOPMENT_ENDING_IN_BIRTH_OR_EGG_HATCHING	4.85921e-07	1.68364e-05	0.659444	-0.291278	-1.62015	422	Bcl2l11 Ccn1 Rpgrip1l Tet1 Igf1 Sh3pxd2a Rspo3 Acvr1 Prkdc Smo Sfrp1 Tasor Xrcc2 Sox4 Stox2 Dlc1 Nphp3 Mdfi Lig4 Sulf1 Tbc1d32 Mmp16 Plk4 Kidins220 Atm Cnot1 Phgdh Angpt1 Ift122 Mib1 Twist1 Pcsk5 Setd2 Kif20b Ptch1 Birc6 Megf8 Pkd1 Acvr1b Tgfb3 Nasp Tulp3 Pofut1 Adamts3 Hoxa9 Lats1 Gorab Snai1 Bmp5 Rcn1 Xylt1 Poglut1 Lrp6 Tead2 Alx4 Plcg1 Dync2i1 Trip6 Gli3 Hoxa11 Rbp4 Hinfp Nkd1 Meox2 Sox9 Fzd5 …	GO Biological Processes (C5 GO:BP)
GOBP_HISTONE_H3_ACETYLATION	0.0032803	0.0235515	0.431708	-0.391845	-1.61973	55	Yeats2 Kat6b Kmt2a Pole3 Ldb1 Phf14 Meaf6 Smad4 Sirt1 Mcm3ap Zfp451 Chek1 Mbip Jade3 Sin3a Lef1 Tada3 Brca1 Irf4 Brd1 Tada1 Lif	GO Biological Processes (C5 GO:BP)
GOBP_EMBRYONIC_MORPHOGENESIS	1.0221e-06	3.17291e-05	0.643552	-0.29291	-1.61599	365	Bcl2l11 Ccn1 Rpgrip1l Lrig3 Rspo3 Whrn Acvr1 Smo Sfrp1 Tasor Ahi1 Dync2h1 Sox4 Rspo2 Col12a1 Dlc1 Fbn2 Hdac2 Nphp3 Mdfi Sulf1 Tbc1d32 Phldb2 Mmp16 Ift122 Mib1 Twist1 Setd2 Kif20b Ptch1 Supt20 Megf8 Adipoq Myo6 Clasp2 Tgfb3 Tulp3 Hoxa9 Lats1 Snai1 Bmp5 Apln Poglut1 Ldb1 Lrp6 Tead2 Alx4 Dync2i1 Gli3 Hoxa11 Rbp4 Sox9 Fzd5 Pitx1 Wnt16 Fgfr2 Ift172 Shox2 Smad4 Trim28 Dlx5 Mthfd1l Dvl2 Pbx1 Fzd2 Cep290…	GO Biological Processes (C5 GO:BP)
GOBP_REGULATION_OF_CILIUM_ASSEMBLY	0.0083219	0.0471247	0.38073	-0.424744	-1.61326	41	Cdkl5 Ccdc88a Syne2 Ift20 Rabep2 Odf2l Limk2 Sdccag8 Cep120 Ccp110 Cep97 Htt Cntrob Cyld Dzip1	GO Biological Processes (C5 GO:BP)
GOBP_REGULATION_OF_MRNA_SPLICING_VIA_SPLICEOSOME	0.00219392	0.0173384	0.431708	-0.361267	-1.61257	84	Rbmx Hnrnpa1 Khdrbs1 Ncbp1 Tra2a Ddx17 Rbm4 Hnrnpu Son Tra2b Ythdc1 Tia1 Fmr1 Thrap3 Srpk2 Nova1 Snrnp70 Rbfox2 Rbm10 Srsf10 Rbm5 Rbm39 Rest Mbnl1 Sfswap Srsf3 Hnrnpl Hnrnpa2b1 Fam172a Cwc22 Nup98 Srsf7 Rbmxl1 Pcbp4 Jmjd6	GO Biological Processes (C5 GO:BP)
GOBP_PROTEIN_METHYLATION	0.00098099	0.00932372	0.45506	-0.335318	-1.60693	130	Tet1 Kmt2a Setd5 Nsd1 Atrx Prdm5 Setd2 Kmt2c Kmt5b Nsd2 Eef1akmt1 Ash1l Mtf2 Auts2 Wdr82 Smad4 Sirt1 Fam98a Prmt9 Rif1 Ctnnb1 Smyd3 Kmt2e Prmt3 Iws1 Ehmt1 Bcor Fbxo11 Kdm6a Setdb1 Kmt5c Kdm3a Ezh2 Brca1 Ogt Arid4a Prmt2 Ctr9 Kdm1a Tet3 Gspt1 Mecp2 Nelfe Pax5 Pygo2 Smarcb1 Kmt2b Ehmt2 Jarid2	GO Biological Processes (C5 GO:BP)
GOBP_EYE_MORPHOGENESIS	0.00275041	0.02064	0.431708	-0.35515	-1.6029	91	Rpgrip1l Ahi1 Ptn Fbn2 Bcar3 Ift122 Twist1 Tug1 Aqp5 Lrp6 Meis1 Tenm3 Gli3 Rbp4 Nkd1 Sox9 Fzd5 Wnt16 Ift172 Topors Cep290 Abi2 Frs2 Nipbl Ephb2 Col5a2 Cdon Tbx2 Ntrk2 Ski Gdf11 Nectin3 Col8a2 Hif1a Prkci Agtpbp1 Efemp1 Nf1 Obsl1 Rom1	GO Biological Processes (C5 GO:BP)
GOBP_NUCLEAR_TRANSCRIBED_MRNA_CATABOLIC_PROCESS	0.000152244	0.00223447	0.518848	-0.315078	-1.60273	195	Cnot6 Parn Xrn1 Atm Cnot1 Ncbp1 Cnot6l Nt5c3b Rpl30 Pan2 Tnrc6a Tut4 Lsm3 Rps12 Exosc3 Dhx36 Ago1 Cnot10 Rpl4 Tnrc6c Pan3 Thrap3 Rpl5 Smg1 Rpl36a Mlh1 Rpl21 Rps4x Rpl10 Rps26 Rplp0 Rc3h1 Rpl10a Rpl11 Nbas Rpl18a Lsm5 Tnrc6b Ncbp2 Exosc8 Zfp36l1 Dcp1a Tent2 Rpl37a Rps17 Rpsa Rps29 Rpl12 Dcp2 Tent4b Rpl35 Gspt1 Rps24 Edc4 Rplp1 Rpl17 Eif3e Tnks1bp1 Cnot3 Rps6 Rpl18 Ddx6 Rc3h2 Dcps Rpl27a Rps23 Rpl2…	GO Biological Processes (C5 GO:BP)
GOBP_DNA_CONFORMATION_CHANGE	1.2881e-05	0.000286503	0.593325	-0.303479	-1.60232	275	Chd6 Setx Tet1 Smarcad1 Kat6b Tasor Cul4b Phf13 Rad50 Mcm8 Rbbp7 Spty2d1 Fancm Atrx Smarca1 Xrcc5 Mphosph8 Pole3 Tspyl4 Top2b Cenpp Cenpi Chd3 Nasp Shprh Brip1 Parp1 Rsf1 Mre11a Rfc3 Sox9 Atf7ip Mcm9 Smc5 Hmgb1 Chd8 Ddx11 Trim28 Sirt1 Ercc6l Wrnip1 Ddx3x Abl1 Dhx36 Mcph1 Chd2 Rtel1 Hjurp Rad51 Smyd3 Chd9 Cenpc1 Recql Pphln1 Ncapg Cenph Ubn1 Dhx9 Hp1bp3 Mis18bp1 Fbh1 Hells Smchd1 Naa10 Ncapd3 Aifm…	GO Biological Processes (C5 GO:BP)
GOBP_SNRNA_TRANSCRIPTION	0.00397242	0.0273381	0.407018	-0.370061	-1.59785	70	Ints13 Polr2b Ints8 Ints4 Ints6 Ncbp1 Cdk7 Pou2f1 Tbp Ice2 Ints10 Ints7 Ints3 Snapc3 Sp1 Ints2 Gtf2e2 Gtf2a1 Ints11 Ccnt1 Ncbp2 Snapc4 Ccnt2	GO Biological Processes (C5 GO:BP)
GOBP_DNA_DEPENDENT_DNA_REPLICATION	0.000618453	0.00647725	0.477271	-0.328028	-1.59499	142	Atr Mettl4 Lig3 Zgrf1 Fancm Atrx Rev3l Pole3 Terf1 Topbp1 Pola1 Bod1l Mre11a Rfc3 Mcm9 Ddx11 Wrnip1 Donson Prim2 Rtel1 Msh3 Rad51 Srpk2 Recql Cdc7 Nucks1 E2f7 Fbh1 Orc6 Rpa2 Rfc1 Primpol Gins2 Cdk2ap1 Mcm6 Traip Zranb3 Wrn Helb Thoc1 Dna2 Etaa1 Cdc45 Pole Pura Mms22l Pole2 Orc5 Orc3 Mcm4 Dbf4 Tonsl Polq Alyref Mcmbp Chtf18 Upf1 Cdc6 Prim1 Lig1 Gen1 Ccne2 Rfc5	GO Biological Processes (C5 GO:BP)
GOBP_UROGENITAL_SYSTEM_DEVELOPMENT	9.51782e-05	0.00148802	0.538434	-0.308528	-1.59463	222	Bcl2l11 Rpgrip1l Has2 Id3 Smad6 Myc Pten Smo Plce1 Sfrp1 Lgr5 Ahi1 Dync2h1 Sox4 Amer1 Nphp3 Sulf1 Tbc1d32 Hpgd Angpt1 Pcsk5 Mme Magi2 Ptch1 Ift20 Pkd1 Adipoq Epha4 Fat4 Bicc1 Angpt2 Nup107 Egr1 Gli3 Hoxa11 Rbp4 Aqp2 Sox9 Ephb3 Fgfr2 Ptpro Smad4 Pygo1 Myo1e Slit2 Pbx1 Cep290 Vangl2 Lgr4 Ctnnb1 Fmn1 Frs2 Foxc2 Tbx18 Plxnd1 Nipbl Dlg5 Kank2 Gli1 Esr1 Ephb2 Pkd2 Lzts2 Cntrl Arid5b Smad2 Foxc1 Asxl1 D…	GO Biological Processes (C5 GO:BP)
GOBP_REGULATION_OF_DNA_METABOLIC_PROCESS	2.30924e-05	0.000459188	0.57561	-0.301703	-1.58849	277	Parpbp Pak3 Atr Myc Smarcad1 Prkdc Hnrnpa1 Parn Xrn1 Kmt2a Hdac8 Tnks Rad50 Uimc1 Atm Spidr Ctc1 Atrx Twist1 Rnf168 Setd2 Xrcc5 Mphosph8 Pik3ca Terf1 Wdr48 Cbx8 Adipoq Kmt5b Fus Nsd2 Parp1 Mre11a Hnrnpu Rfc3 Ylpm1 Hmgb1 Klhl15 Ddx11 Trim28 Sirt1 Slf1 Wrnip1 Hsp90aa1 Stn1 Exosc3 Rif1 Dhx36 Chek1 Rtel1 Msh3 Kpna2 Rad51 Npas2 Zfp729a Src Smg1 Egfr Nucks1 Dhx9 Nudt16l1 Fbh1 Mlh1 Pparg Ercc4 Rpa2 Smch…	GO Biological Processes (C5 GO:BP)
GOBP_RNA_EXPORT_FROM_NUCLEUS	0.0013138	0.0117859	0.45506	-0.332579	-1.58837	126	Hnrnpa1 Xpo1 Nup88 Khdrbs1 Setd2 Nup205 Ncbp1 Gle1 Nup35 Nup107 Poldip3 Cpsf6 Xpot Ythdc1 Mcm3ap Srsf1 Pabpn1 Smg1 Cpsf2 Fip1l1 Thoc2 Dhx9 Nup188 Iws1 Nsun2 Srsf11 Cdc40 Ncbp2 Nup160 Nup54 Srsf3 Nup37 Nup85 Ndc1 Thoc1 Nup155 Hnrnpa2b1 Nup98 Srsf7 Npm1 Alyref Tpr Upf1 Wdr33 Upf2 Rbm15b Zc3h11a Chtop Sarnp Nxf1 Seh1l Srsf6 Thoc5 Nup133 Cpsf1 Nrde2 Magoh Sec13	GO Biological Processes (C5 GO:BP)
GOBP_POSITIVE_REGULATION_OF_TELOMERE_MAINTENANCE	0.0090852	0.0499893	0.38073	-0.401892	-1.58503	47	Atr Hnrnpa1 Parn Tnks Rad50 Atm Atrx Xrcc5 Mre11a Dhx36 Rtel1	GO Biological Processes (C5 GO:BP)
GOBP_DNA_MODIFICATION	0.00574627	0.0356765	0.407018	-0.361295	-1.58151	72	Tet1 Mettl4 Myc Kmt2a Atrx Mphosph8 Pik3ca Cdadc1 Parp1 Mbd4 Atf7ip Alkbh1 Trim28 Exosc3 Kmt2e Hells Ehmt1 Mis18a Usp9x Ezh2 Brca1 Parp2 Apex1 Fto Tet3 Kdm1b Mecp2 Fos	GO Biological Processes (C5 GO:BP)
GOBP_METHYLATION	7.52159e-05	0.00122474	0.538434	-0.300772	-1.56819	244	Tet1 Mettl4 Myc Mettl1 Nsun6 Thada Kmt2a Setd5 Nsd1 Atrx Prdm5 Mtr Setd2 Mphosph8 Pik3ca Trmt13 Kmt2c Kmt5b Nsd2 Parp1 Eef1akmt1 Prdm1 Ash1l Atf7ip Prdm15 Mtf2 Auts2 Wdr82 Smad4 Trim28 Virma Sirt1 Hnmt Prdm11 Fam98a Prmt9 Rif1 Ctnnb1 Smyd3 Trmt2b Kmt2e Prmt3 Trmt11 Iws1 Hells Tfb2m Ehmt1 Nsun2 Bcor Rrnad1 Mis18a Fbxo11 Kdm6a Setdb1 Kmt5c Kdm3a Spout1 Ezh2 Brca1 Ogt Arid4a Prmt2 Ctr9 Gamt Nsun4 Kd…	GO Biological Processes (C5 GO:BP)
GOBP_CENTROMERE_COMPLEX_ASSEMBLY	0.00849896	0.0479386	0.38073	-0.380613	-1.55826	52	Senp6 Rbbp7 Cenpp Cenpi Nasp Cenpe Rsf1 Hjurp Cenpc1 Cenph Mis18bp1 Hells Pogz Mis18a Cenpo Cenpm Trappc12 Mis12 Cenpu Cenpn Npm1 Dlgap5 Cenpl Smarca5 Knl1 Cenpf Cenpa	GO Biological Processes (C5 GO:BP)
GOBP_REGULATION_OF_NUCLEAR_DIVISION	0.00241543	0.0187794	0.431708	-0.337934	-1.55728	99	Igf1 Dapk3 Cdk5rap2 Ttk Trip13 Zfp207 Ccdc8 Atm Kif20b Phip Bora Bub1 Mad2l1 Cdc16 Mtbp Ndc80 Cdk13 Kntc1 Mad1l1 Chek1 Bub1b Cdc25c Cul7 Anapc4 Il1b Pkmyt1 Spdl1 Cdc27 Anapc11 Ccnb1 Apc Lif Pdgfrb Klhl22 Cdc20 Obsl1 Espl1 Dlgap5 Tpr Cenpf Ik	GO Biological Processes (C5 GO:BP)
GOBP_CENTRAL_NERVOUS_SYSTEM_NEURON_DIFFERENTIATION	0.00559379	0.0349308	0.407018	-0.33629	-1.54236	97	Mdga1 Robo1 Pten Smo Sfrp1 Fzd1 Dync2h1 Sox4 Sema3a Dclk1 Ptch1 Nr4a2 Cdh11 Tulp3 Epha4 Ldb1 Lrp6 Gli3 Ephb3 Fgfr2 Ift172 Dlx5 Slit2 Mycbp2 Hsp90aa1 Sufu Nfib Ctnnb1 Ndnf Ephb2 Ophn1 Sfrp2 Lmo4 Sin3a	GO Biological Processes (C5 GO:BP)
GOBP_TELOMERE_ORGANIZATION	0.000564595	0.00604523	0.477271	-0.31342	-1.52996	156	Atr Myc Prkdc Hnrnpa1 Parn Xrn1 Hdac8 Tnks Rad50 Atm Ctc1 Atrx Xrcc5 Pole3 Terf1 Parp1 Pola1 Mre11a Hnrnpu Rfc3 Ylpm1 Smc5 Hsp90aa1 Prim2 Stn1 Rif1 Dhx36 Rtel1 Rad51 Src Smg1 Smc6 Ercc4 Tprkb Rpa2 Rfc1 Slx4 Wrn Tnks2 Hnrnpc Dna2 Apex1 Dcp2 Dclre1a Pole Hnrnpa2b1 Tent4b	GO Biological Processes (C5 GO:BP)
GOBP_EPITHELIAL_TUBE_FORMATION	0.00647124	0.0391084	0.407018	-0.333093	-1.5277	97	Sfrp1 Sox4 Dlc1 Nphp3 Ift122 Mib1 Twist1 Setd2 Kif20b Ptch1 Tulp3 Bmp5 Lrp6 Tead2 Sox9 Fgfr2 Ift172 Mthfd1l Dvl2 Fzd2 Cep290 Vangl2 Sufu Abl1 Fzd3 Fzd6 Sfrp2 Lmo4 Stil	GO Biological Processes (C5 GO:BP)
GOBP_CELL_CYCLE_CHECKPOINT	0.000929614	0.00900563	0.477271	-0.302004	-1.52239	184	Atr Prkdc Cnot6 Cdk5rap2 Ttk Sox4 Trip13 Zfp207 Atf2 Uimc1 Cdc5l Atm Cnot1 Cnot6l Topbp1 Cdk5rap3 Brip1 Bub1 Mad2l1 Rint1 Hinfp Mre11a Ndc80 Ints7 Plagl1 Kntc1 Donson Mad1l1 Wee1 Clock Chek1 Rbl2 Cnot10 Ints3 Bub1b Trim39 Cdc25c E2f7 Rpa2 Dtl Nsun2 Zwilch Spdl1 Msh2 Clspn Brca1 Fancd2 Rhno1 Taok2 Ccnb1 Apc Thoc1 Dna2 Mus81 Trp53bp1 Etaa1 Cdc45 Cdkn1b Klhl22 Cdc20 Taok1 Tnks1bp1 Mdc1 Cnot3 Casp2 P…	GO Biological Processes (C5 GO:BP)
GOBP_ANTERIOR_POSTERIOR_PATTERN_SPECIFICATION	0.00535571	0.0339352	0.407018	-0.325688	-1.52183	108	Prkdc Smo Sfrp1 Tasor Xrcc2 Atm Mib1 Pcsk5 Tulp3 Pofut1 Hoxa9 Pgap1 Poglut1 Ldb1 Lrp6 Alx4 Gli3 Hoxa11 Nkd1 Meox2 Fzd5 Hoxd8 Smad4 Pbx3 Pbx1 Hoxa10 Bptf Frs2 Foxc2 Tbx18 Scmh1 Cdon Sfrp2 Smad2 Lef1 Ski Bhlhe41 Foxc1 Heyl Pcgf2 Acvr2a Nle1 Wls Plxna2 Gdf11	GO Biological Processes (C5 GO:BP)
GOBP_CHROMATIN_REMODELING	0.00131977	0.0117905	0.45506	-0.301858	-1.5184	178	Tet1 Kdm4c Myc Smarcad1 Kdm5a Tasor Hdac2 Smarca2 Pbrm1 Rbbp7 Spty2d1 Hdac5 Nudt5 Atrx Kdm5b Smarca1 Mphosph8 Pole3 Pak1 Cenpp Cenpi Chd3 Nasp Baz2b Cbx3 Zbtb1 Srcap Rsf1 Smarce1 Sox9 Atf7ip Chd8 Trim28 Npm3 Sirt1 Bptf Hjurp Cenpc1 Pphln1 Cenph Esr1 Scmh1 Mis18bp1 Hells Smchd1 Mpnd Kdm5c Mis18a Kdm6a Setdb1 Cenpo Phf8 Cenpm	GO Biological Processes (C5 GO:BP)
GOBP_TUBE_FORMATION	0.00529195	0.0335969	0.407018	-0.321958	-1.49986	107	Bcl2l11 Sfrp1 Sox4 Dlc1 Nphp3 Ift122 Mib1 Twist1 Setd2 Kif20b Ptch1 Tulp3 Bmp5 Lrp6 Tead2 Bcas3 Sox9 Fgfr2 Ift172 Mthfd1l Dvl2 Fzd2 Cep290 Vangl2 Sufu Abl1 Sdccag8 Fzd3 Fzd6 Sfrp2 Lmo4 Stil	GO Biological Processes (C5 GO:BP)
GOBP_REGULATION_OF_OSTEOBLAST_DIFFERENTIATION	0.00661748	0.0398249	0.407018	-0.324734	-1.48793	96	Ccn1 Id3 Igf1 Smad6 Acvr1 Sfrp1 Fbn2 Smoc1 Bambi Twist1 Ptch1 Suco Tnn Runx2 Gli3 Tmem119 Sox9 Fgfr2 Sufu Limd1 Jund Gli1 Ostn Ddr2 Pparg Sfrp2 Snai2 Ski Smad5 Acvr2a Twsg1 Rest Lrp3 Ucma Nbr1	GO Biological Processes (C5 GO:BP)
GOBP_ORGANELLE_FISSION	0.000205616	0.00275539	0.518848	-0.269347	-1.4868	350	Bcl2l11 Igf1 Tmem135 Dapk3 Stag1 Myo19 Cdk5rap2 Tasor Cep192 Ttk Sec16b Trip13 Anln Cdc26 Tnks Phf13 Rad50 Zfp207 Ccdc8 Fancm Atm Dnm1 Dnm1l Atrx Pds5b Kif20b Phip Top2b Dsn1 Clasp2 Bora Brip1 Cenpe Pibf1 Bub1 Kif2c Mad2l1 Pds5a Cdc16 Anapc1 Mtbp Mre11a Hnrnpu P3h4 Kif23 Smc5 Ndc80 Cdk13 Slf1 Kntc1 Mad1l1 Knstrn Chek1 Taf1 Msh3 Bub1b Kif14 Rad51 Ddhd2 Nipbl Cdc25c Cenpc1 Prc1 Cul7 Ncapg Sgo2a Gol…	GO Biological Processes (C5 GO:BP)
GOBP_PROTEIN_ACYLATION	0.00136068	0.0120314	0.45506	-0.291207	-1.48255	197	Yeats2 Kat6b Kmt2a Sox4 Setd5 Porcn Hdac2 Zzz3 Epc2 Atf2 Nmt2 Atat1 Golga7 Twist1 Pole3 Cep295 Naa35 Yeats4 Brd8 Ldb1 Srcap Trrap Msl3 Phf14 Auts2 Smc5 Meaf6 Morf4l2 Smad4 Sirt1 Clock Gsk3b Ddx3x Mcm3ap Rps6ka5 Dip2a Zfp451 Chek1 Taf1 Mbip Epc1 Jade3 Usp22 Kansl1 Dip2b Iws1 Zdhhc17 Sin3a Naa10 Zdhhc8 Zdhhc1 Zdhhc15 Msl1 Lef1 Il1b Tada3 Pcgf2 Brca1 Phf20l1 Irf4 Ogt Brd1 Eid1 Prkaa1 Zdhhc4	GO Biological Processes (C5 GO:BP)
GOBP_REGULATION_OF_DNA_REPLICATION	0.00867561	0.0485542	0.38073	-0.326607	-1.47456	92	Atr Id3 Mettl4 Lig3 Ccdc88a Bcar3 Ctc1 Atrx Terf1 Pds5a Rfc3 Wrnip1 Donson Stn1 Msh3 Gli1 Cdc7 Egfr Nucks1 E2f7 Dhx9 Fbh1 Rbbp6 Kctd13 Usp37 Atad5 Zranb3 Cdan1 Dna2 Orc5 Orc3 Dbf4 Gli2 Trp53 Chtf18 Ehmt2 Cdc6 Rfc5 Smc3 Ccna2	GO Biological Processes (C5 GO:BP)
GOBP_MAINTENANCE_OF_CELL_NUMBER	0.00583774	0.0361404	0.407018	-0.314687	-1.47061	112	Tet1 Igf1 Ss18 Myc Smo Sfrp1 Ptn Sox4 Polr2b Lig4 Cnot1 Foxp1 Ldb1 Tut4 Bcl9l Sox9 Mtf2 Smc5 Smad4 Fancc Pbx1 Cdh2 Med30 Rif1 Mcph1 Ctnnb1 Prrx1 Nipbl	GO Biological Processes (C5 GO:BP)
GOBP_MITOTIC_CELL_CYCLE_CHECKPOINT	0.00232461	0.0183042	0.431708	-0.303657	-1.46632	138	Prkdc Cnot6 Cdk5rap2 Ttk Sox4 Trip13 Zfp207 Atf2 Atm Cnot1 Cnot6l Topbp1 Cdk5rap3 Bub1 Mad2l1 Rint1 Mre11a Ndc80 Plagl1 Kntc1 Donson Mad1l1 Wee1 Chek1 Rbl2 Cnot10 Ints3 Bub1b Trim39 Cdc25c E2f7 Rpa2 Zwilch Spdl1 Msh2 Clspn Brca1 Fancd2 Taok2 Ccnb1 Apc Mus81 Cdkn1b Klhl22 Cdc20 Taok1 Tnks1bp1 Mdc1 Cnot3 Casp2 Pcbp4 Tpr Trp53 Cenpf Ik	GO Biological Processes (C5 GO:BP)
GOBP_MRNA_PROCESSING	3.65806e-05	0.000683312	0.557332	-0.261837	-1.45839	442	Setx Rbmx Hnrnpr Hnrnpa1 Rbm4b Cstf3 Rbm41 Hnrnph1 Polr2b Khdrbs1 Cdc5l Luc7l3 Rbm14 Hnrnpa3 Syncrip Ncbp1 Cnot6l Tra2a Sfpq Fus Prpf38a Pan2 Ddx41 Luc7l2 Pspc1 Cdk7 Ddx17 Snrpd2 Cstf2 Rbm4 Zfp326 Poldip3 Tardbp Sltm Hnrnpu Son Ccnh Cpsf6 Cdk13 Virma Tra2b Hnrnpm Lsm3 Rsrc1 Luc7l Snrpg Sf3b5 Ythdc1 Srek1 Prmt9 Tia1 Dhx36 Cpsf7 Srsf1 Nudt21 Sf3b1 Sf3b3 Tsen34 Pan3 Fmr1 Ddx20 Clasrp Thrap3 Pcf11 Pa…	GO Biological Processes (C5 GO:BP)
GOBP_OSSIFICATION	0.000221398	0.00290374	0.518848	-0.269674	-1.45321	322	Ccn1 Id3 Pkdcc Igf1 Rbmx Slc26a2 Smad6 Acvr1 Chsy1 Smo Sfrp1 Cbfb Eif2ak3 Fzd1 Tnfsf11 Igsf10 Ptn Rspo2 Aspn Fbn2 Runx1 Plxnb1 Mmp16 Ccn2 Smoc1 Bambi Twist1 Ptch1 Syncrip Runx3 Suco Tnn Comp Tgfb3 Chrdl1 Cdh11 Snai1 Fasn Fat4 Bmp5 Xylt1 Runx2 Lrp6 Fgfr3 Gli3 Tmem119 Hnrnpu Sox9 Fgfr2 Pth1r Shox2 Thra Dlx5 Clec11a Ltbp3 Pbx1 Sufu Limd1 Jund Lgr4 Dhx36 Foxc2 Vcan Nipbl Gli1 Fhl2 Egfr Rrbp1 Col11a1 …	GO Biological Processes (C5 GO:BP)
GOBP_CARTILAGE_DEVELOPMENT	0.00478559	0.0312876	0.407018	-0.302595	-1.45039	134	Trps1 Ccn1 Pkdcc Chsy1 Eif2ak3 Lum Rspo2 Runx1 Sulf1 Evc Col27a1 Ccn2 Runx3 Pkd1 Comp Snai1 Epyc Bmp5 Runx2 Lrp6 Sox5 Fgfr3 Gli3 Hoxa11 Sox9 Pitx1 Pth1r Shox2 Thra Ltbp3 Nfib Creb3l2 Prrx1 Cnmd Col11a1 Frzb Glg1 Sfrp2 Serpinh1 Snai2	GO Biological Processes (C5 GO:BP)
GOBP_POSITIVE_REGULATION_OF_DNA_METABOLIC_PROCESS	0.00375285	0.0261505	0.431708	-0.296372	-1.44892	157	Pak3 Atr Myc Prkdc Hnrnpa1 Parn Tnks Rad50 Uimc1 Atm Spidr Atrx Rnf168 Xrcc5 Wdr48 Cbx8 Kmt5b Fus Nsd2 Parp1 Mre11a Rfc3 Hmgb1 Ddx11 Trim28 Sirt1 Slf1 Hsp90aa1 Exosc3 Rif1 Dhx36 Rtel1 Rad51 Npas2 Src Egfr Dhx9 Mlh1 Smchd1 Nvl Cebpg Slx4 Msh2 Kmt5c Usp9x Brca1 Wrn Tnks2	GO Biological Processes (C5 GO:BP)
GOBP_OSTEOBLAST_DIFFERENTIATION	0.00435223	0.0293436	0.407018	-0.286428	-1.44078	178	Ccn1 Id3 Igf1 Rbmx Smad6 Acvr1 Smo Sfrp1 Cbfb Fzd1 Rspo2 Fbn2 Smoc1 Bambi Twist1 Ptch1 Syncrip Suco Tnn Snai1 Fasn Runx2 Gli3 Tmem119 Hnrnpu Sox9 Fgfr2 Pth1r Shox2 Dlx5 Sufu Limd1 Jund Lgr4 Vcan Gli1 Fhl2 Rrbp1 Ostn Itga11 Dhx9 Ddr2 Pparg Sfrp2 Tpm4 Snai2 Lef1 Sp7 Ski Snd1 Smad5 Ift80 Acvr2a Twsg1 Rest Lrp3 Ucma Hnrnpc Nbr1 Snrnp200	GO Biological Processes (C5 GO:BP)
GOBP_REPRODUCTIVE_SYSTEM_DEVELOPMENT	0.000883505	0.00868411	0.477271	-0.271806	-1.43353	265	Ptx3 Bcl2l11 Ccn1 Plekha5 Rspo3 Kdm5a Pten Sfrp1 Ptn Stox2 Mdfi Sema3a Sulf1 Plk4 Atm Hmgcs1 Tyro3 Atrx Kdm5b Setd2 Mme Ptch1 Wdr48 Birc6 Pkd1 Nasp Hoxa9 Brip1 Snai1 Bmp5 Prdx4 Lrp6 Ash1l Nup107 Birc2 Gli3 Hoxa11 Rbp4 Sox9 Fzd5 Fgfr2 Alkbh1 Smad4 Trim28 Sirt1 Slit2 Nsdhl Lgr4 Hoxa10 Bptf Frs2 Zfx Kitl Src Nipbl Gli1 Cul7 Esr1 Plekha1 E2f7 Pkd2 Pparg Sfrp2 Fanca Vash2 Arid5b Mmp14 Lef1 Zfp74 Foxc1…	GO Biological Processes (C5 GO:BP)
GOBP_REGULATION_OF_CHROMATIN_ORGANIZATION	0.0055179	0.0346714	0.407018	-0.291178	-1.42353	157	Tet1 Mettl4 Kdm5a Tasor Kmt2a Setd5 Nsd1 Spty2d1 Atm Atrx Twist1 Mphosph8 Jdp2 Hnrnpu Atf7ip Mtf2 Auts2 Smad4 Trim28 Sirt1 Rps6ka5 Rif1 Zfp451 Chek1 Ctnnb1 Fmr1 Nipbl Pphln1 Kmt2e Iws1 Sin3a Bcor Ski Il1b Tada3 Atad2b Setdb1 Kdm3a Phf8 Atad2 Brca1 Ogt Parg Srebf1 Ccnb1 Eid1 Lrrk2 Cdc45 Ctr9 Lif Kdm1a Morc2a Mecp2 H1f0 Nelfe Pax5 Ubr5 Pygo2 Tpr Trp53 Ssrp1 Smarcb1 Mapk8 Jarid2	GO Biological Processes (C5 GO:BP)
GOBP_CELL_PROJECTION_ASSEMBLY	0.000315324	0.0037795	0.498493	-0.251888	-1.40236	412	Nek1 Rpgrip1l Dnah8 Ttc21b Cdkl5 2700049A03Rik Rfx3 Cdk5rap2 Plce1 Carmil1 Ahi1 Cep192 Dync2h1 Ccdc88a Nphp3 Anln Tmem250-ps Dpysl3 Sclt1 Tbc1d32 Fnbp1l Cc2d2a Rab23 Plk4 Ttc26 Alms1 Bbs9 Rap1gap Atat1 Cilk1 Ift122 Myo10 Syne2 Cttn Pik3ca Ift20 Fbf1 Cibar1 Tuba1a Rabep2 Fgd1 Tgfb3 Fam149b Odf2l Gorab Pibf1 Limk2 Dync2i1 Bcas3 Ckap5 Pld1 Ro60 Dzip1l Auts2 Ift172 Haus7 Ptpro Cep41 Cep57 Cep250 Ift4…	GO Biological Processes (C5 GO:BP)
GOBP_PROTEIN_DNA_COMPLEX_SUBUNIT_ORGANIZATION	0.00322044	0.0233157	0.431708	-0.270125	-1.38952	217	Myc Kat6b Cul4b Senp6 Rbbp7 Spty2d1 Creb1 Atrx Cand1 Setd2 Pole3 Taf1b Terf1 Tspyl4 Cenpp Cenpi Nasp Shprh Cenpe Parp1 Cdk7 Srcap Rsf1 Tbp Smarce1 Tcf4 Sox9 Atf7ip Ccnh Hmgb1 Thra Mcm3ap Taf1 Bptf Hjurp Rad51 Smyd3 Cenpc1 Ercc5 Cenph Ubn1 Esr1 Hp1bp3 Mis18bp1 Hells Rpa2 Pogz Cabin1 Ddb1 Ercc3 Hira Mis18a Brf1 Mcm6 Cenpo Macroh2a2 Cenpm Arid2 Trappc12 Mis12 Cdc45 Chaf1a Smarcc1 Cenpu Cenpn Orc3 H1…	GO Biological Processes (C5 GO:BP)
GOBP_DENDRITE_DEVELOPMENT	0.00762657	0.044494	0.407018	-0.277089	-1.37736	166	Pak3 Cdkl5 Pten Camsap2 Ptn Hdac2 Sema3a Dclk1 Nedd4 Kidins220 Dnm1l Ptprs Phactr1 Epha4 Bmp5 Shank1 Dock10 Ephb3 Itsn1 Gsk3b Abi2 Dip2a Dhx36 Tanc2 Farp1 Strn Ppp3ca Nfatc4 Fmr1 Caprin1 Dlg5 Caprin2 Cul7 Ephb2 Pak4 Uba6 Rbfox2 Bhlhb9 Zdhhc15 Tmem106b Abitram Ezh2 Ptprd Syngap1 Taok2 Fbxw8 Map1b Sdc2 Lrrk2 Reln Hecw2 Btbd3 Ankrd27 Tpbg Mecp2 Iqsec1 Cdc20 Dnm3 Obsl1 Bcl11a Nsmf Ube3a Fyn Klf7 Sipa…	GO Biological Processes (C5 GO:BP)
GOBP_CELL_MORPHOGENESIS_INVOLVED_IN_NEURON_DIFFERENTIATION	0.00152564	0.0130982	0.45506	-0.243793	-1.34869	386	Pak3 Chl1 Robo1 Whrn Unc5c Gfra1 Cdkl5 Pten Smo Ptn Tiam2 Numbl Sema3a Dclk1 Usp33 Plxnb1 Dok4 Nedd4 Kidins220 Grb10 Nfasc Dnm1l Creb1 Rap1gap Spg20 Neo1 Macf1 Cttn Ptch1 Pik3ca Gfra2 Ptprs Pak1 Nr4a2 Dock7 Top2b Megf8 Tnn Phactr1 Cxcr4 Sema3d Cdh11 Emb Chn1 Boc Epha4 S100b Epha3 Shank1 Dock10 Plcg1 Sptan1 Gli3 Ephb3 Atl1 Efna5 Fgfr2 Auts2 Sh3kbp1 Ptpro Shox2 Smad4 Llgl1 Tbcd Dlx5 Ptpra Slit2 Myc…	GO Biological Processes (C5 GO:BP)
GOBP_CELL_CYCLE_G1_S_PHASE_TRANSITION	0.00489147	0.0317872	0.407018	-0.256897	-1.34382	236	Cdkn2b Acvr1 Gpr132 Myc Cdk4 Prkdc Pten Cnot6 Cdk14 Sox4 Cul4b Khdrbs1 Mcm8 Atm Cnot1 Pole3 Pkd1 Cnot6l Ube2e2 Acvr1b Nasp Lats1 Cdk7 Pola1 Mtbp Hinfp Iqgap3 Klf11 Ccnh Lats2 Plagl1 Prim2 Wee1 Ddx3x Skp2 Rbl2 Cnot10 Fbxw7 Taf1 Ppp3ca Kif14 Trim39 Cdc25c Kank2 Gli1 Dact1 Cdc7 Egfr E2f7 Kmt2e Nacc2 Pkd2 Orc6 Rpa2 Usp37 Rdx Dlg1 Mcm6 Phf8 Ezh2 Dhfr Ccnb1 Apc Prmt2 Appl1 Apex1 Zfp324 Rps6kb1 Cdc45 Po…	GO Biological Processes (C5 GO:BP)
GOBP_DEVELOPMENTAL_PROCESS_INVOLVED_IN_REPRODUCTION	0.000290451	0.00358084	0.498493	-0.237506	-1.3407	499	Ptx3 Bcl2l11 Ccn1 Setx Six5 Igf1 Rspo3 Acvr1 Prkdc Kdm5a Pten Sfrp1 Lgr5 Paqr8 Ptn Stox2 Trip13 Smarca2 Khdrbs1 Mdfi Sema3a Sulf1 Plk4 Ttc26 Tesk2 Atm Gmcl1 Atat1 Hmgcs1 Tyro3 Atrx Kdm5b Setd2 Mme Paip2 Ptch1 Ift20 Wdr48 Birc6 Pkd1 Cenpi Acvr1b Nasp Hoxa9 Brip1 Snai1 Bmp5 Prdx4 Lrp6 Ash1l Angpt2 Nup107 Limk2 Tut4 Birc2 Gli3 Tbp Hoxa11 Rbp4 Tmem119 Strbp Sox9 Fzd5 Fgfr2 Alkbh1 Smad4 Pygo1 Trim28 C…	GO Biological Processes (C5 GO:BP)
GOBP_HEAD_DEVELOPMENT	0.000521165	0.00567885	0.477271	-0.236624	-1.34025	481	Bcl2l11 Rpgrip1l Mdga1 Robo1 Whrn Unc5c Rgs4 Prkdc Pten Ywhaq Smo Cdk5rap2 Sfrp1 Ahi1 Fzd1 Dync2h1 Ptn Dlc1 Numbl Slc38a2 Sema3a Dclk1 Gnb4 Atm Pcdh18 Phgdh Creb1 Atat1 Hmgcs1 Tyro3 Atrx Setd2 Syne2 Smarca1 Xrcc5 Ptch1 Ptprs Pak1 Nr4a2 Dock7 Top2b Cdk5rap3 Tgfb3 Phactr1 Cxcr4 Meis2 Tulp3 Pgap1 Fat4 Bmp5 Shank1 Ldb1 Lrp6 Psmg1 Meis1 Oxct1 Limk2 Zfhx3 Gli3 Sox9 Pitx1 Ephb3 Fgfr2 Akt3 Ift172 Chd8 Tr…	GO Biological Processes (C5 GO:BP)
GOBP_NUCLEAR_EXPORT	0.00711473	0.0421126	0.407018	-0.266111	-1.33839	181	Cchcr1 Cse1l Hnrnpa1 Xpo1 Nup88 Khdrbs1 Ctdspl2 Malt1 Setd2 Nup205 Ncbp1 Gle1 Pkd1 Nup35 Xpo4 Nup107 Poldip3 Cpsf6 Xpot Ythdc1 Ptpn14 Gsk3b Mcm3ap Srsf1 Pabpn1 Smg1 Cpsf2 Fip1l1 Thoc2 Dhx9 Nup188 Iws1 Lzts2 Nsun2 Srsf11 Cdc40 Il1b Ncbp2 Smurf1 Nup160 Nup54 Srsf3 Nup37 Nup85 Ndc1 Thoc1 Nup155 Hnrnpa2b1 Nup98 Ankle1 Srsf7 Strada Npm1 Akap13 Alyref Tpr Trp53	GO Biological Processes (C5 GO:BP)
GOBP_GENE_SILENCING	0.003695	0.025883	0.431708	-0.25972	-1.33827	216	Cnot6 Dgcr8 Nup88 Hdac2 Polr2b Carmn Cnot1 Hdac5 Nup205 Ncbp1 Cnot6l Wtip Tsn Nup35 Ddx17 Tnrc6a Nup107 Tut4 Srcap Zc3h7b Rbm4 Helz Msl3 Hmgb1 Morf4l2 Sirt1 Ajuba Limd1 Rif1 Ago1 Cnot10 Ppp3ca Tnrc6c Fmr1 Egfr Ipo8 Esr1 Scmh1 Dhx9 Nup188 Pparg Sin3a Smchd1 Eri1 Smad2 Snd1 Tnrc6b Atad2b Ncbp2 Atad2 Spout1 Nup160 Ezh2 Pcgf2 Macroh2a2 Bmi1 Nup54 Nup37 Nup85 Ago3 Ndc1 Nup155 Cdc45 Hnrnpa2b1 Mecp2 Eif…	GO Biological Processes (C5 GO:BP)
GOBP_POSITIVE_REGULATION_OF_CELL_CYCLE_PROCESS	0.00678587	0.0406117	0.407018	-0.257408	-1.32675	220	Uhrf2 Igf1 Cdk4 Cnot6 Sox4 Pkp4 Plk4 Ccn2 Atm Cnot1 Atrx Kif20b Cep295 Phip Prkce Cnot6l Ube2e2 Sfpq Mad2l1 Cdc16 Mtbp Hnrnpu Kif23 Smc5 Ndc80 Cspp1 Ddx11 Slf1 Plagl1 Pbx1 Ddx3x Rbl2 Cnot10 Kif14 Nipbl Cep120 Cdc25c Gli1 Cdc7 Egfr E2f7 Kmt2e Pkd2 Sin3a Dtl Numa1 Anapc4 Ect2 Rdx Il1b Racgap1 Atad5 Cdc27 Anapc11 Ezh2 Brca1 Cenpj Rhno1 Ccnb1 Apex1 Fap Gpsm2 Mepce Pdgfrb Rcc2 Mecp2 Cdkn1b Dbf4 Npm1 T…	GO Biological Processes (C5 GO:BP)
GOBP_GAMETE_GENERATION	0.00115639	0.010662	0.45506	-0.24552	-1.32139	330	Ptx3 Bcl2l11 Setx Six5 Igf1 Acvr1 Kdm5a Parn Lgr5 Ttk Paqr8 Ptn Trip13 Smarca2 Khdrbs1 Mcm8 Hpgd Ttc26 Tesk2 Atm Gmcl1 Atat1 Tyro3 Atrx Paip2 Ift20 Wdr48 Hoxa9 Brip1 Prdx4 Angpt2 Limk2 Tut4 Tbp Hoxa11 Tmem119 Strbp Sox9 Mcm9 Smad4 Pygo1 Cep57 Sirt1 Eif5a2 Fancc Mycbp Ggt5 Ift81 Clock Ddx3x Lgr4 Dhx36 Hoxa10 Taf1 Zfx Src Cdc25c Zfp449 Gli1 Spin1 Septin6 Scmh1 Plekha1 Nr2c2 Mlh1 Fanca Zfp148 Pafah1…	GO Biological Processes (C5 GO:BP)
GOBP_CANONICAL_WNT_SIGNALING_PATHWAY	0.00631938	0.0385143	0.407018	-0.250516	-1.32086	266	Tle2 Tbl1xr1 Lrrk1 Rspo3 Igfbp4 Dapk3 Pten Cdk14 Sfrp1 Lgr5 Fzd1 Dact3 Rbms3 Sox4 Amer1 Rspo2 Porcn Nphp3 Tnks Bambi Ift20 Nr4a2 Rnf146 Tnn Csnk1g1 Lats1 Nkd2 Bicc1 Lrp6 Tcf7l1 Egr1 Psmd10 Gli3 Dkk3 Bcl9l Invs Nkd1 Sox9 Fzd5 Prdm15 Wnt16 Fgfr2 Ptpro Chd8 Pygo1 Zbed3 Dlx5 Lats2 Nfkb1 Dvl2 Smurf2 Cdh2 Fzd2 Gsk3b Ddx3x Limd1 Lgr4 Sema5a Ctnnb1 Tbx18 Tbl1x Src Tmem131l Fzd3 Caprin2 Dkk2 Gli1 Dact1 Cs…	GO Biological Processes (C5 GO:BP)
GOBP_EPITHELIAL_TUBE_MORPHOGENESIS	0.0088152	0.0490807	0.38073	-0.253175	-1.30428	218	Acvr1 Myc Smo Sfrp1 Lgr5 Ahi1 Sox4 Rspo2 Dlc1 Nphp3 Ift122 Mib1 Kdm5b Twist1 Foxp1 Setd2 Kif20b Ptch1 Pak1 Megf8 Pkd1 Cxcr4 Tulp3 Epha4 Fat4 Bmp5 Lrp6 Tead2 Gli3 Hoxa11 Sox9 Fgfr2 Ift172 Smad4 Slit2 Mthfd1l Dvl2 Pbx1 Fzd2 Cep290 Vangl2 Sufu Abl1 Lgr4 Ctnnb1 Fmn1 Nfatc4 Foxc2 Plxnd1 Src Dlg5 Fzd3 Esr1 Pkd2 Fzd6 Sfrp2 Lzts2 Lmo4 Stil Tbx2 Mmp14 Lef1 Ski Stk3 Dlg1	GO Biological Processes (C5 GO:BP)
GOBP_REGULATION_OF_MAPK_CASCADE	0.00788381	0.0456626	0.38073	0.281941	1.31952	479	Stk40 Ccl12 Ccl6 Gbp2 Ndrg2 Wnk2 Ccr1 F2r Dnajc27 Myd88 C5ar1 Fgf2 Sema7a C5ar2 Trim12c Ccl2 Bmp2 Dusp3 Ccl9 Eda2r Daxx Adam8 Gadd45a Cd36 Mul1 Sdcbp Lgals9 Map3k20 Htr2a Ccl11 Grb2 Laptm5 Map2k1 Camk2n1 Klhl31 Egf Mapkapk2 Atp6ap1 Lilr4b Eif2ak2 Ubc Apoe Ikbkg Tlr4 Mlkl Lyn Tmem106a Ksr1 Map2k4 Dusp6 Pink1 Irak2 Lamtor1 Sema6a Ptpn1 Map2k3 Notch1 App Xdh Tlr3 Trem2 Arl6ip5 Glipr2 Ubb Cd81 Fgf1 P…	GO Biological Processes (C5 GO:BP)
GOBP_NEGATIVE_REGULATION_OF_CELL_POPULATION_PROLIFERATION	0.00800087	0.0460476	0.38073	0.282418	1.32329	474	Ifit3 Parp10 Lrrc32 Ccl12 Ccl6 Ndrg2 Wnk2 Tspo F2r Tpm1 Ifi35 Mfn2 Pirb Speg Smad3 Ccl2 Irf1 Bmp2 Hmox1 Ccl9 Wars Wfdc1 Rps6ka2 Dnaja3 Ifi205 Lgals9 Lbx1 H2-M3 B2m Fabp3 Akirin1 Neurl1a Hdac4 Nog Map2k1 Camk2n1 Nos3 Acvrl1 Lilr4b Eif2ak2 Apoe Cd274 Arg1 Lyn Stat1 Sod2 Inhba Prkar1a Lst1 Prkg1 Cdkn1a Tyrobp Zbtb7b Notch1 Cd80 App Xdh Fth1 Hgs Rbpj Smyd2 Inpp5d Foxo4 Igfbp3 Hras Phb Zbtb17 Bmpr1b M…	GO Biological Processes (C5 GO:BP)
GOBP_APOPTOTIC_SIGNALING_PATHWAY	0.00612298	0.0375293	0.407018	0.283686	1.32712	452	Atp2a1 Ifi27l2a Mknk2 Ybx3 Hspb1 Cd38 Mllt11 Pmaip1 Zfp385a Ghitm Shisa5 Chchd10 Smad3 Phlda3 Ikbke Hmox1 Clu Tnfsf10 Grina Eda2r Usp28 Daxx Mul1 Ifi205 Pf4 Nog Pdk2 Nos3 Nol3 Lgals3 Xbp1 Tlr4 Sp100 Sod2 Inhba Fnip2 Vdac2 Pink1 Cdkn1a Tyrobp Ptpn1 Tnfrsf12a Tlr3 Aen Tmbim6 Arl6ip5 Ubb Ywhag Tmem161a Tnfrsf1a Pycard Ctsc Hic1 Hras Rps27l Bmpr1b Chac1 Gstp1 Nfe2l2 Stradb Hipk2 Atf4 Casp1 Hyal2 Caap…	GO Biological Processes (C5 GO:BP)
GOBP_CELLULAR_COMPONENT_DISASSEMBLY	0.00409124	0.027889	0.407018	0.285599	1.33861	473	Trim54 Lpin1 Kpna1 Irgm2 Hk2 Retreg1 Flot1 Irgm1 Actn2 Tspo Cst3 Mfn2 Sqstm1 Dusp3 Fyco1 Adam8 Tigar Tmod4 Mical2 Cfl2 Mul1 Cln3 Map1lc3b Capzb Ctsl Mrps18c Mrps18b Gabarapl1 Twf2 Lmod2 Mid1ip1 Vdac1 C1qc C1qb Gabarapl2 Smarcd3 Pink1 Hspa2 C1qa Smcr8 Trem2 Mrpl2 Ctss Map1lc3a Vps33a Tmod1 Mrpl42 Fundc2 Timp1 Capza2 Mrps31 Mrps30 Atp13a2 Mrps18a Lmod3 Mrps21 Sln Capza1 Mrpl39 Itgam F2rl1 Grwd1 Mrp…	GO Biological Processes (C5 GO:BP)
GOBP_ORGANOPHOSPHATE_BIOSYNTHETIC_PROCESS	0.00877682	0.0489935	0.38073	0.287418	1.34374	436	Parp10 Lpin1 Ckm Adssl1 Aldoa Acacb Nos1 Fgf2 Ak1 Samd8 Parp9 Adsl Ip6k3 Fitm1 Agpat3 Ppip5k1 Nampt Slc25a12 Cln3 Htr2a Gpam Fabp3 Fitm2 Pdk2 Mlycd Nos3 Cmpk2 Tmem38b Pdk4 Pla2g12a Atp5b Atp5pb Ampd1 Gnpat Pink1 Plekha4 Phospho1 Tmsb4x Trem2 Me1 Rfk Dgkz Abca2 Mboat7 Ampd3 Inpp5d Mpc2 Atp5e Gk Hexb Synj2 Nfs1 Atp5g3 Ptafr Ppt1 Ppard Pip5k1a Acsl6 Atp5j Mocos Hacd2 Rpp14 Atp5g1 Tecr Flcn Pdgfa P2r…	GO Biological Processes (C5 GO:BP)
GOBP_ENDOCYTOSIS	0.00599513	0.0370484	0.407018	0.290027	1.35429	427	Fcgr1 Mx1 Flot1 Siglec1 Fcer1g Rabgef1 Lgals3bp Mx2 Pirb Slc2a4 Srl Clu Myo18a Cd36 Sdcbp Pacsin3 Cln3 B2m Bin1 Vldlr Rab7 Grb2 Ctsl Egf Lgals3 Cltb Pacsin2 Mapkapk2 Lilr4b Apoe Rab5c Atp9a Rhou Axl Pdlim7 Clec10a Scarb2 Rab21 Ptpn1 Cxcr2 Scarb1 App Epn1 Ehd4 Trem2 Nr1h2 Msr1 Cd81 Itgb2 Abca2 Cd151 Pycard Dnm2 Cdc42 Hras Necap1 Necap2 Csnk1e Synj2 Ppt1 Rhog Cacng7 Itgam Thbs1 F2rl1 Ehd1 Micall1 S…	GO Biological Processes (C5 GO:BP)
GOBP_REGULATION_OF_ANATOMICAL_STRUCTURE_SIZE	0.00891321	0.0492226	0.38073	0.294866	1.35808	350	Smtnl2 P2ry2 Nos1 Actn2 Cd38 F2r Mapt Sema7a Rap1gap2 Atp1a2 Kcna5 Neb Tmod4 Cfl2 Ednrb Hck Snta1 Cln3 Htr2a Bin1 Cotl1 Ccl11 Grb2 Capzb Nos3 Sema6b Apoe Twf2 Lmod2 Cln8 Sod2 Gja5 Brk1 Prkg1 Rab21 Sema6a Vav1 Arpc3 Tmsb4x Slc12a7 Tmod1 Vav3 Sema3g Hrh2 Pfn2 Golga4 Capza2 Pycard Spp1 Dnm2 Atp13a2 Arpc2 Als2 Mtor Ptafr Lmod3 Zdhhc21 Ece1 Rtn4 Capza1 Esam F2rl1 P2rx7 Arpc4 Cav3 Capg Iqgap2 Gclm Plek…	GO Biological Processes (C5 GO:BP)
GOBP_NEGATIVE_REGULATION_OF_INTRACELLULAR_SIGNAL_TRANSDUCTION	0.00427564	0.0289342	0.407018	0.293875	1.36554	395	Gbp2 Ndrg2 Wnk2 Actn3 Cdc34 Ybx3 Prkaa2 Hspb1 Myoz1 Cgnl1 Dhx58 Ifi35 Sesn2 Mfn2 Zfp385a Litaf Phlda3 Dusp3 Clu Grina Nploc4 Mul1 H2-M3 Ube2b Card19 Camk2n1 Klhl31 Nol3 Lilr4b Apoe Xbp1 Tlr4 Lyn Stat1 Sod2 Dusp6 Vdac2 Otud7b Pink1 Sema6a Ptpn1 Homer3 Map2k3 Xdh Tmsb4x Tmbim6 Mgrn1 Tmem161a Nr1d1 Pde10a Pycard Nlrp3 Itga3 Phb Mtor Gstp1 Nfe2l2 Hyal2 Aplnr Serpine2 BC048403 Ppp2r5b Sh3rf2 Thbs1 F2r…	GO Biological Processes (C5 GO:BP)
GOBP_NUCLEOBASE_CONTAINING_SMALL_MOLECULE_METABOLIC_PROCESS	0.00277365	0.0207423	0.431708	0.29656	1.38616	440	Parp10 Pgam2 Smpdl3a Actn3 Hk2 Adssl1 Pfkm Aldoa Acacb Nos1 Prkaa2 Apobec2 Eno3 Samhd1 Macrod1 Ak1 Parp9 Adsl Ugp2 Tigar Nampt Mfn1 Slc25a12 Htr2a Gpam Gpi1 Hdac4 Fitm2 Pdk2 Mlycd Nos3 Cmpk2 Ogdh Gda Entpd1 Pdk4 Glrx Nudt4 Atp5b Atp5pb Ampd1 Pink1 Mpp1 App Xdh Gapdh Apobec3 Tmsb4x Trem2 Me1 Rfk Pde10a Apobec1 Ampd3 Ogg1 Pde4a Mpc2 Atp5e Mlxipl Tpst2 Gmpr Pfkfb4 Mtor Atp5g3 Renbp Uap1l1 Ppt1 Nudt3…	GO Biological Processes (C5 GO:BP)
GOBP_POSITIVE_REGULATION_OF_CATABOLIC_PROCESS	0.0025325	0.0194099	0.431708	0.301595	1.39762	382	Irgm2 Klhl40 Actn3 Asb11 Dtx3l Irgm1 Prkaa2 Trim30a Trim30d Usp13 Sesn2 Gga1 Asb5 Hspb8 Trim12c Hmox1 Clu Rnf128 Fyco1 Adam8 Pacsin3 Ifi205 Keap1 Htr2a Tfeb Rab7 Laptm5 Egf Trim21 Apoe Ikbkg Vdac1 Zc3h12d Pink1 Trim34a Ptpn1 Rbm24 Akt2 Smcr8 App Tmem259 Tpcn1 Trem2 Trim14 Psmc1 Pnpt1 Uqcc2 Cd81 Abca2 Psmc2 Ctsc Mlxipl Csnk1e Psmc3 Mndal Mov10 Psmc4 Pfkfb4 Nfe2l2 Sirt2 Prr5l Sh3rf2 Dapk1 P2rx7 Flc…	GO Biological Processes (C5 GO:BP)
GOBP_POSITIVE_REGULATION_OF_MAPK_CASCADE	0.00216281	0.017187	0.431708	0.304272	1.40044	348	Ccl12 Ccl6 Ccr1 F2r Dnajc27 Myd88 C5ar1 Fgf2 Sema7a C5ar2 Trim12c Ccl2 Bmp2 Ccl9 Eda2r Daxx Adam8 Gadd45a Cd36 Mul1 Sdcbp Lgals9 Map3k20 Htr2a Ccl11 Laptm5 Map2k1 Egf Mapkapk2 Atp6ap1 Eif2ak2 Ubc Apoe Ikbkg Tlr4 Mlkl Tmem106a Ksr1 Map2k4 Dusp6 Irak2 Lamtor1 Ptpn1 Map2k3 Notch1 App Xdh Tlr3 Trem2 Arl6ip5 Glipr2 Ubb Cd81 Fgf1 Pycard Gcnt2 Cdc42 Tlr9 Igfbp3 Hras Phb Sbk2 Tlr6 Hipk2 Flt1 Ncf1 Sh3rf2 …	GO Biological Processes (C5 GO:BP)
GOBP_LEUKOCYTE_CELL_CELL_ADHESION	0.00864222	0.0484858	0.38073	0.313108	1.40266	250	Lrrc32 H2-T23 Pirb Ccl2 Irf1 Dusp3 H2-D1 Fgl2 Dnaja3 Adam8 Lgals9 H2-M3 Stat5b Gpam Grb2 Laptm5 Prkcq Lgals3 Lilr4b Ass1 Cd274 Xbp1 Arg1 Lyn Tnfaip8l2 Ccr2 Prkar1a Tnfsf14 Zbtb7b Vav1 Map3k8 Cd80 Icosl Cd81 Itgb2 Pycard Nlrp3 Cdc42 Selp Itga5 Ptafr Zdhhc21 Jak3 F11r Il4ra Gpnmb Zmiz1 Gcnt1 Tgfbr2 Jam2 Traf6 Ccdc88b Itgb7 Cd300a Hfe Sell Pecam1 Flot2 Cd44 Il15 Loxl3 Sirpb1b Zbtb16 Vsir Cebpb H2-Q7…	GO Biological Processes (C5 GO:BP)
GOBP_POSITIVE_REGULATION_OF_PROTEOLYSIS	0.00681696	0.040692	0.407018	0.309217	1.40572	291	Klhl40 Usp13 F2r Pmaip1 Mapt Grn Smad3 Clu Tnfsf10 Ctsd Adam8 Mul1 Pacsin3 Ifi205 Lgals9 Keap1 Laptm5 Egf Apoe Ctsh Psme1 Lyn Pink1 Mapk12 Fbxw11 Adrm1 Lgmn App Xdh Tmem259 Trem2 Cln6 Arl6ip5 Egln3 Psmc1 Ccbe1 Mbp Psmc2 Pycard Nlrp3 Ctsc Rps27l Csnk1e Psmc3 Mndal Psmc4 Nfe2l2 Psme2 Sirt2 Casp1 Sh3rf2 Bak1 Dapk1 Aurkaip1 Cav3 Ndufa13 Dda1 Nod1 Tnfrsf1b Bag6 Arih1 Bax Gba F3 Tnfrsf10b Hip1 Stat3 Ef…	GO Biological Processes (C5 GO:BP)
GOBP_WOUND_HEALING	0.00212731	0.0169988	0.431708	0.303617	1.40731	385	Hspb1 Myoz1 Fcer1g F2r Tpm1 Mfn2 Fgf2 Smad3 Irf1 Hmox1 Trim72 Wfdc1 Slc11a1 Dysf Cd36 Itpk1 Hpse Adipor2 Pf4 Thbd Nog Tnc Capzb Nos3 Entpd1 Prkcq Acvrl1 Apoe Xbp1 Tlr4 Prkar2a Lyn Axl Prkar1a Prkg1 Cdkn1a P2ry12 Clic1 Mafk Tnfrsf12a Vav1 Scarb1 Vav3 Timp1 Fgf1 Tfpi2 Dgkz Capza2 Cd151 Cdc42 Rap2b Tec Hras Serpinb2 Selp Mafg Mtor Itga5 Nfe2l2 Ppard Myl12a Serpine2 Capza1 F11r Sdc1 Thbs1 F2rl1 Ehd1 …	GO Biological Processes (C5 GO:BP)
GOBP_T_CELL_ACTIVATION	0.00447457	0.0300276	0.407018	0.307992	1.41035	317	Lrrc32 Fcer1g H2-T23 Pirb Smad3 Ccl2 Irf1 Dusp3 Slc11a1 H2-D1 Psmb10 Fgl2 Dnaja3 Adam8 Lgals9 H2-M3 Stat5b B2m Gpam Rorc Grb2 Laptm5 Ctsl Prkcq Lgals3 Lilr4b Cd274 Xbp1 Arg1 Lyn Tnfaip8l2 Ccr2 Prkar1a Tnfsf14 Lfng Zbtb7b Vav1 Map3k8 Cd80 Treml2 Icosl Clptm1 Cd81 Ly9 Cd151 Pycard Nlrp3 Cdc42 Mtor Tcirg1 Jak3 F2rl1 Rora Chd7 Il4ra Gpnmb Zmiz1 Tgfbr2 Tnfrsf1b Traf6 Bax Nfatc2 Gba Ccdc88b Rsad2 Stat3…	GO Biological Processes (C5 GO:BP)
GOBP_POSITIVE_REGULATION_OF_CELL_DEATH	0.000415343	0.00475386	0.498493	0.30135	1.41326	471	Tgm2 Ifit2 Zbp1 Eef1a2 Osgin1 Cdc34 Mllt11 Ankrd1 Tspo Pmaip1 Mfn2 Pirb Mapt Obscn Camk2a Grn Sqstm1 Tle5 Ccl2 Bmp2 Phlda3 Hmox1 Clu Tnfsf10 Psen2 Mcf2l Rps6ka2 Daxx Ctsd Htatip2 Adam8 Tigar Gadd45a Cd36 Ifi205 Lgals9 H2-M3 Map3k20 Bin1 Neurl1a Hdac4 Laptm5 Irf5 Ubc Cd274 Arg1 Tlr4 Lyn Sod2 Inhba Map2k4 Dusp6 Cdkn1a Tyrobp Tnfrsf12a Vav1 C1qa Notch1 4930453N24Rik Ube2m Tlr3 Arl6ip5 Vav3 Ubb Tnfrs…	GO Biological Processes (C5 GO:BP)
GOBP_PURINE_CONTAINING_COMPOUND_METABOLIC_PROCESS	0.00503174	0.0324544	0.407018	0.308365	1.416	323	Pgam2 Actn3 Hk2 Adssl1 Pfkm Aldoa Acacb Nos1 Prkaa2 Eno3 Samhd1 Macrod1 Ak1 Adsl Tigar Mfn1 Slc25a12 Htr2a Gpam Gpi1 Hdac4 Fitm2 Pdk2 Mlycd Nos3 Ogdh Gda Pdk4 Nudt4 Atp5b Atp5pb Ampd1 Pink1 Mpp1 App Xdh Gapdh Tmsb4x Trem2 Pde10a Ampd3 Pde4a Mpc2 Atp5e Mlxipl Tpst2 Gmpr Pfkfb4 Atp5g3 Ppt1 Nudt3 Acsl6 Atp5j Hacd2 Rpp14 Rora Atp5g1 P2rx7 Tecr Flcn Atp5a1 Uqcc3 Pgm1 Dlat Atp5k Atp5c1 Slc2a6 Vps9d1 Pd…	GO Biological Processes (C5 GO:BP)
GOBP_POSITIVE_REGULATION_OF_CELL_ACTIVATION	0.00883655	0.0490818	0.38073	0.31677	1.41694	247	Cd38 Myd88 H2-T23 Pirb Ccl2 H2-D1 Dnaja3 Adam8 Lgals9 Il1rl1 H2-M3 Stat5b Gpam Grb2 Prkcq Lamp1 Lilr4b Cd274 Xbp1 Tlr4 Lyn Bst1 Axl Ccr2 Clec4d Tnfsf14 Cdkn1a Tyrobp Zbtb7b Vav1 Map3k8 Cd80 Trem2 Icosl Vav3 Cd81 Itgb2 Pycard Nlrp3 Inpp5d Ctsc Cdc42 Tlr9 Selp Ptafr Tlr6 Jak3 Itgam Thbs1 F2rl1 Il4ra Zmiz1 Tgfbr2 Crlf2 Gab2 Traf6 Plek Nfatc2 Ccdc88b Tnip2 Tirap Il33 Sphk2 Vamp8 Flot2 Mef2c Il15 Sirp…	GO Biological Processes (C5 GO:BP)
GOBP_TAXIS	0.0018727	0.0152542	0.45506	0.304761	1.41891	410	Cxcl10 Ccl12 Ccl6 Mypn Myot Ccr1 Hspb1 Fcer1g C5ar1 Adgre5 Fgf2 Sema7a Dok2 C5ar2 Smad3 Ccl2 Dusp3 Ccl9 Scn1b Adam8 Cxcl9 Ednrb S1pr1 Lgals9 Pf4 Ccl11 Akirin1 Vldlr Grb2 Nog Ccr5 Map2k1 Prkcq Lgals3 Sema6b Cmklr1 Lyn Slc8b1 Ntn4 Bst1 Ccr2 Pdlim7 Cxcl5 Csf1 P2ry12 Sema6a C3ar1 Vav1 Lgmn Notch1 Cxcr2 Mpp1 App Mcu Tmsb4x Trem2 Dpep1 Vav3 Sema3g Nexn Dok1 Fgf1 Itgb2 Cxcl14 Fez2 Gpc1 Lgr6 Hras Vegfb B…	GO Biological Processes (C5 GO:BP)
GOBP_VESICLE_ORGANIZATION	0.00694335	0.0413249	0.407018	0.316799	1.42798	268	Mx1 Bloc1s6 F2r Mx2 Samd9l Rab8b Zfp385a Sqstm1 Slc2a4 Stx7 Ppp6c Dysf Myo18a Tapbp Srgn Sdcbp Cln3 Tap1 Mcfd2 Rab7 Sar1b Arfgap2 Ctsz Scarb2 Lamtor1 Rab1b Akt2 Hgs Vav3 Vps36 Ptprn Dnm2 Ctsc Pef1 Atp13a2 Als2 Serpine2 Tap2 Rab7b Sdc1 Vapa Trappc2 Vamp3 Chmp4b Sec24c Snap29 Trappc6b Napa Vps11 Vps37a Vps37c Plekhj1 Snapin Trappc9 Sphk1 Rab20 Tmed10 Pi4k2a Ankfy1 Vamp8 Vapb Ccdc136 Synj1 Vps18 Stx…	GO Biological Processes (C5 GO:BP)
GOBP_MULTICELLULAR_ORGANISMAL_HOMEOSTASIS	0.00237142	0.0185609	0.431708	0.310258	1.42903	336	Cib2 Lpin1 Actn3 Acacb Prkaa2 Hspb1 Cd38 F2r Cst3 Mfn2 Prkab2 Lipa Slc11a1 Tpp1 Adam8 Cd36 Ednrb S1pr1 Adipor2 Acadvl Htr2a B2m Plac8 Nos3 Slc2a1 Acadl Atp6ap1 Pdk4 Cmklr1 Ctsh Tlr4 Prkar2a Cln8 Ccr2 Prkar1a Metrnl Csf1 Zbtb7b Atp1b2 Notch1 Ubb Nr1h2 Dmd Slc40a1 Nr1d1 Mbp Rbpj Spp1 Tle3 Inpp5d Gcnt2 Tlr9 Mlxipl Lyz2 Atf4 Hyal2 Sln Tcirg1 F11r Esam Plekhm1 P2rx7 Ptges Flcn Gadd45g Wfs1 Il4ra Chmp4…	GO Biological Processes (C5 GO:BP)
GOBP_RESPONSE_TO_WOUNDING	0.000999519	0.00947896	0.45506	0.307303	1.43912	459	Ccr1 Hspb1 Myoz1 Fcer1g Tspo F2r Tpm1 Mfn2 Fgf2 Grn Smad3 Irf1 Hmox1 Trim72 Wfdc1 Slc11a1 Max Dysf Cd36 Itpk1 Hpse Adipor2 Pf4 Thbd Nog Map2k1 Tnc Capzb Nos3 Nol3 Entpd1 Prkcq Acvrl1 Apoe Xbp1 Arg1 Tlr4 Prkar2a Lyn Axl Map2k4 Ccr2 Prkar1a Prkg1 Cdkn1a P2ry12 Tyrobp Clic1 Mafk Tnfrsf12a Vav1 Scarb1 Abhd2 Vav3 Timp1 Fgf1 Tfpi2 Dgkz Capza2 Cd151 Spp1 Lyve1 Cdc42 Rap2b Tec Hras Serpinb2 Selp Mafg Mto…	GO Biological Processes (C5 GO:BP)
GOBP_NEGATIVE_REGULATION_OF_TRANSPORT	0.00301597	0.0220201	0.431708	0.320619	1.45067	279	Cryab Kcnb1 Wnk2 Bst2 Nos1 Actn2 F2r H2-T23 Pirb Cd300lf Rhbdf2 Rrad Atp1a2 Kcnj11 Trdn Hmox1 H2-D1 Dysf Cd36 Sdcbp Pacsin3 Lgals9 H2-M3 Htr2a Bin1 Rab7 Pkia Egf Lgals3 Pacsin2 Apoe Vdac1 Sp100 Rab11fip3 Inhba Ccr2 Cd84 P2ry12 Akt2 Notch1 Ube2g2 Tmbim6 Arl6ip5 Nr1h2 Tnfrsf1a Gpr35 Abca2 Tlr9 Mtor Atf4 Sln Serpine2 Thbs1 Park7 Vamp3 Cav3 Cab39 Unc119 Inhbb Midn Tnfrsf1b Rap1b Mctp1 Rsad2 Bag3 Dph3…	GO Biological Processes (C5 GO:BP)
GOBP_CELLULAR_RESPONSE_TO_NITROGEN_COMPOUND	0.000412683	0.0047486	0.498493	0.310661	1.4561	486	Cib2 Jup Ifit1 P2ry2 Lpin1 Ifit1bl1 Rab10 Acta1 Flot1 Ryr1 Actn2 Tmem38a Rragd Sesn2 Rab8b Camk2a Ddx58 Got1 Slc2a4 Folr2 Cacna1s Trim72 Max Ifih1 Daxx Cd36 Mul1 Zfp106 Pxn Stat5b Htr2a Neurl1a Atp6v1g1 Csrp3 Grb2 Pdk2 Nsmce3 Tmem38b Prkcq Atp6ap1 Pdk4 Ass1 Xbp1 Rab12 Rab15 Arg1 Tlr4 Prkar2a Lyn Prkar1a P2ry12 Lamtor1 Akap6 Ptpn1 Rtf2 Cacna2d1 Zbtb7b Lgmn Akt2 App Tlr3 Trem2 Dpep1 Diaph1 Hrh2 Ywh…	GO Biological Processes (C5 GO:BP)
GOBP_POSITIVE_REGULATION_OF_SECRETION	0.00734448	0.0431764	0.407018	0.334103	1.45831	185	P2ry2 Kcnb1 Cd38 Ankrd1 Myom1 H2-T23 Rab8b Bmp2 H2-D1 Myo18a Adam8 Sdcbp Ednrb H2-M3 Rab7 Camk2n1 Selenot Ttn Lamp1 Atp6ap1 Xbp1 Rab15 Tlr4 Inhba Pink1 Mcu Trem2 Hgs Nr1h2 Itgb2 Spp1 Mpc2 Atp13a2 Ptafr Ppard C2cd2l Itgam Sdc1 F2rl1 Ptges Il4ra	GO Biological Processes (C5 GO:BP)
GOBP_PROTEIN_POLYUBIQUITINATION	0.00284725	0.0212558	0.431708	0.321378	1.45902	286	Parp10 Dtx3l Cdc34 Fbxo40 Trim30a Trim30d Rnf115 Fbxo32 Rnf31 Psmd8 Trim12c Rnf213 Rnf114 Psmd4 Psmb10 Mul1 Fbxo31 Ube2b Psmb8 Psmc5 Herc6 Psmb9 Trim21 Ubc Amfr Psmd3 Psmd11 Psme1 Psmb5 Marchf1 Fbxw11 Trim34a Nhlrc3 Rnf126 Ube2g2 Psmd12 Trim14 Ubb Psmc1 Psma2 Spop Psmd2 Psmb2 Psmc2 Marchf5 Marchf6 Psmc3 Psmc4 Ube2g1 Psmd7 Psme2 Psma6 Psmd1 Fbxo6 Psmb4 Rnf135 Dda1 Arih1 Ube2j2 Ube2q1 Traf6 Wwp1 Ps…	GO Biological Processes (C5 GO:BP)
GOBP_RESPONSE_TO_OXIDATIVE_STRESS	0.000535401	0.00581928	0.477271	0.319122	1.46878	348	Cryab Prkaa2 Hspb1 Cd38 Tpm1 Sesn2 Prdx5 Mapt Kcna5 Hmox1 Cd36 Srxn1 Pxn Keap1 mt-Nd5 Pdk2 Nos3 Nol3 Apoe Ndufb4 Arg1 Tlr4 Psmb5 mt-Co1 Gpx4 Cyba mt-Nd1 Cln8 Axl Sod2 Hmox2 Nfe2l1 Ercc2 Pink1 Slc23a2 1600014C10Rik App Dpep1 Aldh3b1 Arl6ip5 Map1lc3a Pnpt1 Tmem161a Ndufa12 Angptl7 Ptprn Cat Txnip Nqo1 Ndufs2 Dnm2 Ogg1 Ucp3 Atp13a2 Mb Tlr6 Gstp1 Prdx6 Nfe2l2 Sirt2 Atf4 Hyal2 Etv5 Prr5l Ptgs1 Ncf1 Sd…	GO Biological Processes (C5 GO:BP)
GOBP_VASCULAR_PROCESS_IN_CIRCULATORY_SYSTEM	0.00851869	0.0479871	0.38073	0.34179	1.46883	154	Smtnl2 P2ry2 Nos1 Cd38 F2r Slc2a4 Atp1a2 Kcna5 Cd36 Ednrb Slc38a3 Snta1 Htr2a Nos3 Slc7a8 Slc2a1 Slco2b1 Apoe Sod2 Gja5 Prkg1 Atp1b2 Hrh2 Slc6a6 Abca2 Abcc3 Ptafr Abcc9 Zdhhc21 Ece1 F2rl1 Abcc4	GO Biological Processes (C5 GO:BP)
GOBP_REGULATION_OF_SMALL_MOLECULE_METABOLIC_PROCESS	0.00127474	0.0114833	0.45506	0.320208	1.46932	322	Actn3 Acacb Nos1 Prkaa2 Pmaip1 Sesn2 Psmd8 Prkab2 Bmp2 Ppp1r3a Psmd4 Psmb10 Tigar Adipor2 Acadvl Slc25a12 Cln3 Htr2a Gpam Psmb8 Fabp3 Hdac4 Rorc Psmc5 Pdk2 Mlycd Nos3 Psmb9 Acadl Ppp1r3d Pdk4 Apoe Psmd3 Psmd11 Mid1ip1 Psme1 Psmb5 Ncor2 Pink1 Akt2 App Tmsb4x Trem2 Psmd12 Ppp1r3c Nr1h2 Psmc1 Psma2 Psmd2 Nr1d1 Fgf1 Psmb2 Psmc2 Nqo1 Igfbp3 Mlxipl Psmc3 Slc7a7 Psmc4 Pfkfb4 Mtor Ptafr Psmd7 Psme2 Psma6…	GO Biological Processes (C5 GO:BP)
GOBP_NEURON_APOPTOTIC_PROCESS	0.00865215	0.0484858	0.38073	0.343475	1.47856	163	Kcnb1 Retreg1 Cdc34 F2r C5ar1 Dio3 Gbe1 Grn Ccl2 Hmox1 Max Adam8 Cln3 Hdac4 Apoe Axl Sod2 Map2k4 Pink1 Tyrobp Lgmn Akt2 App Gapdh Ube2m Egln3 Nqo1 Cdc42 Hras Ppt1 Hipk2 Atf4 Itgam Wfs1 Park7 Crlf1 Nes Naip2 Gclm Bax Gba Hsp90ab1 Siah1a Adarb1 Dnajc5 Atn1 Fas Ambra1 Sod1 Bid Mef2c	GO Biological Processes (C5 GO:BP)
GOBP_LYMPHOCYTE_MEDIATED_IMMUNITY	0.00475996	0.0311673	0.407018	0.345768	1.48809	155	Irf7 Fcer1g Myd88 H2-T23 Pirb H2-T22 Clu Stx7 H2-D1 Lgals9 H2-M3 Stat5b B2m Lamp1 Lilr4b Ctsh H2-K1 Arg1 C1qc C1qb Ccr2 Vav1 C1qa Cd81 Nlrp3 Inpp5d Ctsc H2-Q4 Tcirg1 Il4ra Tlr8 Tnfrsf1b Traf6 Rsad2 Hfe Rftn1 Prkcd H2-Q7 Tubb4b Ptpn6 Cyrib Arrb2 Was Ighg2c Fcgr2b Bcl6 H2-Q10 Ppp3cb Ceacam1 Mad2l2 Rnf19b Gapt Ighg2b Il18rap Tgfb1 Jag1 Rab27a Coro1a Nbn Parp3 Slamf7 Bcl10	GO Biological Processes (C5 GO:BP)
GOBP_REGULATION_OF_MACROAUTOPHAGY	0.00822421	0.0466327	0.38073	0.350507	1.4888	143	Irgm2 Irgm1 Prkaa2 Rragd Sesn2 Hspb8 Prkab2 Hmox1 Fyco1 Tigar Cln3 Atp6v1g1 Ikbkg Vdac1 Pink1 Lamtor1 Smcr8 Gapdh Vps26a Fez2 Atp13a2 Atp6v0a1 Mtor Atp6v0b Atp6v1e1 Chmp4b Nod1 Epm2a Npc1 Gba Sptlc2 Exoc4 Bag3 Lamtor4 Atp6v1c1 Prkag3 Kdr Atp6v0d1 Larp1 Atp6v0e Ubqln4 Lamtor5 Capn1 Lamtor2 Supt5 Phf23 Atp6v1b2 C9orf72 Atp6v0a2 Tbk1 Lamtor3 Ubqln1 Prkaca Atp6v1a Ern1 Pip4k2b Vps13c Atp6v0c Atp6v1h …	GO Biological Processes (C5 GO:BP)
GOBP_REGULATION_OF_SECRETION	0.000558539	0.00599526	0.477271	0.322114	1.49011	362	P2ry2 Kcnb1 Rab10 Cd38 Ankrd1 Myom1 F2r H2-T23 Adgre5 Pirb Rab8b Rhbdf2 Camk2a Kcnj11 Kcna5 Bmp2 Oas2 Hmox1 H2-D1 Myo18a Adam8 Sdcbp Ednrb Lgals9 H2-M3 Htr2a Rab7 Camk2n1 Selenot Ttn Egf Slc2a1 Lamp1 Atp6ap1 Apoe Xbp1 Rab12 Rab15 Tlr4 Lyn Slc8b1 Rab11fip3 Inhba Ccr2 Cd84 Pink1 P2ry12 Rab21 Slc25a4 Notch1 Mcu Ensa Trem2 Hgs Nr1h2 Uqcc2 Tnfrsf1a Nr1d1 Itgb2 Spp1 Mpc2 Atp13a2 Ptafr Ppard Tcirg1 C2cd…	GO Biological Processes (C5 GO:BP)
GOBP_REGULATION_OF_MRNA_CATABOLIC_PROCESS	0.00551213	0.0346714	0.407018	0.346336	1.50258	179	Ybx3 Hspb1 Myd88 Psmd8 Fxr2 Igf2bp2 Psmd4 Slc11a1 Psmb10 Psmb8 Psmc5 Psmb9 Mapkapk2 Ubc Psmd3 Psmd11 Psme1 Psmb5 Zc3h12d Rbm24 Psmd12 Ubb Psmc1 Psma2 Pnpt1 Psmd2 Rnasel Psmb2 Psmc2 Noct Psmc3 Mov10 Exosc4 Psmc4 Mtor Psmd7 Psme2 Psma6 Prr5l Psmd1 Cacng7 Psmb4 Exosc9 Fxr1 Psmd6 Cpeb3 Tirap Psma7 Psmd5 Tbrg4 Samd4 Zc3hav1 Psmb7 Larp1 Prkcd	GO Biological Processes (C5 GO:BP)
GOBP_MONOCARBOXYLIC_ACID_METABOLIC_PROCESS	0.000179827	0.00252753	0.518848	0.323711	1.50482	396	Lpin1 Ckm Pgam2 Actn3 Hk2 Pfkm Aldoa Acacb Prkaa2 Crat Sesn2 Eno3 Tbxas1 Ephx1 Prkab2 Alox5ap Phyh Me3 Tigar Cd36 Adipor2 Acadvl Slc25a12 Htr2a Ptges2 Gpam Fabp3 Gpi1 Hdac4 Pdk2 Mlycd Ogdh Acadl Pdk4 Xbp1 Mid1ip1 Vdac1 Gpx4 Hacd4 Ugt1a7c Aoah Gnpat Akt2 Got2 App Gapdh Abhd2 Ech1 Pon2 Me1 Nr1h2 Pgd Tnfrsf1a Nr1d1 Dhrs9 Lipg Mcat Cyp4f18 Mpc2 Ucp3 Mlxipl Hadha Pfkfb4 Mtor Aldh1a2 Gstp1 Ppard Acsl6 …	GO Biological Processes (C5 GO:BP)
GOBP_CELLULAR_AMINO_ACID_METABOLIC_PROCESS	0.00250239	0.0192132	0.431708	0.338196	1.50555	229	Adssl1 Nos1 Psmd8 Got1 Wars Psmd4 Psmb10 Slc25a12 Cln3 Psmb8 Psmc5 Gpt2 Nos3 Psmb9 Ogdh Sms Ass1 Arg1 Psmd3 Psmd11 Psme1 Psmb5 Got2 Dpep1 Hibadh Psmd12 Hdc Psmc1 Psma2 Psmd2 Psmb2 Psmc2 Nqo1 Psmc3 Slc7a7 Psmc4 Psmd7 Sephs2 Psme2 Atf4 Psma6 Psmd1 Psmb4 Park7 Dglucy Mthfr Slc7a11 Ivd Mccc1 Aimp2 Gclm Psmd6 Thap4 Aldh4a1 Qrsl1 Carnmt1 Psma7 Hmgcl Bckdk Psmd5 Aars Lars2 Acad8 Scly Gss Psmb7 Pycr2 Sar…	GO Biological Processes (C5 GO:BP)
GOBP_COAGULATION	0.000912533	0.00890855	0.477271	0.336243	1.50722	251	Hspb1 Fcer1g F2r Mfn2 Irf1 Cd36 Itpk1 Hpse Pf4 Thbd Capzb Nos3 Entpd1 Prkcq Apoe Tlr4 Prkar2a Lyn Axl Prkar1a Prkg1 P2ry12 Clic1 Mafk Vav1 Vav3 Tfpi2 Dgkz Capza2 Cdc42 Rap2b Tec Serpinb2 Selp Mafg Nfe2l2 Myl12a Serpine2 Capza1 F11r Thbs1 F2rl1 Ehd1 P2rx7 Lnpk Pdgfa Pdpn Lcp2 Ehd3 Serpine1 F10 Slc7a11 Gna15 Plat Plek F3 Procr Plau Csrp1 Sh2b2 Cd9 Usf1 Gng2 Mertk Prkcd H3f3b Akap1 Actb Psen1 Ptpn6 …	GO Biological Processes (C5 GO:BP)
GOBP_NEGATIVE_REGULATION_OF_CELL_CELL_ADHESION	0.00891135	0.0492226	0.38073	0.36422	1.51329	122	Lrrc32 Pirb Irf1 Bmp2 Dusp3 Fgl2 Podxl Lgals9 H2-M3 Laptm5 Lgals3 Lilr4b Ass1 Cd274 Arg1 Tnfaip8l2 Prkar1a Prkg1 Zbtb7b Notch1 Cd80 Mbp Serpine2 Il1rn Jak3 Il4ra Gpnmb Fxyd5 Cd9 Cd300a Hfe Loxl3 Vsir Cebpb Prkcd Rgcc Ptpn6 Cd86 Fcgr2b Hlx Zfp703 Bcl6 Tnfrsf21 Ubash3b Socs5 Notch4 Ceacam1 Mad2l2 Wnk1 Prnp Tgfb1 Jag1 Ppm1f	GO Biological Processes (C5 GO:BP)
GOBP_CARDIAC_MUSCLE_TISSUE_DEVELOPMENT	0.00346763	0.0246911	0.431708	0.360062	1.51957	140	Nrap Myo18b Actn2 Ankrd1 Alpk3 Bves Tpm1 Mylk2 Fgf2 Pim1 Tcap Alpk2 Bmp2 Neb Sgcg S1pr1 Csrp3 Nog Jph2 Ttn Tbx3 Map2k4 Prkar1a Akap6 Notch1 Rbpj Cdc42 Mtor Aldh1a2 Efnb2 Eng Ptcd2 Chd7 Cav3 Tgfbr2	GO Biological Processes (C5 GO:BP)
GOBP_PROCESS_UTILIZING_AUTOPHAGIC_MECHANISM	4.79236e-05	0.000844043	0.557332	0.324648	1.52061	462	Irgm2 Hk2 Retreg1 Eef1a2 Irgm1 Prkaa2 Trim30a Trim30d Hspb1 Anxa7 Usp13 Tspo Rragd Sesn2 Mfn2 Mapt Hspb8 Sqstm1 Psap Prkab2 Trim12c Hmox1 Clu Fyco1 Tigar Mul1 Mfn1 Ifi205 Cln3 Keap1 Tfeb Map1lc3b Synpo2 Atp6v1g1 Rab7 Trim21 Stbd1 Gabarapl1 Ubxn2a Xbp1 Rab12 Ikbkg Vdac1 Gabarapl2 Cd84 Pink1 Lamtor1 Trim34a Rab1b 1600014C10Rik Smcr8 Gapdh Tpcn1 Ilrun Tmbim6 Trem2 Ei24 Hgs Map1lc3a Vps33a Trim14 Vps…	GO Biological Processes (C5 GO:BP)
GOBP_NUCLEOTIDE_PHOSPHORYLATION	0.00813375	0.0464109	0.38073	0.377791	1.533	103	Pgam2 Actn3 Hk2 Pfkm Aldoa Prkaa2 Eno3 Ak1 Tigar Htr2a Gpi1 Hdac4 Cmpk2 Ogdh App Gapdh Mlxipl Pfkfb4 P2rx7 Pgm1 Slc2a6 Hk3 Pkm Prkag3	GO Biological Processes (C5 GO:BP)
GOBP_PYRUVATE_METABOLIC_PROCESS	0.00671928	0.040269	0.407018	0.368768	1.5331	120	Pgam2 Actn3 Hk2 Pfkm Aldoa Prkaa2 Eno3 Me3 Tigar Htr2a Gpi1 Hdac4 Pdk2 Ogdh Pdk4 Vdac1 App Gapdh Me1 Mpc2 Mlxipl Pfkfb4 P2rx7 Pgm1 Dlat Slc2a6 Pdhx Hk3 Pkm Hagh Prkag3	GO Biological Processes (C5 GO:BP)
GOBP_REGENERATION	0.00603159	0.0371274	0.407018	0.362607	1.53425	139	Myf6 Lpin1 Kpna1 Myoz1 Mustn1 Tspo C5ar1 Eno3 Grn Ptpn3 Sgca Hmox1 Ninj1 Akirin1 Map2k1 Tnc Axl Cdkn1a Notch1 mt-Cytb Anxa3 Pnpt1 Cd81 Spp1 Tec Lgr6 Phb Cers2 Gstp1 Ppard Bak1 Tgfbr2 Scarf1 Igf2r Pkm Cd9 Hfe Adm Nrep Ccnd1 Adam15	GO Biological Processes (C5 GO:BP)
GOBP_REGULATION_OF_CELL_ACTIVATION	0.000120324	0.00179033	0.538434	0.330239	1.53514	400	Lrrc32 Cd38 Fcer1g Myd88 H2-T23 Adgre5 Pirb Cd300lf Grn Ccl2 Irf1 Dusp3 Hmox1 H2-D1 Fgl2 Dnaja3 Myo18a Adam8 Ifi205 Lgals9 Il1rl1 H2-M3 Stat5b Thbd Gpam Grb2 Laptm5 Nos3 Prkcq Lgals3 Lamp1 Lilr4b Apoe Cd274 Xbp1 Arg1 Tlr4 Lyn Bst1 Axl Inhba Tnfaip8l2 Ccr2 Prkar1a Clec4d Tnfsf14 Lst1 Prkg1 Cd84 Cdkn1a Tyrobp Zbtb7b Vav1 Map3k8 Cd80 Trem2 Icosl Vav3 Clptm1 Cd81 Nr1d1 Itgb2 Milr1 Pycard Nlrp3 Inpp5d…	GO Biological Processes (C5 GO:BP)
GOBP_ACTIVATION_OF_CYSTEINE_TYPE_ENDOPEPTIDASE_ACTIVITY_INVOLVED_IN_APOPTOTIC_PROCESS	0.00909424	0.0499893	0.38073	0.409007	1.54862	65	F2r Pmaip1 Mapt Smad3 Tnfsf10 Mul1 Laptm5 Ctsh Xdh Egln3 Pycard Rps27l Bak1 Nod1 Bax F3 Tnfrsf10b Hip1 Pml Fas Bid	GO Biological Processes (C5 GO:BP)
GOBP_RECEPTOR_MEDIATED_ENDOCYTOSIS	0.00126587	0.0114273	0.45506	0.353714	1.55285	194	Fcgr1 Mx1 Flot1 Siglec1 Fcer1g Mx2 Pirb Clu Cd36 Sdcbp Cln3 B2m Vldlr Grb2 Ctsl Egf Cltb Lilr4b Apoe Pdlim7 Scarb2 Rab21 Cxcr2 Scarb1 Msr1 Cd81 Itgb2 Abca2 Dnm2 Ppt1 Cacng7 Itgam Micall1 Serpine1 Cav3 Cd163 Tgfbr2 Stab1 Unc119 Cd14 Cd63 Arhgap27 Hip1 Scarf1 Igf2r Numb Cd9 Hfe Adm Clta Bmp2k Fpr2 Insr Dab2 Ap2s1 Ackr3 Arrb2 Lrpap1 Tpcn2 Fcgr2b Calr Rab31 Hbb-bt Arf1 Ap2m1 Mrc1 Ap2a1 Picalm Tnk2 It…	GO Biological Processes (C5 GO:BP)
GOBP_IMPORT_INTO_CELL	0.0049593	0.032035	0.407018	0.372012	1.55438	127	Slc15a3 Wnk2 Mx1 Flot1 Nos1 Mx2 Folr2 Atp1a2 Kcnj11 Kcnj2 Cd36 Fabp3 Slc7a8 Slc2a1 Cln8 Cacna2d1 Atp1b2 Akt2 Slc12a7 Trem2 Arl6ip5 Slc6a6 Dnm2 Atp1b3 Slc36a1 Abcc9 Cacng7 Thbs1 Park7 Slc7a11 Numb Hfe Slc30a1 Slc7a5 Slc12a9 Actb Psen1 Slc27a1 Atp1a1 Atp1a3 Arl6ip1 Rgs2 Wnk4 Slc43a2 Itgb1 Eps15 Slc3a2 Wnk1 Prnp	GO Biological Processes (C5 GO:BP)
GOBP_ERK1_AND_ERK2_CASCADE	0.00103278	0.00968794	0.45506	0.354142	1.55573	201	Ccl12 Ccl6 Gbp2 Ndrg2 Wnk2 Ccr1 F2r Dnajc27 C5ar1 Fgf2 Sema7a C5ar2 Ccl2 Bmp2 Dusp3 Ccl9 Cd36 Lgals9 Htr2a Ccl11 Map2k1 Camk2n1 Egf Atp6ap1 Apoe Ctsh Tlr4 Lyn Dusp6 Sema6a Ptpn1 Notch1 App Trem2 Glipr2 Pycard Gcnt2 Hras Phb Gstp1 F2rl1 Rapgef1 Atf3 Flcn Pdgfa P2ry6 Gpnmb Nod1 Rap1b Tirap Tek Spred2 Pdgfc Spred3 Cd44 Kdr Ranbp9 Tiam1	GO Biological Processes (C5 GO:BP)
GOBP_ANION_TRANSMEMBRANE_TRANSPORT	0.000217784	0.00287422	0.518848	0.339839	1.55883	321	Slc15a3 Slc20a2 Hk2 Acacb Prkaa2 Sesn2 Ano5 Rtn2 Slc2a4 Folr2 Atp1a2 Prkab2 Ttyh2 Clcn1 Clu Cd36 Adipor2 Slc38a3 Slc25a12 Clic5 Tap1 Slc25a20 Slc7a8 Slc2a1 Clcn7 Mid1ip1 Vdac1 Cln8 Slc2a9 Vdac2 Slc23a2 Clic1 Slc25a4 Akt2 Slc12a7 Slc35d2 Arl6ip5 Timm44 Tomm40l Slc25a22 Vdac3 Pnpt1 Slc6a6 Rnasel Mpc2 Atp13a2 Slc29a3 Abcc3 Slc9a8 Slc7a7 Mtor Ptafr Nfe2l2 Fxyd1 Slc38a4 Slc36a1 Ppard Slc6a8 Tap2 Ank T…	GO Biological Processes (C5 GO:BP)
GOBP_REGULATION_OF_BODY_FLUID_LEVELS	9.37847e-05	0.00147694	0.538434	0.338745	1.55936	340	P2ry2 Hk2 Hspb1 Fcer1g F2r Mfn2 Zfp385a Irf1 Oas2 Cd36 Itpk1 Hpse Ednrb Stat5b Pf4 Thbd Neurl1a Gpi1 Capzb Nos3 Entpd1 Prkcq Apoe Xbp1 Tlr4 Prkar2a Lyn Axl Gja5 Ncor2 Prkar1a Prkg1 P2ry12 Clic1 Mafk Zbtb7b Vav1 Got2 Xdh Vav3 Nr1h2 Tfpi2 Dgkz Capza2 Cdc42 Rap2b Tec Serpinb2 Selp Mafg Nfe2l2 Hyal2 Fli1 Aplnr Myl12a Serpine2 Capza1 F11r Thbs1 F2rl1 Ehd1 P2rx7 Lnpk Wfs1 Pdgfa Pdpn Lcp2 Ehd3 Serpine1 …	GO Biological Processes (C5 GO:BP)
GOBP_REGULATION_OF_PEPTIDASE_ACTIVITY	0.000412558	0.0047486	0.498493	0.344727	1.5594	277	Cryab Bst2 F2r Pmaip1 Prdx5 Cst3 Mapt Grn Smad3 Tnfsf10 Wfdc1 Ctsd Mul1 Ifi205 Lgals9 Bin1 Psmb8 Laptm5 Psmb9 Nol3 Ctsh Psme1 Lyn Tnfsf14 Pink1 Mapk12 Adrm1 Lgmn App Xdh Gapdh Dpep1 Arl6ip5 Ubxn1 Egln3 Timp1 Tfpi2 Abca2 Mbp Pycard Nlrp3 Rps27l Atp13a2 Serpinb2 Pttg1 Renbp Crim1 Psme2 Casp1 Caap1 Serpine2 Thbs1 Bak1 Ecm1 Dapk1 Park7 Serpine1 Cstb Ndufa13 Naip2 Nod1 Bax F3 Tnfrsf10b Hip1 Stat3 Efna…	GO Biological Processes (C5 GO:BP)
GOBP_ORGANIC_ACID_CATABOLIC_PROCESS	0.00153742	0.0131627	0.45506	0.362625	1.56064	155	Lpin1 Acacb Nos1 Crat Sesn2 Got1 Phyh Acadvl Gpt2 Mlycd Nos3 Ogdh Acadl Arg1 Akt2 Got2 Abhd2 Hibadh Ech1 Hdc Pgd Mcat Cyp4f18 Hadha Mtor Renbp Ppard Npl Ivd Dcxr Mccc1 Sord Aldh4a1 Carnmt1 Gnpda1 Hmgcl Txn2 Bckdk Mcee Etfa Acad8 Etfdh Idnk Akr1a1 Acox1 Hadh Eci1 Hadhb Slc25a44 Cpt1c Echs1	GO Biological Processes (C5 GO:BP)
GOBP_POST_TRANSLATIONAL_PROTEIN_MODIFICATION	0.000288014	0.00357121	0.498493	0.343701	1.56085	288	Irgm2 Asb11 Fbxo40 Irgm1 Asb2 Cst3 Fbxo32 Hrc Klhl41 Asb5 Psmd8 Shisa5 Fem1a Asb14 Psmd4 Fuca2 Psmb10 Fbxo31 Asb16 Keap1 Psmb8 Psmc5 Tnc Psmb9 Apoe Asb10 Psmd3 Psmd11 Klhl21 Psme1 Psmb5 Csf1 Fbxw11 Rab1b App Asb8 Cish Ube2m Dcaf11 Btbd6 Psmd12 Prss23 Psmc1 Psma2 Fstl3 Timp1 Psmd2 Vwa1 Abca2 Psmb2 Psmc2 Spp1 Igfbp3 Psmc3 Fam20c Psmc4 Ktn1 Psmd7 Psme2 Psma6 Psmd1 Fbxo6 Ankrd9 Wfs1 Psmb4 Cops5 Cul2 …	GO Biological Processes (C5 GO:BP)
GOBP_RESPONSE_TO_DRUG	0.000830989	0.00822543	0.477271	0.353025	1.56698	224	Adssl1 Acacb Nos1 Prkaa2 Cd38 Ankrd1 Tspo Eno3 Kcnj11 Hmox1 Wfdc1 Adipor2 Htr2a Ube2b B2m Fabp3 Hdac4 Ggh Ass1 Arg1 Lyn mt-Nd1 Sod2 Inhba Dusp6 Gnpat Cdkn1a Tlr3 Dpep1 Arl6ip5 mt-Cytb Vav3 Cat Txnip Abca2 Nqo1 Apobec1 Ogg1 Pde4a Itga3 Vegfb Phb Abcc3 Plin2 Nfe2l2 Eng Thbs1 Bak1 Abcc4 Mthfr Tgfbr2 Rap1b Sord Gclm Npc1 Nfatc2 Hsp90ab1 Card9 Hsf1 Srp68 Txn2 Col18a1 Sod1 Mef2c Pde4b Ccnd1 Rnf149 Uqcr…	GO Biological Processes (C5 GO:BP)
GOBP_REGULATION_OF_ADAPTIVE_IMMUNE_RESPONSE	0.00609898	0.0374354	0.407018	0.379739	1.56904	115	Irf7 H2-T23 Pirb H2-T22 Irf1 Stx7 Slc11a1 H2-D1 Il1rl1 H2-M3 B2m Prkcq Lilr4b H2-K1 Cd274 Arg1 Ccr2 Zbtb7b Cd80 Cd81 Pycard Nlrp3 H2-Q4 Jak3 Il4ra Tnfrsf1b Traf6 Rsad2 Il33 Cd48 Hfe Mef2c Loxl3 Samsn1 H2-Q7 Ptpn6 Ada Cyrib Was Pkn1 Fcgr2b Hlx Bcl6	GO Biological Processes (C5 GO:BP)
GOBP_REGULATION_OF_PRODUCTION_OF_MOLECULAR_MEDIATOR_OF_IMMUNE_RESPONSE	0.00777467	0.045091	0.407018	0.389942	1.57136	99	Bst2 H2-T23 Pirb Sema7a Ddx58 Hmox1 H2-D1 Cd36 H2-M3 B2m Gpi1 Laptm5 Lilr4b Xbp1 Arg1 Tlr4 Ccr2 Tlr3 Tmbim6 Cd81 Nlrp3 Tlr9 Cuedc2 Jak3 F2rl1 Il4ra Tnfrsf1b Traf6 Rsad2 Mavs Il33 Hfe	GO Biological Processes (C5 GO:BP)
GOBP_SODIUM_ION_TRANSPORT	0.00493315	0.0319139	0.407018	0.387	1.5843	109	Wnk2 Slc20a2 Scn4a Nos1 Ptpn3 Scn4b Atp1a2 Scn1b Slc38a3 Snta1 Dmpk Glrx Slc8b1 Slc23a2 Atp1b2 Tpcn1 Dmd Slc6a6 Dnm2 Scn5a Slc9a8 Atp1b3 Fxyd1 Slc38a4 Serpine2 Slc6a8 P2rx7 Cav3 Fxyd5	GO Biological Processes (C5 GO:BP)
GOBP_POSITIVE_REGULATION_OF_ION_TRANSPORT	1.57971e-05	0.000338683	0.57561	0.339199	1.58622	444	Cxcl10 Atp2a1 Jup P2ry2 Kcnb1 Wnk2 Ccr1 Nos1 Actn2 Cd38 Ankrd1 Myom1 Tspo F2r Pmaip1 Rnf31 Fhl1 Rab8b Casq1 Camk2a Scn4b Kcnj11 Smad3 Ccl2 Trdn Kcnj2 Scn1b Myo18a Adam8 Cemip Cxcl9 Adipor2 Slc38a3 Mief2 Cln3 Fabp3 Jph2 Camk2n1 Selenot Ttn Sar1b Lgals3 Apoe Glrx Tlr4 Rhou Ccr2 Pink1 Hspa2 P2ry12 Akap6 Cacna2d1 Atp1b2 Akt2 Mcu Tmsb4x Trem2 Orai1 Ctss Nr1h2 Dmd Ywhag Cd81 Rnasel Itgb2 Lipg Spp1 Dnm2…	GO Biological Processes (C5 GO:BP)
GOBP_REGULATION_OF_PROTEIN_BINDING	0.00144814	0.0125826	0.45506	0.369143	1.58677	162	Xirp1 Ifit2 Ifit1bl1 Ccl6 Flot1 Dtx3l Tle5 Mitd1 Mapre3 Bmp2 Grem2 Ccl9 B2m Hdac4 Nog Trim21 Apoe Sympk Amfr Smarcd3 Ctsz Cdkn1a App Tmbim6 Cdc42 Csnk1e Gtf2f1 Hipk2 Camk1 Park7 Nes Bax Hsp90ab1 Snapin Hsf1 Hfe Tiam1 Adam15 Dnajb2 Ppp1ca Derl1 Cldn5 Nrp1 Prkcd Dab2 Actb Psen1 Dvl1 Arrb2 Lrpap1	GO Biological Processes (C5 GO:BP)
GOBP_MEMBRANE_FUSION	0.00571499	0.0355334	0.407018	0.380668	1.58848	125	Mx1 Anxa7 Mx2 Samd9l Rab8b Folr2 Stx7 Dysf Tapbp Mfn1 Cln3 Tap1 Rab7 Ccr5 Ctsl Ubxn2a Tie1 Akt2 Vav3 Dnm2 Atp13a2 Hyal2 Tap2 Rab7b Vapa Vamp3 Snap29 Napa Vps11 Snapin Sphk1 Rab20 Cd9 Ankfy1 Vamp8 Vps18 Stx4a Vps4a Snap23	GO Biological Processes (C5 GO:BP)
GOBP_ADAPTIVE_IMMUNE_RESPONSE_BASED_ON_SOMATIC_RECOMBINATION_OF_IMMUNE_RECEPTORS_BUILT_FROM_IMMUNOGLOBULIN_SUPERFAMILY_DOMAINS	0.0012292	0.0111899	0.45506	0.367449	1.59417	179	Irf7 Fcer1g Myd88 H2-T23 Pirb H2-T22 Clu Stx7 Slc11a1 H2-D1 Il18bp Il1rl1 H2-M3 B2m Rorc Prkcq Lilr4b Ctsh H2-K1 Cd274 Arg1 Tlr4 C1qc C1qb Ccr2 Zbtb7b C1qa Cd80 Cd81 Ly9 Nlrp3 Inpp5d Ctsc Hras Phb H2-Q4 Mtor Tcirg1 Jak3 Rora Il4ra Tlr8 Tnfrsf1b Traf6 Rsad2 Stat3 Sema4a Il33 Hfe Mef2c Loxl3 Rftn1 Prkcd H2-Q7 Ptpn6 Ada Cyrib Was Ighg2c Pkn1 Fcgr2b Hlx Bcl6	GO Biological Processes (C5 GO:BP)
GOBP_LIPID_OXIDATION	0.00841057	0.0475644	0.38073	0.408478	1.59633	79	Acacb Crat Sesn2 Phyh Adipor2 Acadvl Fabp3 Mlycd Acadl Pdk4 Akt2 Ech1 Mcat Hadha Mtor Ppard Pla2g7 Ivd Adipor1 Etfa Etfdh Acox1 Hadh Eci1 Hadhb Cpt1c Echs1	GO Biological Processes (C5 GO:BP)
GOBP_HEMATOPOIETIC_PROGENITOR_CELL_DIFFERENTIATION	0.00178888	0.0147591	0.45506	0.378444	1.60017	141	Bves Psmd8 Pld4 Psmd4 Psmb10 Adar Psmb8 Psmc5 Psmb9 Eif2ak2 Psmd3 Psmd11 Psme1 Psmb5 Meox1 Inhba Ercc2 Notch1 Mlf1 Psmd12 Psmc1 Psma2 Fstl3 Psmd2 Psmb2 Psmc2 Psmc3 Mllt3 Psmc4 Psmd7 Nfe2l2 Psme2 Hyal2 Psma6 Flt1 Psmd1 Flcn Psmb4 Hspa9 Plek Psmd6 Psma7 Psmd5 Kdr Spi1 Ciao3 Itch Psmb7 Psmb6 Psen1 Ptpn6 Hes1	GO Biological Processes (C5 GO:BP)
GOBP_NEGATIVE_REGULATION_OF_PEPTIDASE_ACTIVITY	0.00211625	0.0169418	0.431708	0.384363	1.60598	127	Cryab Bst2 Prdx5 Cst3 Wfdc1 Ifi205 Bin1 Nol3 Tnfsf14 App Gapdh Dpep1 Ubxn1 Timp1 Tfpi2 Serpinb2 Pttg1 Renbp Crim1 Caap1 Serpine2 Thbs1 Ecm1 Park7 Serpine1 Cstb Naip2 Aqp1 Tmed10 Cd44 Pebp1 Usp47 Prdx3 Triap1 Lamtor5 Cdkn2d Arrb2 Furin Ywhae Arl6ip1 Serpinb1a Raf1 Picalm Serpinb6a	GO Biological Processes (C5 GO:BP)
GOBP_ACTOMYOSIN_STRUCTURE_ORGANIZATION	0.00105086	0.00981482	0.45506	0.374202	1.60716	161	Nrap Tnnt3 Mypn Acta1 Ldb3 Limch1 Actn2 Myoz1 Cgnl1 Ankrd1 Myh14 Tpm1 Obscn Casq1 Klhl41 Tcap Smad3 Neb Myo18a Tmod4 Cfl2 S1pr1 Pxn Csrp3 Ttn Lmod2 Prkar1a Synpo2l Zyx Tmod1 Pfn2 Cdc42 Mtor Lmod3	GO Biological Processes (C5 GO:BP)
GOBP_APOPTOTIC_MITOCHONDRIAL_CHANGES	0.0048339	0.031508	0.407018	0.40127	1.60806	91	Atp2a1 Ifit2 Hk2 Mllt11 Pmaip1 Camk2a Ghitm Chchd10 Clu Tnfsf10 Mul1 Nol3 Sod2 Vdac2 Pink1 Slc25a4 Ywhag Pycard Bak1 Gclm Bax Mff Ppp1r13b Rhot2 Bid Fis1 Slc35f6 Nmt1 Bcl2l1 Ppp3r1 Triap1 Gsk3a Arrb2 Ywhae	GO Biological Processes (C5 GO:BP)
GOBP_RESPONSE_TO_EXTRACELLULAR_STIMULUS	3.70538e-05	0.000686212	0.557332	0.352687	1.61086	311	Cxcl10 Kcnb1 Adssl1 Acta1 Acacb Prkaa2 Tspo Rragd Pmaip1 Sesn2 Pim1 Trim25 Folr2 Tle5 Hmox1 Agl Max Adipor2 Ifi205 Slc38a3 Tfeb Map1lc3b Pdk2 Tnc Slc2a1 Pdk4 Eif2ak2 Apoe Gabarapl1 Ass1 Xbp1 Arg1 Lyn Axl Sod2 Gabarapl2 Gnpat Cd68 Cdkn1a Eif4ebp1 Ensa mt-Cytb Map1lc3a Nr1h2 Cat Nqo1 Lipg Spp1 Ogg1 Foxo4 Ucp3 Noct Mtor Aldh1a2 Gstp1 Nfe2l2 Sirt2 Atf4 Ppard BC048403 Dnajc15 Atf3 Fes Flcn Atg14 Mthfr…	GO Biological Processes (C5 GO:BP)
GOBP_REGULATION_OF_INFLAMMATORY_RESPONSE	0.000308654	0.00372022	0.498493	0.364351	1.61091	220	Tgm2 Zbp1 Usp18 Myd88 H2-T23 Cd200r1 Ifi35 Sema7a Pik3ap1 Grn Smad3 Fem1a Wfdc1 Adam8 Ednrb Hck Il1rl1 Stat5b Apoe Tlr4 Lyn Bst1 Tnfaip8l2 Ccr2 Aoah Metrnl Tlr7 App Tlr3 Zyx Tmsb4x Trem2 Cd81 Tnfrsf1a Nr1d1 Pycard Nlrp3 Ctsc Tlr9 Gstp1 Casp1 Hyal2 Psma6 Ppard Pla2g7 Casp4 Rora Ptges Psmb4 Park7 Serpine1 Tnfrsf1b Abhd12 Gba Daglb Sbno2 Cdh5 Tek Sphk1 Il33 Gps2 Sod1 Vamp8 Il15 Socs3 Cebpb Prkcd Fpr…	GO Biological Processes (C5 GO:BP)
GOBP_PROTEIN_TARGETING_TO_MITOCHONDRION	0.00578392	0.0358587	0.407018	0.404357	1.61119	89	Tspo Mfn2 Rnf31 Timm29 Rhou Pink1 Timm44 Tomm40l Immp1l Pmpca Dnajc15 Grpel1 Timm8b Chchd4 Ndufa13 Pmpcb Ube2j2 Vps11 Dnlz Bag3 Mff Ubl5 Ablim3 Bid Fis1 Timm17a Arih2 Ube2l3 Gsk3a Bcap31 Samm50 Aip Tomm7 Atpif1 Timm50 Timm10 Ube2d3 Prkn Sh3glb1 Leprot Tomm22 Tomm20 Htra2	GO Biological Processes (C5 GO:BP)
GOBP_RIBONUCLEOSIDE_TRIPHOSPHATE_METABOLIC_PROCESS	0.00724274	0.0426946	0.407018	0.426488	1.61162	64	Aldoa Mfn1 Slc25a12 Atp5b Atp5pb Pink1 Tmsb4x Trem2 Atp5e Atp5g3 Atp5j Atp5g1 Flcn Atp5a1 Uqcc3 Atp5k Atp5c1 Vps9d1 Pkm Sphk2 Atp5g2 Atp5j2 Atp5d Nme2 Uckl1 Pid1 Atp5o Atp6v1a Tgfb1 Atp6v0c Atp5h	GO Biological Processes (C5 GO:BP)
GOBP_REGULATION_OF_TOLL_LIKE_RECEPTOR_SIGNALING_PATHWAY	0.00890914	0.0492226	0.38073	0.428764	1.61176	63	Flot1 Irf7 Ifi35 Cd300lf Irf1 Cd36 Tlr4 Lyn Cyba Tlr3 Nr1d1 Tlr9 Tasl Tlr6 Rtn4 Rab7b F2rl1 Cd14 Rsad2 Tirap Cd300a Gps2	GO Biological Processes (C5 GO:BP)
GOBP_CARBOHYDRATE_METABOLIC_PROCESS	3.13494e-06	8.40204e-05	0.627257	0.344872	1.61188	445	Stk40 Pygm Pgam2 Actn3 Hk2 Pfkm Aldoa Gyg B4galt5 Acacb Prkaa2 Mdh2 Pmaip1 Sesn2 Eno3 Gaa Gbe1 B3gnt3 Phka1 Got1 Slc2a4 Kcnj11 Gys1 Chst11 Oas1a Ppp1r3a Agl Fuca2 Ugp2 Tigar Itpk1 Ppip5k1 Gpd2 Neu1 Slc25a12 Idh3g Htr2a Gpi1 Hdac4 Rorc Pdk2 Mlycd Hexa Ogdh Phkb Egf Slc2a1 Ppp1r3d Pdk4 Stbd1 Man2a2 Phkg1 Aoah Slc23a2 Scarb2 Dhdh Akt2 Got2 App Gapdh Gnptg Ndst2 Ppp1r3c Me1 Pgd St6galnac4 Nr1d1 Aldh2…	GO Biological Processes (C5 GO:BP)
GOBP_AUTOPHAGOSOME_ORGANIZATION	0.0052526	0.0334291	0.407018	0.404289	1.61261	88	Irgm2 Irgm1 Mfn2 Map1lc3b Synpo2 Rab7 Gabarapl1 Ubxn2a Gabarapl2 Pink1 Rab1b Smcr8 Map1lc3a Tbc1d14 Fez2 Atp13a2 Tcirg1 Emc6 Atg14 Chmp4b Atg9a Trp53inp2 Gba Adprh Bag3	GO Biological Processes (C5 GO:BP)
GOBP_ASTROCYTE_DIFFERENTIATION	0.00806941	0.0461797	0.38073	0.449085	1.6146	51	C5ar1 Mapt Grn Bmp2 Bin1 Nog Map2k1 Tlr4 C1qa Notch1 App Trem2 Nr1d1 Serpine2 Stat3 Plp1 Sox8 Fpr2 Psen1 Hes1	GO Biological Processes (C5 GO:BP)
GOBP_MACROAUTOPHAGY	0.000103413	0.00159367	0.538434	0.357173	1.6157	277	Irgm2 Retreg1 Irgm1 Prkaa2 Rragd Sesn2 Mfn2 Hspb8 Sqstm1 Prkab2 Hmox1 Fyco1 Tigar Mfn1 Cln3 Map1lc3b Synpo2 Atp6v1g1 Rab7 Stbd1 Gabarapl1 Ubxn2a Ikbkg Vdac1 Gabarapl2 Pink1 Lamtor1 Rab1b Smcr8 Gapdh Ilrun Ei24 Hgs Map1lc3a Vps33a Vps36 Ubxn6 Vps26a Tbc1d14 Fez2 Atp13a2 Atp6v0a1 Mtor Atp6v0b Tcirg1 Emc6 Aup1 Dynll2 Atp6v1e1 Atg14 Chmp4b Atg9a Nod1 Epm2a Snap29 Trp53inp2 Npc1 Gba Sptlc2 Exoc4 Vps37…	GO Biological Processes (C5 GO:BP)
GOBP_RESPONSE_TO_OXYGEN_LEVELS	3.5868e-05	0.000672914	0.557332	0.35476	1.619	302	Cryab Hk2 Nos1 Ryr1 Cd38 Ankrd1 Pmaip1 Psmd8 Slc2a4 Ccdc115 Smad3 Kcna5 Bmp2 Hmox1 Psmd4 Psmb10 Adam8 Tigar Hif1an Psmb8 mt-Nd5 Atp6v1g1 Psmc5 Psmb9 Nol3 Slc2a1 mt-Nd4 Atp6ap1 Ubc Psmd3 Psmd11 Psme1 Psmb5 Sod2 Hmox2 Ercc2 Pink1 Cdkn1a Eif4ebp1 Notch1 Tmbim6 Psmd12 mt-Cytb Egln3 Ubb Psmc1 Psma2 Psmd2 Cat Psmb2 Psmc2 Rbpj Ucp3 Vegfb Agtrap Psmc3 Psmc4 Mtor Psmd7 Nfe2l2 Psme2 Hipk2 Sirt2 Atf4 Casp1 …	GO Biological Processes (C5 GO:BP)
GOBP_LIPID_HOMEOSTASIS	0.00651816	0.0393369	0.407018	0.404206	1.62095	92	Prkaa2 Sesn2 Got1 Gpam Fabp3 Fitm2 Apoe Xbp1 Npc2 Cln8 Lamtor1 Scarb1 Nr1h2 Nr1d1 Abca2 Lipg Mlxipl Atp13a2 Soat1 Ormdl2 Rtn4 Ehd1 Rora Cav3 Pnpla2 Npc1 Pnpla8 Gpihbp1 Tlcd4 Mall Usf1 Abhd4 Abcg1 Cnbp Acox1 Tsku	GO Biological Processes (C5 GO:BP)
GOBP_RESPONSE_TO_XENOBIOTIC_STIMULUS	0.00762755	0.044494	0.407018	0.450804	1.62112	50	Ephx1 Por Tigar Rorc Ugt1a7c Mgst3 Dpep1 Nqo1 Gstp1 Ptgs1 Rora Hsp90ab1 As3mt Gss Gstm5 Mgst2 Mgst1 Aip	GO Biological Processes (C5 GO:BP)
GOBP_SPHINGOLIPID_METABOLIC_PROCESS	0.00372249	0.0260333	0.431708	0.390565	1.62202	117	B4galt5 Serinc2 Samd8 Psap Neu1 Hexa Cerk Cln8 Hacd4 Cln6 Aldh3b1 St6galnac4 Tnfrsf1a Abca2 Gla Tex2 Ctsa Hexb Ormdl2 Cers2 Ppt1 Hacd2 B4galt6 Tecr Vapa Degs1 Abca8b Bax Gba Sptlc2 Gltp Sgpl1 Sphk1 Serinc1 Sphk2 Elovl1 Vapb Naaa B4galt3 Sumf2 Plpp1 Prkcd Ppm1l	GO Biological Processes (C5 GO:BP)
GOBP_POSITIVE_REGULATION_OF_T_CELL_PROLIFERATION	0.00769103	0.0447261	0.407018	0.434925	1.62348	61	H2-T23 Pirb H2-D1 Dnaja3 Lgals9 Stat5b Gpam Prkcq Cd274 Ccr2 Cd80 Icosl Cd81 Pycard Jak3 Tgfbr2 Traf6 Ccdc88b Il15 H2-Q7 Hes1 Cd86 Selenok	GO Biological Processes (C5 GO:BP)
GOBP_RESPONSE_TO_METAL_ION	0.000177977	0.00250971	0.518848	0.366215	1.62791	228	Pgam2 Acta1 Prkaa2 Ryr1 Anxa7 Tspo Mapt Got1 Hmox1 Alox5ap Daxx Anxa11 Tigar Slc25a12 B2m Ggh Ttn Ass1 Arg1 mt-Co1 Sod2 C1qa Lgmn App Dpep1 Mt2 mt-Cytb Map1lc3a Fstl3 Cat Txnip Nqo1 Apobec1 Ogg1 Pef1 Scn5a Atp13a2 S100a16 Cyb5a Nfe2l2 Atf4 Tcirg1 Cpne2 Ncf1 Sdc1 Thbs1 Stim1 Ptges Mt1 Park7 Gphn Cd14 Sord Npc1 Aqp1 Entpd6 Hsf1 Khk Hfe Slc30a1 Sod1 Mef2c Ccnd1 Gss Ppp1ca Atp5d Calm1 Gsk3a Ncstn Map…	GO Biological Processes (C5 GO:BP)
GOBP_T_CELL_PROLIFERATION	0.00134459	0.0119497	0.45506	0.390365	1.63106	127	Lrrc32 H2-T23 Pirb Irf1 Slc11a1 H2-D1 Psmb10 Dnaja3 Lgals9 H2-M3 Stat5b Gpam Prkcq Lgals3 Lilr4b Cd274 Arg1 Ccr2 Prkar1a Tnfsf14 Zbtb7b Cd80 Icosl Cd81 Cd151 Pycard Jak3 Gpnmb Tgfbr2 Tnfrsf1b Traf6 Bax Ccdc88b Il15 Vsir Cebpb H2-Q7 Ptpn6 Hes1 Msn Cd86 Ncstn Selenok	GO Biological Processes (C5 GO:BP)
GOBP_MUSCLE_ADAPTATION	0.00380294	0.0263822	0.431708	0.413842	1.63133	84	Actn3 Acta1 Myoz1 Fbxo32 Camk2b Casq1 Tcap Sgca Smad3 Hmox1 Trim63 Hdac4 Nos3 Nol3 Cyba Mlip Akap6 Notch1 Tnfrsf1a Scn5a Mtor Cav3 Tnfrsf1b Lmcd1 Myoz2	GO Biological Processes (C5 GO:BP)
GOBP_POSITIVE_REGULATION_OF_INFLAMMATORY_RESPONSE	0.00307378	0.0223289	0.431708	0.415981	1.63367	82	Tgm2 Zbp1 H2-T23 Ifi35 Grn Adam8 Il1rl1 Stat5b Tlr4 Ccr2 Tlr7 App Tlr3 Trem2 Cd81 Tnfrsf1a Ctsc Tlr9 Hyal2 Pla2g7 Park7 Serpine1 Il33 Vamp8 Il15 Cebpb Mgst2 Abcc1 Nlrp12	GO Biological Processes (C5 GO:BP)
GOBP_RESPONSE_TO_NUTRIENT	0.00290992	0.0215374	0.431708	0.397538	1.63386	112	Cxcl10 Tspo Pim1 Trim25 Folr2 Hmox1 Agl Adipor2 Pdk2 Tnc Ass1 Xbp1 Arg1 Sod2 Gnpat Ensa mt-Cytb Cat Nqo1 Lipg Spp1 Ogg1 Ucp3 Mtor Aldh1a2 Gstp1 Ppard Fes Mthfr Tgfbr2 Cox4i1 Gclm Hmgcl Hsf1 Pkm Usf1 Il15 Ccnd1	GO Biological Processes (C5 GO:BP)
GOBP_POSITIVE_REGULATION_OF_TYPE_I_INTERFERON_PRODUCTION	0.00763049	0.044494	0.407018	0.427482	1.63706	71	Zbp1 Flot1 Irf7 Myd88 Dhx58 Ddx58 Irf1 Ifih1 Ifi205 Irf5 Tlr4 Stat1 Tlr7 Tlr3 Polr3gl Tlr9 Rnf135 Tlr8 Cd14 Lrrfip1 Mavs	GO Biological Processes (C5 GO:BP)
GOBP_VIRAL_LIFE_CYCLE	4.77261e-05	0.000844043	0.557332	0.362741	1.64023	276	Parp10 Kpna1 Ccl12 Ifit1bl1 Slc20a2 Oasl1 Bst2 Siglec1 Isg15 Trim30a Trim30d Mx2 Ifitm3 Trim25 Ly6e Trim12c Ccl2 Oas2 Oas1a Oas3 Ccnk Ifi205 Lgals9 Adar Htr2a Rab7 Ccr5 Ctsl Trim21 Lamp1 Eif2ak2 Ubc Apoe Axl Scarb2 Trim34a Rab1b Notch1 Cd80 Scarb1 Apobec3 Ubap1 Trim14 Ubb Cd81 Rnasel Resf1 Cdc42 Phb Itga5 Efnb2 Hyal2 F11r Vapa Nectin1 Trim26 Chmp4b Wwp1 Npc1 Vps37a Hsp90ab1 Rsad2 Vps37c Adarb1 Ma…	GO Biological Processes (C5 GO:BP)
GOBP_CERAMIDE_METABOLIC_PROCESS	0.00763049	0.044494	0.407018	0.428312	1.64023	71	B4galt5 Samd8 Neu1 Hexa Cerk Cln8 Cln6 St6galnac4 Tnfrsf1a Abca2 Gla Hexb Ormdl2 Cers2 B4galt6 Degs1 Gba Sptlc2 Sgpl1 Sphk1 Sphk2 Elovl1 B4galt3 Plpp1 Prkcd Sgms1	GO Biological Processes (C5 GO:BP)
GOBP_NEGATIVE_REGULATION_OF_RESPONSE_TO_EXTERNAL_STIMULUS	0.000109039	0.00165671	0.538434	0.368345	1.64025	239	Myoz1 Dhx58 H2-T23 Cd200r1 Fgf2 Pirb Samhd1 Sema7a Parp14 Grn C5ar2 Smad3 Ccl2 Nlrc5 Dusp3 Fem1a Wfdc1 H2-D1 Nploc4 Fgl2 Mul1 Trafd1 Ifi205 Lgals9 Adar H2-M3 Thbd Nos3 Trim21 Sema6b Apoe Arg1 Tnfaip8l2 Prkg1 Aoah Metrnl Sema6a Notch1 Ilrun Sema3g Nr1h2 Tnfrsf1a Nr1d1 Spp1 Nlrp3 Serpinb2 Cers2 Gstp1 Sirt2 Ppard Serpine2 Thbs1 Rora Psmb4 Pdgfa Serpine1 Tnfrsf1b Plat Gba Cdh5 Sema4a Tek Plau Cd9 Gps…	GO Biological Processes (C5 GO:BP)
GOBP_REGULATION_OF_ATPASE_ACTIVITY	0.00627333	0.0382877	0.407018	0.436475	1.64075	63	Tnnt3 Ifit1bl1 Tor1aip1 Tpm2 Tpm1 Gabarapl2 Hspa2 Atp1b2 Pfn2 Dnm2 Atp1b3 Tor1aip2 Dnajc15 Dynll2 Dnaja2 Napa	GO Biological Processes (C5 GO:BP)
GOBP_NEGATIVE_REGULATION_OF_LYMPHOCYTE_ACTIVATION	0.00161872	0.0137045	0.45506	0.402499	1.64135	106	Lrrc32 H2-T23 Pirb Irf1 Dusp3 H2-D1 Fgl2 Ifi205 Lgals9 H2-M3 Laptm5 Lgals3 Lilr4b Cd274 Arg1 Lyn Axl Inhba Tnfaip8l2 Prkar1a Lst1 Tyrobp Zbtb7b Cd80 Inpp5d Mndal Jak3 Il4ra Gpnmb Cd300a Hfe Loxl3 Mertk Samsn1 Vsir Cebpb H2-Q7 Ptpn6 Cd86 Pkn1 Fcgr2b Hlx Bcl6 Tnfrsf21	GO Biological Processes (C5 GO:BP)
GOBP_REGULATION_OF_PLASMA_LIPOPROTEIN_PARTICLE_LEVELS	0.00553617	0.0346714	0.407018	0.449674	1.64409	55	Hmox1 Lipa Cd36 Vldlr Apoe Npc2 Scarb1 Nceh1 Nr1h2 Msr1 Lipg Soat1 Pla2g7 Ehd1 Npc1 Gpihbp1 Abcg1 Clta Apobr Ap2s1 Lrpap1 Arf1 Ap2m1 Ap2a1	GO Biological Processes (C5 GO:BP)
GOBP_CELLULAR_CARBOHYDRATE_METABOLIC_PROCESS	0.000253829	0.00324822	0.498493	0.373428	1.64496	210	Stk40 Pygm Actn3 Hk2 Gyg B4galt5 Acacb Pmaip1 Sesn2 Gaa Gbe1 B3gnt3 Phka1 Got1 Gys1 Ppp1r3a Agl Ugp2 Tigar Itpk1 Ppip5k1 Gpd2 Slc25a12 Hdac4 Rorc Pdk2 Mlycd Phkb Slc2a1 Ppp1r3d Pdk4 Stbd1 Phkg1 Aoah Scarb2 Akt2 Gnptg Ndst2 Ppp1r3c Pgd Nr1d1 Igfbp3 Gk Synj2 Ppp1r2 Pfkfb4 Mtor Ptafr Rora P2ry6 Pgm1 Midn Sord Adipor1 Plek Hk3 Inpp5a Bckdk Khk Wdr5 Kat2b Prkag3 Synj1 Ppp1ca Ppp1r3b Calm1 Insr Idnk Gs…	GO Biological Processes (C5 GO:BP)
GOBP_CELLULAR_RESPONSE_TO_OXYGEN_LEVELS	0.000335732	0.00401297	0.498493	0.378289	1.64513	181	Ankrd1 Pmaip1 Psmd8 Slc2a4 Ccdc115 Hmox1 Psmd4 Psmb10 Adam8 Tigar Hif1an Psmb8 Atp6v1g1 Psmc5 Psmb9 Nol3 Atp6ap1 Ubc Psmd3 Psmd11 Psme1 Psmb5 Pink1 Eif4ebp1 Notch1 Tmbim6 Psmd12 Egln3 Ubb Psmc1 Psma2 Psmd2 Psmb2 Psmc2 Rbpj Psmc3 Psmc4 Mtor Psmd7 Nfe2l2 Psme2 Hipk2 Sirt2 Atf4 Psma6 Ppard Psmd1 Rora Cpeb2 Psmb4	GO Biological Processes (C5 GO:BP)
GOBP_MONOSACCHARIDE_METABOLIC_PROCESS	0.000303191	0.00369203	0.498493	0.374244	1.64783	203	Pgam2 Actn3 Hk2 Pfkm Aldoa Acacb Mdh2 Pmaip1 Sesn2 Eno3 Gaa Got1 Kcnj11 Oas1a Ppp1r3a Fuca2 Tigar Slc25a12 Gpi1 Rorc Pdk2 Mlycd Slc2a1 Ppp1r3d Pdk4 Man2a2 Slc23a2 Dhdh Akt2 Got2 Gapdh Ppp1r3c Pgd Igfbp3 Cyb5a Pfkfb4 Mtor Atf4 Ppard Chst1 Rora H6pd Atf3 Pgm1 Midn Dlat Dcxr Sord Adipor1 Taldo1 Hk3 Bckdk Pkm Khk Wdr5 Usf1 Kat2b Pmm1 Slc37a4 Ppp1ca Crtc2 Ppp1r3b Man2b1 Insr Akr1a1 Gsk3a	GO Biological Processes (C5 GO:BP)
GOBP_CARBOHYDRATE_BIOSYNTHETIC_PROCESS	0.000659696	0.00683437	0.477271	0.384861	1.65073	153	Pgam2 Aldoa Gyg B4galt5 Mdh2 Sesn2 Eno3 Gbe1 B3gnt3 Got1 Gys1 Chst11 Ppp1r3a Agl Ugp2 Slc25a12 Gpi1 Pdk2 Egf Slc2a1 Ppp1r3d Phkg1 Akt2 Got2 Gapdh Ndst2 Ppp1r3c Pgd Nr1d1 Mtor Ptafr Atf4 Atf3 P2ry6 Pgm1 Sord Plek Taldo1 Wdr5 Kat2b Prkag3 Slc37a4 Ppp1ca Crtc2 Ppp1r3b Insr Akr1a1 Gsk3a	GO Biological Processes (C5 GO:BP)
GOBP_REGULATION_OF_HEMATOPOIETIC_PROGENITOR_CELL_DIFFERENTIATION	0.00274244	0.020616	0.431708	0.422184	1.65095	81	Psmd8 Psmd4 Psmb10 Psmb8 Psmc5 Psmb9 Eif2ak2 Psmd3 Psmd11 Psme1 Psmb5 Notch1 Psmd12 Psmc1 Psma2 Psmd2 Psmb2 Psmc2 Psmc3 Psmc4 Psmd7 Nfe2l2 Psme2 Psma6 Psmd1 Flcn Psmb4 Hspa9 Psmd6 Psma7 Psmd5 Itch Psmb7 Psmb6 Hes1	GO Biological Processes (C5 GO:BP)
GOBP_CELLULAR_CARBOHYDRATE_BIOSYNTHETIC_PROCESS	0.00700515	0.041578	0.407018	0.441751	1.65172	60	Gyg B4galt5 Gbe1 B3gnt3 Got1 Gys1 Ppp1r3a Agl Ugp2 Slc2a1 Ppp1r3d Phkg1 Akt2 Ndst2 Ppp1r3c Nr1d1 Mtor	GO Biological Processes (C5 GO:BP)
GOBP_LIPID_CATABOLIC_PROCESS	0.00028024	0.00351522	0.498493	0.378249	1.65302	188	Lpin1 Acacb Crat Sesn2 Plcd4 Phyh Lipa Acadvl Neu1 Fabp3 Rab7 Plaat1 Mlycd Hexa Acadl Apoe Pla2g12a Plbd2 Aoah Hsd11b1 Akt2 Scarb1 Abhd2 Ech1 Nceh1 Lipg Spp1 Mcat Cyp4f18 Gla Hexb Hadha Mtor Prdx6 Ppt1 Sirt2 Ppard Pla2g7 Ivd Bscl2 Gde1 Pnpla2 Abhd12 Gba Daglb Abhd16a Sgpl1 Scarf1 Gpcpd1 Sphk1 Pnpla8 Mcee Etfa Fmc1 Abhd4 Naaa Prkcd Etfdh Plaat3 Mgst2 Acox1 Pla2g6 Rarres2 Hadh Eci1 Hadhb Cpt1c Lypl…	GO Biological Processes (C5 GO:BP)
GOBP_VESICLE_DOCKING	0.00508695	0.0326201	0.407018	0.459715	1.65317	50	Kcnb1 Rab10 Bloc1s6 Bves Rab8b Stx7 Cln3 Rab12 Rab15 Vps33a Vamp3 Vps11 Plek Exoc4	GO Biological Processes (C5 GO:BP)
GOBP_I_KAPPAB_KINASE_NF_KAPPAB_SIGNALING	7.16634e-05	0.00118934	0.538434	0.372287	1.65401	232	Tgm2 Bst2 Trim30a Trim30d Hspb1 Nkiras2 F2r Myd88 Rnf31 Litaf Trim25 Sqstm1 Shisa5 Trim12c Ikbke Hmox1 Tnfsf10 Eda2r Cd36 Mul1 Lgals9 Card19 Trim21 Lilr4b Ubc Ikbkg Tlr4 Tmem106a Stat1 Otud7b Pink1 Irak2 Tlr7 Trim34a Tlr3 Trim14 Ubb Tnfrsf1a Nr1d1 Pycard Tlr9 Tlr6 Gstp1 Casp1 Tmem9b F2rl1 Ecm1 Rora Vapa Tlr8 Cd14 Nod1 Traf6 Ltbr Tnfrsf10b Tnip2 Tirap Mavs Card9	GO Biological Processes (C5 GO:BP)
GOBP_VACUOLAR_TRANSPORT	0.000962292	0.00922455	0.477271	0.394891	1.65589	131	Dtx3l Grn Psap Clu Cln3 Bin1 Rab7 Laptm5 Lamp1 Rab12 Pink1 Scarb2 Hgs Mgrn1 Vps33a Vps36 Ubxn6 Snx27 Atp13a2 Nagpa Als2 Cacng7 Rab7b Tmem50a Atg14 Chmp4b Ehd3 Vps11 Npc1 Vps37a Vps37c Snapin Leprotl1 Igf2r Ankfy1 Trak1 Vps18 Atp6v0d1 Vps52 Vps4a Chmp1a Chmp2a Chmp6 C9orf72 Tgfbrap1 Lamp2 Arf1	GO Biological Processes (C5 GO:BP)
GOBP_REGULATION_OF_PATTERN_RECOGNITION_RECEPTOR_SIGNALING_PATHWAY	0.00258446	0.0197218	0.431708	0.421318	1.65589	83	Slc15a3 Flot1 Irf7 Dhx58 Ifi35 Cd300lf Irf1 Nploc4 Cd36 Ddx60 Tlr4 Lyn Cyba Tlr3 Nr1d1 Tlr9 Tasl Tlr6 Rtn4 Rab7b F2rl1 Cd14 Rsad2 Tirap Cd300a Gps2 Zdhhc5 Ufd1	GO Biological Processes (C5 GO:BP)
GOBP_REGULATION_OF_VESICLE_MEDIATED_TRANSPORT	3.40524e-06	8.95953e-05	0.627257	0.358316	1.65825	369	Kcnb1 Rab10 Flot1 Actn2 Fcer1g Bves H2-T23 Adgre5 Pirb Cd300lf Rab8b Ccl2 Hmox1 Clu Slc11a1 H2-D1 Dysf Myo18a Cd36 Sdcbp Pacsin3 Hck Lgals9 H2-M3 Cln3 Htr2a B2m Bin1 Rab7 Map2k1 Sar1b Egf Lgals3 Pacsin2 Lamp1 Atp6ap1 Apoe Rab12 Rab15 Rab5c Lyn Cyba Axl Ccr2 Cd84 Rab21 Ptpn1 Akt2 Notch1 Scarb1 Ehd4 Trem2 Hgs Nr1h2 Itgb2 Abca2 Cd151 Pycard Dnm2 Cdc42 Atp13a2 Ptafr Ppt1 Il15ra Itgam Sdc1 F2rl1 Rapge…	GO Biological Processes (C5 GO:BP)
GOBP_CARBOHYDRATE_DERIVATIVE_CATABOLIC_PROCESS	0.000802493	0.00799713	0.477271	0.39339	1.65873	135	Apobec2 Cst3 Sdc3 Fgf2 Samhd1 Fuca2 Cemip Hpse Neu1 Fitm2 Mlycd Ctsl Hexa Nudt4 Aoah Naglu Xdh Apobec3 Pde10a Apobec1 Ampd3 Lyve1 Ogg1 Gpc1 Agrn Gla Pde4a Hexb Gns Renbp Nudt3 Hyal2 Npl Fbxo6 Sdc1 Edem2 Gba Gnpda1 Fbxo17 Nudt16 Cd44 Pde4b Prkcd Gsk3a Ada Enpp4 Nt5c3 Adamts9 Ctbs Idua Galns Nudt9 Pgm2 Adal Tgfb1 Hint1 Galt Chp1	GO Biological Processes (C5 GO:BP)
GOBP_REGULATION_OF_RESPONSE_TO_ENDOPLASMIC_RETICULUM_STRESS	0.00517065	0.0330158	0.407018	0.429098	1.66051	75	Usp13 Pmaip1 Clu Grina Dnajb9 Xbp1 Ptpn1 Tmem259 Tmbim6 Ubxn1 Nr1h2 Pigbos1 Nfe2l2 Bak1 Creb3l1 Wfs1 Ficd Park7 Cops5 Bag6 Bax Rnf185 Bcl2l1 Tmed2 Sgta Fcgr2b Bcap31 Atf6b Serinc3 Dab2ip Svip Ubqln1 Ern1 Rnft1 Prkn Ddit3 Usp25 Alox5 Erp29 Usp19	GO Biological Processes (C5 GO:BP)
GOBP_NEGATIVE_REGULATION_OF_PROTEOLYSIS	0.000254438	0.00324822	0.498493	0.378506	1.66099	195	Cryab Klhl40 Il1r2 Bst2 Prdx5 Cst3 Ptpn3 Wfdc1 Sdcbp Ifi205 Cln3 Bin1 Camk2n1 Nol3 Trim21 Cln8 Gabarapl2 Tnfsf14 Ctsz App Gapdh Dpep1 Ubxn1 Nr1h2 Timp1 Tfpi2 Serpinb2 Pttg1 Renbp Chac1 Crim1 Hipk2 Caap1 Serpine2 Thbs1 Ecm1 Park7 Serpine1 Cstb Naip2 Bag6 Pdcl3 Plat Hsp90ab1 Efna1 Pml Aqp1 Tmed10 Hfe Cd44 Snx12 Pebp1 Usp47 Prdx3 Gipc1 Triap1 Lamtor5 Psen1 Cdkn2d Arrb2 Furin Sgta Ywhae Arl6ip1	GO Biological Processes (C5 GO:BP)
GOBP_REGULATION_OF_LEUKOCYTE_CHEMOTAXIS	0.00345159	0.0246564	0.431708	0.424692	1.66163	80	Cxcl10 Ccr1 C5ar1 C5ar2 Ccl2 Lgals9 Akirin1 Cmklr1 Lyn Slc8b1 Bst1 Ccr2 Csf1 C3ar1 Lgmn Mpp1 Mcu Cxcl14 Vegfb Pla2g7 Thbs1 F2rl1 Serpine1	GO Biological Processes (C5 GO:BP)
GOBP_REGULATION_OF_CALCIUM_MEDIATED_SIGNALING	0.00465631	0.0306955	0.407018	0.462155	1.66194	50	Gbp2 Actn3 3425401B19Rik Myoz1 Mapt Pdk2 Cmklr1 Bst1 Akap6 Homer3 Trem2 Tmem100 Mtor Tmbim4 Plek Lmcd1 Cdh13 Myoz2	GO Biological Processes (C5 GO:BP)
GOBP_CELLULAR_RESPONSE_TO_EXTERNAL_STIMULUS	6.42366e-05	0.00109126	0.538434	0.373267	1.66217	239	Kcnb1 Prkaa2 Ankrd1 Rragd Pmaip1 Myd88 Sesn2 Pim1 Got1 Folr2 Atp1a2 Tle5 Irf1 Kcnj2 Hmox1 Max Gadd45a Ifi205 Slc38a3 Tfeb Map1lc3b Hdac4 Pdk2 Tnc Slc2a1 Pdk4 Eif2ak2 Gabarapl1 Xbp1 Tlr4 Lyn Axl Map2k4 Gabarapl2 Tnfsf14 Cd68 Cdkn1a Tlr7 Tlr3 Map1lc3a Tnfrsf1a Mtor Gstp1 Nfe2l2 Atf4 Casp1 Eng BC048403 F11r Casp4 Dnajc15 Bak1 Atf3 Fes Flcn Atg14 Tlr8 Inhbb Klf10 Ltbr Gba Bag3 Tnfrsf10b Aqp1 Txn2 Fox…	GO Biological Processes (C5 GO:BP)
GOBP_NEGATIVE_REGULATION_OF_TYPE_I_INTERFERON_PRODUCTION	0.00794673	0.0459038	0.38073	0.490356	1.66277	39	Isg15 Dhx58 Pirb Ddx58 Trim25 Nlrc5 Ikbke Ifih1 Nploc4 Herc6 Ilrun Pycard Rnf135 Mavs Uba7 Itch Ufd1	GO Biological Processes (C5 GO:BP)
GOBP_REGULATION_OF_CHEMOTAXIS	0.000222531	0.00290976	0.518848	0.386768	1.66454	155	Cxcl10 Ccr1 Hspb1 C5ar1 Fgf2 Sema7a C5ar2 Smad3 Ccl2 Dusp3 S1pr1 Lgals9 Akirin1 Sema6b Cmklr1 Lyn Slc8b1 Bst1 Ccr2 Csf1 P2ry12 Sema6a C3ar1 Lgmn Notch1 Mpp1 Mcu Tmsb4x Trem2 Sema3g Fgf1 Cxcl14 Vegfb Efnb2 Gstp1 Pla2g7 Thbs1 F2rl1 Serpine1 F3 Cdh13 Tirap Sema4a Thbs4 Kdr Tiam1 Stx4a Nrp1 Fpr2 Met Mtus1 Rarres2 Cyrib	GO Biological Processes (C5 GO:BP)
GOBP_POSITIVE_REGULATION_OF_ATPASE_ACTIVITY	0.00800687	0.0460476	0.38073	0.472916	1.66591	45	Tnnt3 Tor1aip1 Tpm1 Gabarapl2 Hspa2 Atp1b2 Pfn2 Dnm2 Atp1b3 Tor1aip2 Dnajc15 Dynll2 Dnaja2 Napa Dnajb11 Dnajb2	GO Biological Processes (C5 GO:BP)
GOBP_PLATELET_DEGRANULATION	0.00145217	0.0125826	0.45506	0.410648	1.66633	103	Aldoa Actn2 Lgals3bp Psap Clu Cd36 Tuba4a Srgn Pf4 Ttn Egf Lyn Cyb5r1 App Tmsb4x Timp1 Vegfb Selp Thbs1 Ecm1 Abcc4 Pdgfa Serpine1 Plek Cd63 Selenop Cd9 Sod1 Pecam1 Calm1 Tex264 Rarres2 Cyrib Lhfpl2 F13a1 Tor4a Lamp2 Stxbp2	GO Biological Processes (C5 GO:BP)
GOBP_MONOCARBOXYLIC_ACID_CATABOLIC_PROCESS	0.00298187	0.021957	0.431708	0.421301	1.66684	86	Lpin1 Acacb Crat Sesn2 Phyh Acadvl Mlycd Acadl Akt2 Abhd2 Ech1 Pgd Mcat Cyp4f18 Hadha Mtor Ppard Ivd Dcxr Sord Mcee Etfa Etfdh Idnk Akr1a1 Acox1 Hadh Eci1 Hadhb Cpt1c Echs1	GO Biological Processes (C5 GO:BP)
GOBP_ANTIGEN_RECEPTOR_MEDIATED_SIGNALING_PATHWAY	0.000226131	0.0029479	0.518848	0.380078	1.66919	199	Themis2 Gbp2 Cd38 Rnf31 Psmd8 Dusp3 Psmd4 H2-D1 Psmb10 Ifi205 Psmb8 Psmc5 Laptm5 Psmb9 Prkcq Lgals3 Lilr4b Ikbkg Psmd3 Psmd11 Psme1 Psmb5 Lyn Fbxw11 Eif2b4 Icosl Psmd12 Vav3 Psmc1 Psma2 Cd81 Psmd2 Dgkz Psmb2 Psmc2 Lpxn Inpp5d Tec Hras Psmc3 Mndal Psmc4 Psmd7 Psme2 Psma6 Psmd1 Psmb4 Lcp2 Traf6 Psmd6 Bax Nfatc2 Eif2b2 Pik3cd Psma7 Psmd5 Sh2b2 Cd300a Gps2 Lat2 Mef2c Pde4b Rftn1 Psmb7 H2-Q7 Psmb6 Pse…	GO Biological Processes (C5 GO:BP)
GOBP_NEGATIVE_REGULATION_OF_EXOCYTOSIS	0.00821162	0.0466226	0.38073	0.537873	1.67319	27	H2-T23 Hmox1 H2-D1 Lgals9 H2-M3 Rab7 Ccr2 Cd84 Notch1 Rap1b Cd300a H2-Q7 Rap1a Fcgr2b H2-Q10 Ceacam1	GO Biological Processes (C5 GO:BP)
GOBP_RESPONSE_TO_TOXIC_SUBSTANCE	0.000487509	0.00535267	0.498493	0.393212	1.67357	145	Sesn2 Prdx5 Pim1 Ephx1 Alox5ap Scn1b Cd36 Abtb2 Srxn1 Nos3 Selenot Slc7a8 Apoe Ass1 Arg1 Lyn Gpx4 Sod2 Pink1 Cdkn1a Esd Mgst3 Mt2 mt-Cytb Nxn Pon2 Cat Mbp Nqo1 Selenow Gstp1 Prdx6 Nfe2l2 Atf4 Ptgs1 Sdc1 Bak1 Ptges Mt1 Park7 Slc7a11 Prdx1 Gsr Bax Gpx3 Kdm6b Slc30a1 Sod1 Txnrd1 Prdx3 Gstm5 Akr1a1 Mgst2 Prxl2a Mgst1 Hbb-bt Txn1 Srsf9 Ubiad1	GO Biological Processes (C5 GO:BP)
GOBP_TISSUE_REGENERATION	0.0039027	0.0269121	0.431708	0.465963	1.67563	50	Myf6 Kpna1 Myoz1 Mustn1 Eno3 Sgca Ninj1 Akirin1 Cdkn1a Notch1 Cd81 Tec Lgr6 Ppard Tgfbr2 Pkm Cd9 Adam15	GO Biological Processes (C5 GO:BP)
GOBP_TRANSLATIONAL_ELONGATION	0.000965979	0.00922455	0.477271	0.402835	1.67771	124	Eef1a2 Selenot Mrps18c Mrps18b Mrpl2 Mrpl42 Mrps31 Mrps30 Mrps18a Mrps21 Mrpl39 Mrpl44 Mrpl51 Aurkaip1 Cpeb2 Mrpl9 Mrps2 Mrpl16 Mrpl1 Chchd1 Mrpl38 Mrpl34 Cpeb3 Tsfm Mrpl11 Dph3 Mrps23 Mrpl19 Eral1 Mrpl4 Mrpl55 Tufm Mrps14 Mrpl58 Mrpl14 Mrpl37 Mrps22 Mrpl15 Mrps11 Shfl Mrpl3 Mrps28 Mrpl46 Mrps10 Gfm1 Mrpl23 Dio2 Mrpl54 Mrpl57 Mrpl30 Mrps7 Mrpl22 Gadd45gip1 Mrpl36 Eif4a3 Dph5	GO Biological Processes (C5 GO:BP)
GOBP_REGULATION_OF_ERAD_PATHWAY	0.00879021	0.0490049	0.38073	0.60734	1.67884	18	Usp13 Tmem259 Ubxn1 Nfe2l2 Bag6 Rnf185 Sgta Bcap31 Svip Ubqln1 Rnft1 Usp25 Usp19	GO Biological Processes (C5 GO:BP)
GOBP_TRANSFERRIN_TRANSPORT	0.00903868	0.0498109	0.38073	0.535278	1.67933	28	Atp6v1g1 Atp6ap1 Dnm2 Atp6v0a1 Atp6v0b Tcirg1 Atp6v1e1 Atp6v1f Hfe Atp6v1c1 Atp6v0d1 Atp6v0e Atp6v1b2 Mcoln1 Atp6v0a2 Atp6v1a Atp6v0c Atp6v1h Atp6v1d	GO Biological Processes (C5 GO:BP)
GOBP_HETEROTYPIC_CELL_CELL_ADHESION	0.00637536	0.0386915	0.407018	0.504101	1.67995	37	Jup Flot1 Itga7 Cd200r1 Pirb Itgb2 Mbp Gcnt2 Itga5 Il1rn Itgb7 Cd44	GO Biological Processes (C5 GO:BP)
GOBP_T_CELL_CYTOKINE_PRODUCTION	0.00892053	0.0492226	0.38073	0.535568	1.68024	28	H2-T23 H2-D1 H2-M3 B2m Lilr4b Arg1 Ccr2 Cd81 Nlrp3 Tnfrsf1b Traf6 Rsad2 Hfe H2-Q7	GO Biological Processes (C5 GO:BP)
GOBP_MODULATION_BY_SYMBIONT_OF_ENTRY_INTO_HOST	0.00508157	0.0326201	0.407018	0.50735	1.68079	36	Trim30a Trim30d Ifitm3 Trim25 Ly6e Trim12c Fuca2 Lgals9 Trim21 Trim34a Trim14	GO Biological Processes (C5 GO:BP)
GOBP_POSITIVE_REGULATION_OF_I_KAPPAB_KINASE_NF_KAPPAB_SIGNALING	0.000170009	0.00242108	0.518848	0.390781	1.68181	155	Tgm2 Bst2 Trim30a Trim30d F2r Myd88 Rnf31 Litaf Trim25 Shisa5 Trim12c Ikbke Hmox1 Tnfsf10 Eda2r Cd36 Mul1 Lgals9 Trim21 Ikbkg Tlr4 Tmem106a Pink1 Trim34a Tlr3 Trim14 Tnfrsf1a Tlr9 Tlr6 Casp1 Tmem9b F2rl1 Ecm1 Vapa Nod1 Traf6 Ltbr Tnfrsf10b Tnip2 Tirap Mavs Card9 Clec4n BC031181 Gpr89	GO Biological Processes (C5 GO:BP)
GOBP_POSITIVE_REGULATION_OF_CHEMOTAXIS	0.00162948	0.0137597	0.45506	0.418417	1.68201	94	Cxcl10 Ccr1 Hspb1 C5ar1 Fgf2 Smad3 S1pr1 Lgals9 Akirin1 Cmklr1 Ccr2 Csf1 P2ry12 C3ar1 Lgmn Mcu Tmsb4x Trem2 Cxcl14 Vegfb Pla2g7 Thbs1 F2rl1 Serpine1 F3 Cdh13 Tirap Thbs4 Kdr Tiam1 Stx4a Nrp1 Fpr2 Met Rarres2	GO Biological Processes (C5 GO:BP)
GOBP_RESPONSE_TO_MECHANICAL_STIMULUS	0.000598664	0.00633145	0.477271	0.394024	1.6824	146	Cxcl10 Jup Acta1 Ankrd23 Ankrd1 Myd88 Got1 Tcap Atp1a2 Irf1 Kcna5 Kcnj2 Gadd45a Htr2a Csrp3 Hdac4 Tnc Ttn Slc2a1 Tlr4 Map2k4 Tnfsf14 Tlr7 Tmem120a Tlr3 Dmd Tnfrsf1a Txnip Casp1 Eng Serpine2 F11r Casp4 Thbs1 Bak1 Cav3 Tlr8 Tgfbr2 Abhd12 Ltbr Mbd2 Bag3 Tnfrsf10b	GO Biological Processes (C5 GO:BP)
GOBP_SODIUM_ION_TRANSMEMBRANE_TRANSPORT	0.00303199	0.0220997	0.431708	0.430742	1.68334	79	Wnk2 Slc20a2 Scn4a Nos1 Ptpn3 Scn4b Atp1a2 Scn1b Snta1 Glrx Slc8b1 Atp1b2 Tpcn1 Dmd Slc6a6 Dnm2 Scn5a Slc9a8 Atp1b3 Fxyd1 Slc6a8 Cav3 Fxyd5	GO Biological Processes (C5 GO:BP)
GOBP_T_CELL_MEDIATED_IMMUNITY	0.00406548	0.027889	0.407018	0.44781	1.68336	63	H2-T23 Pirb H2-T22 Stx7 H2-D1 H2-M3 B2m Lilr4b Ctsh H2-K1 Arg1 Ccr2 Cd81 Nlrp3 Ctsc H2-Q4 Tnfrsf1b Traf6 Rsad2 Hfe Rftn1 H2-Q7 Cyrib Was Fcgr2b H2-Q10 Ppp3cb Ceacam1 Jag1 Rab27a	GO Biological Processes (C5 GO:BP)
GOBP_SUPEROXIDE_METABOLIC_PROCESS	0.00457525	0.0304194	0.407018	0.472192	1.68499	48	Mapt Cd36 Nos3 Cyba Bst1 Sod2 Tyrobp Itgb2 Nqo1 Gstp1 Nfe2l2 Ncf1 Itgam F2rl1 Cyb5r4 Prdx1 Nrros Sod1 Prkcd Fpr2 Ncf2	GO Biological Processes (C5 GO:BP)
GOBP_INTERFERON_BETA_PRODUCTION	0.00452111	0.030199	0.407018	0.472342	1.68552	48	Flot1 Irf7 Dhx58 Pirb Ddx58 Irf1 Ifih1 Irf5 Tlr4 Tlr7 Tlr3 Pycard Tlr9 Rnf135 Tlr8 Tirap Mavs	GO Biological Processes (C5 GO:BP)
GOBP_INTERLEUKIN_10_PRODUCTION	0.00603076	0.0371274	0.407018	0.506295	1.68726	37	Isg15 Pirb Lgals9 Lilr4b Cd274 Tlr4 Tyrobp Trem2 Pycard Tlr9 Jak3 Tusc2 F2rl1 Stat3 Vsir Fcgr2b Tnfrsf21	GO Biological Processes (C5 GO:BP)
GOBP_NUCLEOSIDE_TRIPHOSPHATE_BIOSYNTHETIC_PROCESS	0.00529453	0.0335969	0.407018	0.451335	1.68755	60	Aldoa Ak1 Slc25a12 Cmpk2 Atp5b Atp5pb Pink1 Tmsb4x Trem2 Atp5e Atp5g3 Atp5j Atp5g1 Flcn Atp5a1 Uqcc3 Atp5k Atp5c1 Vps9d1 Pkm Sphk2 Atp5g2 Atp5j2 Atp5d Nme2 Uckl1 Pid1 Atp5o Atp6v1a Tgfb1 Atp6v0c Atp5h	GO Biological Processes (C5 GO:BP)
GOBP_SKELETAL_MUSCLE_TISSUE_REGENERATION	0.00509524	0.0326201	0.407018	0.536059	1.68797	29	Myf6 Kpna1 Myoz1 Eno3 Sgca Akirin1 Cd81 Ppard Tgfbr2 Pkm Cd9	GO Biological Processes (C5 GO:BP)
GOBP_REGULATION_OF_SODIUM_ION_TRANSMEMBRANE_TRANSPORT	0.0063503	0.0386482	0.407018	0.479217	1.68811	45	Wnk2 Nos1 Ptpn3 Scn4b Atp1a2 Scn1b Snta1 Glrx Atp1b2 Dmd Dnm2 Scn5a Atp1b3 Fxyd1 Cav3 Fxyd5	GO Biological Processes (C5 GO:BP)
GOBP_POSITIVE_REGULATION_OF_CYTOKINE_PRODUCTION_INVOLVED_IN_IMMUNE_RESPONSE	0.0053662	0.0339518	0.407018	0.487772	1.6887	42	H2-T23 Pirb Sema7a Ddx58 H2-D1 Cd36 H2-M3 B2m Laptm5 Tlr4 Cd81 Nlrp3 F2rl1 Traf6 Rsad2 Mavs	GO Biological Processes (C5 GO:BP)
GOBP_REGULATION_OF_SODIUM_ION_TRANSPORT	0.00471699	0.0309329	0.407018	0.455949	1.68968	58	Wnk2 Nos1 Ptpn3 Scn4b Atp1a2 Scn1b Snta1 Dmpk Glrx Atp1b2 Dmd Dnm2 Scn5a Atp1b3 Fxyd1 Serpine2 P2rx7 Cav3 Fxyd5	GO Biological Processes (C5 GO:BP)
GOBP_NUCLEOSIDE_TRIPHOSPHATE_METABOLIC_PROCESS	0.00231899	0.0182933	0.431708	0.431969	1.6901	80	Smpdl3a Aldoa Samhd1 Ak1 Mfn1 Slc25a12 Cmpk2 Atp5b Atp5pb Pink1 Tmsb4x Trem2 Atp5e Atp5g3 Atp5j Atp5g1 Flcn Atp5a1 Uqcc3 Atp5k Atp5c1 Vps9d1 Nudt16 Pkm Sphk2 Atp5g2 Atp5j2 Atp5d Ada Nme2 Uckl1 Pid1 Atp5o Atp6v1a Tgfb1 Atp6v0c Atp5h	GO Biological Processes (C5 GO:BP)
GOBP_REGULATION_OF_ADENYLATE_CYCLASE_ACTIVITY	0.00681815	0.040692	0.407018	0.635281	1.69369	15	Cap2 P2ry13 Ednrb Ccr2 Orai1 Stim1 Palm	GO Biological Processes (C5 GO:BP)
GOBP_RECEPTOR_METABOLIC_PROCESS	0.000703894	0.00714659	0.477271	0.404003	1.69411	130	Mx1 Flot1 Dtx3l Fcer1g Bves Mx2 Pirb Cd36 Sdcbp Vldlr Grb2 Laptm5 Egf Lilr4b Apoe Lamtor1 Ptpn1 Lgmn Cxcr2 Cd81 Itgb2 Abca2 Dnm2 Ece1 Cacng7 Kif16b Vamp3 Ehd3 Cav3 Cd63 Plekhj1 Arap1 Numb Cd9 Adm Itch Clta Insr Ap2s1 Psen1 Capn1 Ackr3 Arrb2 Furin Lrpap1 Rab31 Arf1 Ap2m1 Ap2a1 Picalm Itgb1 Ceacam1 Eps15	GO Biological Processes (C5 GO:BP)
GOBP_REGULATION_OF_CARDIAC_MUSCLE_CONTRACTION_BY_REGULATION_OF_THE_RELEASE_OF_SEQUESTERED_CALCIUM_ION	0.00669305	0.0401676	0.407018	0.635784	1.69503	15	Tmem38a Hrc Atp1a2 Tmem38b Dmd	GO Biological Processes (C5 GO:BP)
GOBP_POSITIVE_REGULATION_OF_ALPHA_BETA_T_CELL_PROLIFERATION	0.00884951	0.0490818	0.38073	0.628376	1.6954	16	H2-T23 H2-D1 Lgals9 Ccr2 Cd81 Tgfbr2 H2-Q7 H2-Q10	GO Biological Processes (C5 GO:BP)
GOBP_ADAPTIVE_IMMUNE_RESPONSE	2.02208e-05	0.000411569	0.57561	0.376975	1.69566	262	Fcgr1 Irf7 Fcer1g Myd88 H2-T23 Pirb H2-T22 Irf1 Clu Stx7 Slc11a1 H2-D1 Il18bp Unc93b1 Il1rl1 H2-M3 Tap1 B2m Tfeb Rorc Ctsl Lair1 Prkcq Lilr4b Ctsh H2-K1 Cd274 Arg1 Tlr4 Lyn C1qc C1qb Ccr2 Clec4d Cd84 Clec10a Otud7b Zbtb7b C1qa Cd80 Orai1 Icosl Ctss Cd81 Ly9 Pycard Nlrp3 Inpp5d Ctsc Tec Hras Phb H2-Q4 Mtor Tcirg1 Tap2 Jak3 Rora Il4ra Mcoln2 Tlr8 Tnfrsf1b Traf6 Rsad2 Erap1 Stat3 Sema4a Pik3cd Il33 …	GO Biological Processes (C5 GO:BP)
GOBP_SKELETAL_MUSCLE_ADAPTATION	0.00814336	0.0464109	0.38073	0.573222	1.69699	22	Actn3 Acta1 Myoz1 Camk2b Trim63 Mtor Myoz2 Il15 Myh7 Camk2g Myoc Gtf2ird1 Tnnt1 Igfbp5 Atp2a2	GO Biological Processes (C5 GO:BP)
GOBP_SUPEROXIDE_ANION_GENERATION	0.00636161	0.0386624	0.407018	0.553456	1.698	26	Mapt Cyba Tyrobp Itgb2 Gstp1 Ncf1 Itgam F2rl1 Sod1 Prkcd Fpr2 Ncf2	GO Biological Processes (C5 GO:BP)
GOBP_REGULATION_OF_ENDOTHELIAL_CELL_CHEMOTAXIS	0.00884951	0.0490818	0.38073	0.629702	1.69898	16	Hspb1 Fgf2 Lgmn Notch1 Tmsb4x Fgf1 Thbs1 Kdr Met	GO Biological Processes (C5 GO:BP)
GOBP_NEGATIVE_REGULATION_OF_ATP_METABOLIC_PROCESS	0.00802272	0.0460476	0.38073	0.574197	1.69988	22	Actn3 Tspo Tigar Slc25a12 Hdac4 Mlxipl Dnajc15 Flcn Fis1 Pid1 Pde12	GO Biological Processes (C5 GO:BP)
GOBP_INORGANIC_ANION_TRANSPORT	0.00445134	0.0299183	0.407018	0.438685	1.70058	76	Slc20a2 Tspo Ano5 Ttyh2 Clcn1 Slc11a1 Clic5 Clcn7 Vdac1 Get3 Vdac2 Clic1 Slc12a7 Vdac3 Mfsd5 Mtor Ptafr Fxyd1 Atf4 Ank Slc25a3 Gpr89 Slc37a4 Cebpb Abcb1a Slc12a9 Lrrc8d Slc25a11	GO Biological Processes (C5 GO:BP)
GOBP_NEGATIVE_REGULATION_OF_IMMUNE_SYSTEM_PROCESS	9.54465e-06	0.000223832	0.593325	0.376562	1.701	270	Lrrc32 Gbp2 Bst2 Dhx58 H2-T23 Cd200r1 Pirb Cd300lf Samhd1 Parp14 Grn C5ar2 Ccl2 Irf1 Nlrc5 Dusp3 Hmox1 H2-D1 Nploc4 Fgl2 Mul1 Trafd1 Ifi205 Lgals9 Il1rl1 Adar H2-M3 Gpam Laptm5 Trim21 Lgals3 Lilr4b Cd274 Arg1 Tlr4 Lyn Axl C1qc Inhba Tnfaip8l2 Ccr2 Prkar1a Lst1 Cd84 Cd68 Tyrobp Zbtb7b Cd80 Tlr3 Ilrun Tmbim6 Tcta Nr1h2 Fstl3 Nr1d1 Dgkz Milr1 Lpxn Inpp5d Tapbpl	GO Biological Processes (C5 GO:BP)
GOBP_LIPOPOLYSACCHARIDE_MEDIATED_SIGNALING_PATHWAY	0.00465003	0.0306955	0.407018	0.481266	1.70166	46	Myd88 Ly86 Trim12c Ccl2 Cd36 Hck Tlr4 Lyn Irak2 Scarb1 Cd180 Ptafr Cd14 Traf6	GO Biological Processes (C5 GO:BP)
GOBP_CELLULAR_LIPID_CATABOLIC_PROCESS	0.000304291	0.00369203	0.498493	0.400652	1.7021	142	Lpin1 Acacb Crat Sesn2 Phyh Acadvl Neu1 Fabp3 Mlycd Hexa Acadl Plbd2 Aoah Akt2 Scarb1 Abhd2 Ech1 Lipg Mcat Gla Hexb Hadha Mtor Prdx6 Ppt1 Sirt2 Ppard Pla2g7 Ivd Gde1 Pnpla2 Abhd12 Gba Daglb Abhd16a Sgpl1 Gpcpd1 Sphk1 Pnpla8 Mcee Etfa Prkcd Etfdh Mgst2 Acox1 Pla2g6 Hadh Eci1 Hadhb Cpt1c Lypla2 Echs1	GO Biological Processes (C5 GO:BP)
GOBP_POSITIVE_REGULATION_OF_ERK1_AND_ERK2_CASCADE	0.000405921	0.00470846	0.498493	0.409844	1.70285	122	Ccl12 Ccl6 Ccr1 F2r Dnajc27 C5ar1 Fgf2 Sema7a C5ar2 Ccl2 Bmp2 Ccl9 Cd36 Lgals9 Htr2a Ccl11 Map2k1 Atp6ap1 Apoe Tlr4 Notch1 App Trem2 Glipr2 Pycard Gcnt2 Hras Phb F2rl1 Rapgef1 Pdgfa P2ry6 Gpnmb Nod1 Rap1b Tirap Tek Pdgfc Cd44 Kdr Nrp1 Fpr2 Ackr3 Arrb2 Rap1a	GO Biological Processes (C5 GO:BP)
GOBP_VIRAL_GENOME_REPLICATION	0.00121467	0.011081	0.45506	0.421527	1.70353	101	Parp10 Ccl12 Ifit1bl1 Oasl1 Bst2 Isg15 Mx2 Ifitm3 Ccl2 Oas2 Oas1a Oas3 Ccnk Ifi205 Adar Eif2ak2 Notch1 Apobec3 Rnasel Resf1 Cdc42 Phb Vapa Rsad2 Adarb1 Mavs Kpna6 Vapb Zc3hav1 Larp1 Ifi27 Lamtor5 Shfl Isg20	GO Biological Processes (C5 GO:BP)
GOBP_REGULATION_OF_VASCULATURE_DEVELOPMENT	5.79923e-05	0.000993003	0.557332	0.386428	1.70357	211	Hspb6 Cxcl10 Jup Hk2 Hspb1 C5ar1 Fgf2 Grn Hmox1 Wars Htatip2 Gadd45a H2-M3 Pf4 Ccl11 Nos3 Ctsh Xbp1 Sp100 Lrg1 Stat1 Ccr2 Sema6a C3ar1 Tie1 Tlr3 Epn1 Rnh1 Hgs Anxa3 S100a1 Ccbe1 Angptl7 Fgf1 Itgb2 Foxo4 Vegfb Itga5 Nfe2l2 Hipk2 Eng Flt1 Aplnr Thbs1 Ecm1 Stim1 Creb3l1 Gpnmb Serpine1 Tgfbr2 Stab1 Pdcl3 Col4a2 F3 Cdh5 Efna1 Pml Sema4a Tek Thbs4 Pik3cd Aqp1 Sphk1 Pkm Adm	GO Biological Processes (C5 GO:BP)
GOBP_REGULATION_OF_BIOLOGICAL_PROCESS_INVOLVED_IN_SYMBIOTIC_INTERACTION	0.000118677	0.00178033	0.538434	0.399317	1.70576	151	Parp10 Ifit1bl1 Oasl1 Bst2 Isg15 Trim30a Trim30d Mx2 Ifitm3 Trim25 Ly6e Trim12c Oas2 Oas1a Fuca2 Oas3 Ifi205 Lgals9 Adar Rab7 Trim21 Eif2ak2 Arg1 Stat1 Axl Cxcl5 Trim34a Notch1 Apobec3 Trim14 Rnasel Resf1 Gtf2f1 F2rl1 Vapa Trim26 Chmp4b Rsad2 Adarb1 Mavs Pml Kpna6 Vapb Zc3hav1 Polr2e Polr2f Larp1 Trim8 Snx3 Vps4a Polr2c Chmp2a Cdk9 Shfl Supt5 Isg20	GO Biological Processes (C5 GO:BP)
GOBP_GLUCOSE_METABOLIC_PROCESS	0.00024147	0.00312605	0.518848	0.396437	1.70617	159	Pgam2 Actn3 Hk2 Pfkm Aldoa Acacb Mdh2 Pmaip1 Sesn2 Eno3 Gaa Got1 Kcnj11 Oas1a Ppp1r3a Tigar Slc25a12 Gpi1 Rorc Pdk2 Mlycd Ppp1r3d Pdk4 Akt2 Got2 Gapdh Ppp1r3c Igfbp3 Mtor Atf4 Ppard Rora H6pd Atf3 Pgm1 Midn Dlat Dcxr Sord Adipor1 Hk3 Bckdk Pkm Khk Wdr5 Usf1 Kat2b Slc37a4 Ppp1ca Crtc2 Ppp1r3b Insr Akr1a1 Gsk3a	GO Biological Processes (C5 GO:BP)
GOBP_NEGATIVE_REGULATION_OF_REACTIVE_OXYGEN_SPECIES_METABOLIC_PROCESS	0.00408722	0.027889	0.407018	0.495246	1.70687	41	Cryab Hk2 Tspo Tigar Vdac1 Pink1 Gla Sirt2 Park7	GO Biological Processes (C5 GO:BP)
GOBP_CYTOKINE_PRODUCTION_INVOLVED_IN_INFLAMMATORY_RESPONSE	0.00299424	0.022005	0.431708	0.519534	1.70763	35	Gbp5 Il1r2 Myd88 Pld4 Lilr4b Tlr4 Pld3 Pycard Tlr6 Cuedc2 Stat3 Kpna6	GO Biological Processes (C5 GO:BP)
GOBP_POTASSIUM_ION_IMPORT_ACROSS_PLASMA_MEMBRANE	0.00717824	0.0424303	0.407018	0.577872	1.71076	22	Wnk2 Atp1a2 Kcnj11 Kcnj2 Atp1b2 Slc12a7 Atp1b3 Abcc9 Slc12a9 Atp1a1 Atp1a3 Wnk4 Wnk1 Atp1b1 Kcnj15	GO Biological Processes (C5 GO:BP)
GOBP_REGULATION_OF_NATURAL_KILLER_CELL_MEDIATED_IMMUNITY	0.00559076	0.0349308	0.407018	0.557766	1.71122	26	H2-T23 Pirb H2-D1 Lgals9 H2-M3 Stat5b Lamp1 Vav1	GO Biological Processes (C5 GO:BP)
GOBP_REGULATION_OF_MACROPHAGE_MIGRATION	0.0055316	0.0346714	0.407018	0.557787	1.71129	26	C5ar1 Cd200r1 Akirin1 Cmklr1 Csf1 P2ry12 C3ar1 Trem2 Cd81 Thbs1	GO Biological Processes (C5 GO:BP)
GOBP_TYPE_I_INTERFERON_PRODUCTION	0.000404744	0.00470747	0.498493	0.415483	1.71141	113	Zbp1 Flot1 Irf7 Isg15 Myd88 Dhx58 Pirb Ddx58 Trim25 Irf1 Nlrc5 Ikbke Ifih1 Nploc4 Ifi205 Herc6 Trim21 Irf5 Tlr4 Stat1 Tlr7 Tlr3 Ilrun Polr3gl Pycard Tlr9 Rnf135 Tlr8 Cd14 Lrrfip1 Tirap Mavs Uba7 Itch Irf8 Polr2e Ufd1 Polr2f	GO Biological Processes (C5 GO:BP)
GOBP_HEMATOPOIETIC_STEM_CELL_DIFFERENTIATION	0.00179252	0.0147609	0.45506	0.437459	1.71158	80	Psmd8 Psmd4 Psmb10 Psmb8 Psmc5 Psmb9 Eif2ak2 Psmd3 Psmd11 Psme1 Psmb5 Meox1 Ercc2 Psmd12 Psmc1 Psma2 Psmd2 Psmb2 Psmc2 Psmc3 Mllt3 Psmc4 Psmd7 Nfe2l2 Psme2 Psma6 Psmd1 Psmb4 Hspa9 Psmd6 Psma7 Psmd5	GO Biological Processes (C5 GO:BP)
GOBP_NEGATIVE_REGULATION_OF_RESPONSE_TO_CYTOKINE_STIMULUS	0.00486292	0.0316493	0.407018	0.486232	1.71282	45	Il1r2 Samhd1 Parp14 Tle5 Nlrc5 Mul1 Adar Nol3 Arg1 Nr1h2 Gstp1 Il1rn F2rl1 Ecm1	GO Biological Processes (C5 GO:BP)
GOBP_POSITIVE_REGULATION_OF_DNA_BINDING_TRANSCRIPTION_FACTOR_ACTIVITY	8.86838e-05	0.0014173	0.538434	0.390498	1.71361	195	Jup Flot1 Trim30a Trim30d Myd88 Abra Rnf31 Camk2a Ddx58 Trim25 Card14 Trim12c Smad3 Clu Eda2r Adam8 Cd36 Lgals9 Hdac4 Trim21 Prkcq Eif2ak2 Ubc Ikbkg Tlr4 Pink1 Irak2 Trim34a App Tlr3 Anxa3 Trim14 Ubb Itgb2 Cat Pycard Nlrp3 Tlr9 Tlr6 Hipk2 Psma6 Ppp2r5b Rab7b Trim26 Park7 Cops5 Il1rap Nod1 Lrrfip1 Traf6 Tirap Mavs Stat3 Trappc9 Sphk1 Hcls1	GO Biological Processes (C5 GO:BP)
GOBP_PHAGOCYTOSIS	2.90698e-05	0.000570165	0.57561	0.384963	1.71374	229	Tgm2 Fcgr1 Fcgr4 Fcer1g Myd88 Cd300lf Fcgr3 Ccl2 Pld4 Slc11a1 Dysf Myo18a Anxa11 Cd36 Hck Cln3 Rab7 Grb2 Cd93 Tlr4 Lyn Cyba Axl Brk1 Tyrobp Vav1 Arpc3 Scarb1 Trem2 Anxa3 Vav3 Msr1 Itgb2 Pycard Dnm2 Cdc42 Arpc2 Il15ra Rhog Pip5k1a Tusc2 Itgam Rab7b Thbs1 F2rl1 Rapgef1 P2ry6 Arpc4 Bin2 Cd14 Cdc42se1 Arhgap25 Hsp90ab1 Myh2 Actr2 Sphk1 Rhobtb2 Rab20 Cd300a Sod1 Pecam1 Il15 Mertk Irf8 Sirpb1b Prkcd Sn…	GO Biological Processes (C5 GO:BP)
GOBP_NEGATIVE_REGULATION_OF_SECRETION	0.00132504	0.0118131	0.45506	0.430058	1.7154	88	Kcnb1 F2r H2-T23 Pirb Rhbdf2 Kcnj11 Hmox1 H2-D1 Lgals9 H2-M3 Rab7 Egf Apoe Rab11fip3 Inhba Ccr2 Cd84 P2ry12 Notch1 Tnfrsf1a Vamp3 Inhbb Midn Tnfrsf1b Rap1b Rsad2 Dph3 Pim3 Cd300a Il11 Rab11fip5 Slc30a1 Vamp8 H2-Q7 Ada Rap1a Fcgr2b Jagn1 H2-Q10 Wnk4	GO Biological Processes (C5 GO:BP)
GOBP_POSITIVE_REGULATION_OF_INTERLEUKIN_4_PRODUCTION	0.00544634	0.0344085	0.407018	0.644183	1.71743	15	Fcer1g H2-T23 Lgals9 Prkcq Nlrp3 Il33 Cebpb Slc7a5 Cd86	GO Biological Processes (C5 GO:BP)
GOBP_REGULATION_OF_T_CELL_MEDIATED_IMMUNITY	0.00245063	0.0190188	0.431708	0.478012	1.71896	50	H2-T23 Pirb H2-T22 Stx7 H2-D1 H2-M3 B2m Lilr4b H2-K1 Arg1 Ccr2 Cd81 Nlrp3 H2-Q4 Tnfrsf1b Traf6 Rsad2 Hfe H2-Q7 Cyrib Was Fcgr2b H2-Q10 Ppp3cb Ceacam1	GO Biological Processes (C5 GO:BP)
GOBP_POSITIVE_REGULATION_OF_SODIUM_ION_TRANSMEMBRANE_TRANSPORT	0.00567624	0.0353945	0.407018	0.622753	1.72145	18	Wnk2 Nos1 Glrx Atp1b2 Dmd Dnm2 Atp1b3 Fxyd1 Arf1 Wnk4 Ank3 Wnk1 Chp1 Atp1b1 Kif5b	GO Biological Processes (C5 GO:BP)
GOBP_REGULATION_OF_TRANSPORTER_ACTIVITY	0.000118826	0.00178033	0.538434	0.399848	1.72177	166	Atp2a1 Wnk2 Nos1 Actn2 Jsrp1 Fhl1 Hrc Casq1 Pim1 Ptpn3 Scn4b Rrad Atp1a2 Kcnj11 Ccl2 Trdn Scn1b Jph2 Glrx Jph1 Ccr2 Pink1 Hspa2 Akap6 Cacna2d1 Atp1b2 App Tmsb4x Trem2 Ctss Dmd Gpr35 Dnm2 Stac3 Tlr9 Nipsnap2 Atp1b3 Ptafr Fxyd1 Sln Cacng7 Dapk1 Stim1 Amigo1 P2ry6 Park7 Ehd3 Cav3 Cab39 Fxyd5	GO Biological Processes (C5 GO:BP)
GOBP_NEGATIVE_REGULATION_OF_CYTOKINE_PRODUCTION_INVOLVED_IN_IMMUNE_RESPONSE	0.00815658	0.0464109	0.38073	0.59753	1.72235	20	Bst2 H2-T23 Pirb Hmox1 H2-D1 H2-M3 Lilr4b Arg1 Cuedc2 Jak3 Hfe H2-Q7 Bcl6 H2-Q10	GO Biological Processes (C5 GO:BP)
GOBP_MUSCLE_ORGAN_MORPHOGENESIS	0.00453324	0.0302333	0.407018	0.488982	1.72251	45	Myf6 Ankrd1 Tpm1 Mylk2 Tcap Bmp2 S1pr1 Nog Ttn Notch1 Rbpj Eng Ptcd2 Chd7 Adarb1 Heg1	GO Biological Processes (C5 GO:BP)
GOBP_NEGATIVE_REGULATION_OF_NEURON_DEATH	0.000193671	0.00268711	0.518848	0.408243	1.72336	138	Retreg1 F2r C5ar1 H2-T23 Cd200r1 Gbe1 Grn Ccl2 Hmox1 H2-D1 Adam8 Tigar H2-M3 Cln3 Apoe Ikbkg Axl Sod2 Map2k4 Pink1 Slc23a2 Csf1 Lgmn Tmem259 Psmc1 Hras Atp13a2 Ppt1 Hipk2 Atf4 Wfs1 Park7 Chmp4b Gpnmb Slc7a11 Crlf1 Nes Naip2 Tnfrsf1b Gclm Bax Gba Hsp90ab1 Dnajc5 Inpp5a Hsf1 Ambra1 Sod1 Mef2c	GO Biological Processes (C5 GO:BP)
GOBP_PLASMA_LIPOPROTEIN_PARTICLE_CLEARANCE	0.00359255	0.0253554	0.431708	0.529757	1.72338	34	Hmox1 Lipa Cd36 Vldlr Apoe Npc2 Scarb1 Nceh1 Msr1 Lipg Soat1 Ehd1 Npc1 Gpihbp1 Clta Apobr Ap2s1 Lrpap1 Ap2m1 Ap2a1	GO Biological Processes (C5 GO:BP)
GOBP_DENDRITIC_CELL_DIFFERENTIATION	0.00357208	0.0252681	0.431708	0.517256	1.72379	37	H2-T23 Pirb H2-D1 Lgals9 H2-M3 Lyn Axl Trem2 Rbpj F2rl1 Tgfbr2 Traf6 Ltbr Spi1 Irf8 Cebpb H2-Q7 Psen1 Fcgr2b H2-Q10 Itgb6	GO Biological Processes (C5 GO:BP)
GOBP_PROTEASOMAL_UBIQUITIN_INDEPENDENT_PROTEIN_CATABOLIC_PROCESS	0.00803574	0.0460481	0.38073	0.598033	1.7238	20	Psmb10 Psmb8 Psmb9 Psmb5 Psma2 Psmb2 Nfe2l2 Psma6 Psmb4 Psma7 Psmb7 Psmb6 Psma4 Psme4 Psma1 Psmb3	GO Biological Processes (C5 GO:BP)
GOBP_REGULATION_OF_ANTIGEN_PROCESSING_AND_PRESENTATION	0.00844446	0.0476935	0.38073	0.629426	1.72551	17	Pirb Slc11a1 Fgl2 Cd68 Trem2 Pycard Tapbpl Thbs1 Nod1 Hfe Was Fcgr2b	GO Biological Processes (C5 GO:BP)
GOBP_REGULATION_OF_VIRAL_GENOME_REPLICATION	0.00236272	0.0185366	0.431708	0.463088	1.72906	62	Parp10 Ifit1bl1 Oasl1 Bst2 Isg15 Mx2 Ifitm3 Oas2 Oas1a Oas3 Ifi205 Adar Eif2ak2 Notch1 Apobec3 Rnasel Resf1	GO Biological Processes (C5 GO:BP)
GOBP_NEGATIVE_REGULATION_OF_ANTIGEN_RECEPTOR_MEDIATED_SIGNALING_PATHWAY	0.0064544	0.0390613	0.407018	0.576841	1.72953	23	Gbp2 Dusp3 Laptm5 Lgals3 Lilr4b Dgkz Lpxn Cd300a Gps2 Ptpn6 Fcgr2b Ptprj Ceacam1 Thy1 Prnp Gbp2b	GO Biological Processes (C5 GO:BP)
GOBP_REGULATION_OF_PROTEIN_COMPLEX_STABILITY	0.00776788	0.045091	0.407018	0.703653	1.72954	11	Irgm2 Irgm1 Sqstm1 Tapbp Atg14 Ecsit Ncln Snf8	GO Biological Processes (C5 GO:BP)
GOBP_RIBONUCLEOSIDE_TRIPHOSPHATE_BIOSYNTHETIC_PROCESS	0.00193028	0.0156269	0.45506	0.481007	1.73176	52	Aldoa Slc25a12 Atp5b Atp5pb Pink1 Tmsb4x Trem2 Atp5e Atp5g3 Atp5j Atp5g1 Flcn Atp5a1 Uqcc3 Atp5k Atp5c1 Vps9d1 Pkm Sphk2 Atp5g2 Atp5j2 Atp5d Nme2 Uckl1 Pid1 Atp5o Atp6v1a Tgfb1 Atp6v0c Atp5h	GO Biological Processes (C5 GO:BP)
GOBP_REGULATION_OF_ACTION_POTENTIAL	0.00294072	0.0217281	0.431708	0.550497	1.73343	29	Jup Kcnb1 Kcnj2 Cd36 Bin1 Gja5 Cacna2d1 Gpr35 Scn5a Cav3 Gba Kcnab2	GO Biological Processes (C5 GO:BP)
GOBP_CELL_REDOX_HOMEOSTASIS	0.00517234	0.0330158	0.407018	0.517629	1.73481	38	Nos1 Prdx5 Slc11a1 Nos3 Selenot Cyba Nqo1 Prdx6 Nfe2l2 Ncf1 Prdx1 Gsr Txn2 Txnrd1 Prdx3 Ncf2 Txn1 Erp44	GO Biological Processes (C5 GO:BP)
GOBP_REGULATION_OF_MYOBLAST_DIFFERENTIATION	0.00322917	0.0233398	0.431708	0.521077	1.73652	37	Cxcl10 Myf6 Klhl41 Cxcl9 Hif1an Smyd1 Akirin1 Tbx3 Rbm24 Notch1 Cxcl14 Igfbp3 Ppard	GO Biological Processes (C5 GO:BP)
GOBP_NEURON_DEATH	4.96577e-06	0.000123145	0.610527	0.387833	1.73656	249	Kcnb1 Retreg1 Cdc34 F2r C5ar1 H2-T23 Cd200r1 Mapt Dio3 Rilpl1 Gbe1 Grn Ccl2 Hmox1 Clu H2-D1 Max Daxx Adam8 Tigar H2-M3 Cln3 Hdac4 Apoe Ikbkg Tlr4 Axl Sod2 Map2k4 Ctsz Pink1 Slc23a2 Csf1 Tyrobp C1qa Lgmn Akt2 App Gapdh Tmem259 Ube2m Arl6ip5 Egln3 Ubb Psmc1 Itgb2 Nqo1 Cdc42 Hras Atp13a2 Mtor Tlr6 Efnb2 Ppt1 Hipk2 Atf4 Itgam Wfs1 Park7 Chmp4b Gpnmb Slc7a11 Crlf1 Nes Naip2 Tnfrsf1b Aimp2 Gclm Bax Gba…	GO Biological Processes (C5 GO:BP)
GOBP_CERAMIDE_CATABOLIC_PROCESS	0.00721384	0.0425824	0.407018	0.670233	1.73781	13	Neu1 Hexa Gla Hexb Gba Prkcd Asah2 Acer3 Asah1	GO Biological Processes (C5 GO:BP)
GOBP_REGULATION_OF_VIRAL_LIFE_CYCLE	0.000655723	0.00681794	0.477271	0.424626	1.73833	109	Parp10 Ifit1bl1 Oasl1 Bst2 Isg15 Trim30a Trim30d Mx2 Ifitm3 Trim25 Ly6e Trim12c Oas2 Oas1a Oas3 Ifi205 Lgals9 Adar Trim21 Eif2ak2 Axl Trim34a Notch1 Apobec3 Trim14 Rnasel Resf1 Vapa Trim26 Chmp4b Rsad2 Adarb1 Mavs Pml Kpna6 Vapb Zc3hav1 Larp1 Trim8 Snx3 Vps4a Chmp2a Shfl Isg20	GO Biological Processes (C5 GO:BP)
GOBP_FATTY_ACID_HOMEOSTASIS	0.00816358	0.0464109	0.38073	0.682079	1.73862	12	Prkaa2 Got1 Gpam Apoe Xbp1 Mlxipl	GO Biological Processes (C5 GO:BP)
GOBP_REGULATION_OF_REACTIVE_OXYGEN_SPECIES_METABOLIC_PROCESS	0.00022724	0.00295343	0.518848	0.412483	1.73924	135	Cryab Hk2 Tspo Mapt Smad3 Clu Tigar Gadd45a Cd36 Hdac4 Grb2 Ass1 Tlr4 Vdac1 Cyba Tmem106a Bst1 Sod2 Pink1 Cdkn1a Tyrobp Xdh Itgb2 Dnm2 Gla Mtor Tlr6 Gstp1 Nfe2l2 Sirt2 Tusc2 Itgam Thbs1 F2rl1 Park7 Tgfbr2	GO Biological Processes (C5 GO:BP)
GOBP_POSITIVE_REGULATION_OF_NUCLEOTIDE_METABOLIC_PROCESS	0.00449713	0.0301322	0.407018	0.555064	1.7414	28	Nos1 Prkaa2 Slc25a12 Htr2a Nos3 Pink1 App Tmsb4x Trem2 Mlxipl Pfkfb4 P2rx7	GO Biological Processes (C5 GO:BP)
GOBP_REGULATION_OF_PHAGOCYTOSIS	0.00111572	0.0103312	0.45506	0.45308	1.74201	74	Fcer1g Cd300lf Ccl2 Slc11a1 Dysf Myo18a Cd36 Hck Cyba Scarb1 Trem2 Pycard Dnm2 Il15ra F2rl1 Rapgef1 Sphk1 Cd300a Sod1 Il15 Mertk Sirpb1b Snx3 Fpr2 Lman2 Rap1a Fcgr2b Ptprj Il2rg Calr Rab31	GO Biological Processes (C5 GO:BP)
GOBP_REGULATION_OF_AMYLOID_FIBRIL_FORMATION	0.00764935	0.0445438	0.407018	0.683424	1.74205	12	Cryab Clu Apoe App Pfdn2 Vbp1 Psen1	GO Biological Processes (C5 GO:BP)
GOBP_CELLULAR_RESPONSE_TO_INTERFERON_ALPHA	0.00622803	0.0380651	0.407018	0.720626	1.74326	10	Ifit3 Ifit2 Ifi205 Axl Mndal	GO Biological Processes (C5 GO:BP)
GOBP_PROTEIN_CATABOLIC_PROCESS_IN_THE_VACUOLE	0.00508999	0.0326201	0.407018	0.646237	1.74359	16	Ccdc115 Rnf128 Tpp1 Cln3 Cd81 Atp13a2 Tcirg1 Gba Mgat3	GO Biological Processes (C5 GO:BP)
GOBP_G_PROTEIN_COUPLED_RECEPTOR_SIGNALING_PATHWAY_COUPLED_TO_CYCLIC_NUCLEOTIDE_SECOND_MESSENGER	0.00616142	0.0377114	0.407018	0.720904	1.74393	10	Ccr1 Ccl2 Htr2a Hrh2	GO Biological Processes (C5 GO:BP)
GOBP_CELLULAR_RESPONSE_TO_VIRUS	0.00186169	0.0152144	0.45506	0.485336	1.74494	51	Irgm2 Irf7 Irgm1 Dhx58 Ddx58 Ikbke Ifih1 Nploc4 Lgals9 Adar Ddx60 Phb Rnf135 Bax Lgals8 Ufd1 Clpb Rrp1b	GO Biological Processes (C5 GO:BP)
GOBP_POSITIVE_REGULATION_OF_MACROPHAGE_CHEMOTAXIS	0.00752079	0.0441527	0.407018	0.684726	1.74537	12	C5ar1 Akirin1 Cmklr1 Csf1 C3ar1 Thbs1 Rarres2	GO Biological Processes (C5 GO:BP)
GOBP_POSITIVE_REGULATION_OF_MITOCHONDRIAL_CALCIUM_ION_CONCENTRATION	0.00668783	0.0401676	0.407018	0.710111	1.74541	11	Atp2a1 Tgm2 Mcu Fis1 Bcap31	GO Biological Processes (C5 GO:BP)
GOBP_ACTIVATION_OF_IMMUNE_RESPONSE	3.48629e-07	1.23313e-05	0.674963	0.379419	1.74551	338	Themis2 Fcgr1 Fcgr4 Gbp2 Zbp1 Cd38 Fcer1g C5ar1 Rnf31 Psmd8 C5ar2 Trim12c Fcgr3 Dusp3 Clu Psmd4 H2-D1 Psmb10 Hck Ifi205 Psmb8 Grb2 Psmc5 Laptm5 Psmb9 Prkcq Lgals3 Lilr4b Cmklr1 Ikbkg Psmd3 Psmd11 Tlr4 Psme1 Psmb5 Lyn C1qc C1qb Brk1 Clec4d Clec10a Tyrobp Fbxw11 C3ar1 Vav1 C1qa Arpc3 Eif2b4 Icosl Psmd12 Vav3 Psmc1 Psma2 Cd81 Psmd2 Dgkz Psmb2 Psmc2 Pycard Lpxn Inpp5d Cdc42 Tec Hras Phb Psmc3 Mndal A…	GO Biological Processes (C5 GO:BP)
GOBP_REGULATION_OF_OXIDATIVE_PHOSPHORYLATION	0.0057046	0.03552	0.407018	0.592642	1.7462	21	Actn3 Cox7a1 Pink1 Uqcc2 Mlxipl Dnajc15 Cox7a2 Cox7a2l Pde12	GO Biological Processes (C5 GO:BP)
GOBP_POSITIVE_REGULATION_OF_MACROPHAGE_MIGRATION	0.00412537	0.0280773	0.407018	0.63234	1.74795	18	C5ar1 Akirin1 Cmklr1 Csf1 P2ry12 C3ar1 Trem2 Thbs1	GO Biological Processes (C5 GO:BP)
GOBP_CARBOHYDRATE_CATABOLIC_PROCESS	5.13606e-05	0.000897252	0.557332	0.409326	1.74852	151	Pygm Pgam2 Actn3 Hk2 Pfkm Aldoa Prkaa2 Eno3 Gaa Phka1 Agl Tigar Gpd2 Neu1 Slc25a12 Htr2a Gpi1 Hdac4 Ogdh Phkb Ppp1r3d Stbd1 Phkg1 Aoah Scarb2 Dhdh App Gapdh Pgd Gk Mlxipl Hexb Pfkfb4 P2rx7 Pgm1 Sord Slc2a6 Hk3 Pkm Khk Prkag3 Ppp1ca Ppp1r3b Man2b1 Calm1 Insr Idnk Gsk3a Ldha Psen1	GO Biological Processes (C5 GO:BP)
GOBP_POSITIVE_REGULATION_OF_CALCIUM_ION_TRANSMEMBRANE_TRANSPORTER_ACTIVITY	0.00408564	0.027889	0.407018	0.557838	1.75011	28	Atp2a1 Casq1 Trdn Jph2 Hspa2 Akap6 Cacna2d1 Stac3 Nipsnap2 Stim1 P2ry6 Ehd3	GO Biological Processes (C5 GO:BP)
GOBP_CALCIUM_ION_IMPORT	0.0017275	0.0143625	0.45506	0.486865	1.7508	50	Atp2a1 Cacna1s Ccl2 Psen2 Egf Lgals3 Vdac1 Cacna2d1 Mcu Orai1 Afg3l2 Sln Mcub Cav3 Smdt1 Sphk2 Slc30a1	GO Biological Processes (C5 GO:BP)
GOBP_CARDIAC_MUSCLE_CELL_ACTION_POTENTIAL	0.00272525	0.0205585	0.431708	0.508179	1.75145	41	Jup Scn4b Atp1a2 Kcna5 Kcnj2 Scn1b Snta1 Bin1 Gja5 Cacna2d1 Dmd Scn5a Cav3	GO Biological Processes (C5 GO:BP)
GOBP_POSITIVE_REGULATION_OF_POTASSIUM_ION_TRANSMEMBRANE_TRANSPORT	0.0038152	0.0264247	0.431708	0.634225	1.75316	18	Wnk2 Actn2 Kcnj2 Akap6 Atp1b2 Trem2 Dnm2 Atp1b3 Amigo1	GO Biological Processes (C5 GO:BP)
GOBP_MOVEMENT_IN_HOST_ENVIRONMENT	0.000260555	0.00330847	0.498493	0.41638	1.75429	133	Slc20a2 Siglec1 Trim30a Trim30d Ifitm3 Trim25 Ly6e Trim12c Fuca2 Lgals9 Htr2a Rab7 Grb2 Ccr5 Ctsl Trim21 Lamp1 Axl Scarb2 Trim34a Cd80 Scarb1 Trim14 Cd81 Phb Itga5 Efnb2 Hyal2 F11r Vapa Nectin1 Trim26 Chmp4b Wwp1 Npc1 Itgb7 Pml Vamp8 Kpna3 Vps18 Itch Itgb5 Trim8 Nrp1 Snx3 Vps4a Met Selplg Chmp2a Cd86 Tpcn2 Ifitm2 Mrc1 Fcna Itgb6 Itgb1	GO Biological Processes (C5 GO:BP)
GOBP_REGULATION_OF_CARDIAC_MUSCLE_CONTRACTION_BY_CALCIUM_ION_SIGNALING	0.00491158	0.0318699	0.407018	0.620772	1.75508	19	Tmem38a Hrc Atp1a2 Hdac4 Tmem38b Dmd	GO Biological Processes (C5 GO:BP)
GOBP_SMALL_MOLECULE_CATABOLIC_PROCESS	3.28747e-06	8.70271e-05	0.627257	0.390553	1.75673	262	Lpin1 Pgam2 Actn3 Hk2 Pfkm Aldoa Acacb Nos1 Crat Apobec2 Sesn2 Eno3 Got1 Phyh Tigar Gpd2 Acadvl Slc25a12 Gpi1 Gpt2 Mlycd Nos3 Ogdh Entpd1 Acadl Apoe Arg1 Dhdh Esd Akt2 Got2 Scarb1 Xdh Gapdh Abhd2 Apobec3 Hibadh Aldh3b1 Ech1 Hdc Pgd Aldh2 Apobec1 Mcat Cyp4f18 Gk Synj2 Hadha Mtor Renbp Nudt3 Ppard Npl Park7 Ivd Adprm Pgm1 Dcxr Mccc1 Sord Aldh4a1 Carnmt1 Gnpda1 Scarf1 Hk3 Inpp5a Entpd6 Hmgcl Txn2 Bc…	GO Biological Processes (C5 GO:BP)
GOBP_POSITIVE_REGULATION_OF_MONONUCLEAR_CELL_MIGRATION	0.00258691	0.0197218	0.431708	0.509803	1.75704	41	Cxcl10 Ccr1 Adam8 Lgals9 Lgals3 Ccr2 Lgmn App Pycard Cxcl14 Pla2g7 Serpine1 Jam2 Fpr2 Cd99l2 Selenok Calr Aif1 Wnk1	GO Biological Processes (C5 GO:BP)
GOBP_SENSORY_PERCEPTION_OF_CHEMICAL_STIMULUS	0.00853048	0.0479909	0.38073	0.669071	1.75721	14	Rtp4 C5ar1 Cst3 Cd36 Ubr3 Pde4a	GO Biological Processes (C5 GO:BP)
GOBP_CYTOPLASMIC_PATTERN_RECOGNITION_RECEPTOR_SIGNALING_PATHWAY	0.00145124	0.0125826	0.45506	0.470989	1.7581	61	Slc15a3 Irgm2 Irf7 Irgm1 Dhx58 Ddx58 Ifih1 Nploc4 Ddx60 Ubc Ikbkg Tlr4 Irak2 Ubb Phb Rnf135 Nod1 Traf6	GO Biological Processes (C5 GO:BP)
GOBP_TRICARBOXYLIC_ACID_CYCLE	0.00218744	0.0173189	0.431708	0.558527	1.75872	29	Mdh2 Aco2 Me3 Idh3g Ogdh Idh3b Sdha Sdhc Cs Idh3a Dlat Sucla2 Suclg1	GO Biological Processes (C5 GO:BP)
GOBP_REGULATION_OF_HEART_RATE	0.00290204	0.021516	0.431708	0.505833	1.76061	43	Jup Bves Tpm1 Hrc Scn4b Kcna5 Kcnj2 Scn1b Snta1 Bin1 Cacna2d1 Dmd Scn5a	GO Biological Processes (C5 GO:BP)
GOBP_REGULATION_OF_HEMATOPOIETIC_STEM_CELL_DIFFERENTIATION	0.00163421	0.0137727	0.45506	0.461973	1.76207	68	Psmd8 Psmd4 Psmb10 Psmb8 Psmc5 Psmb9 Eif2ak2 Psmd3 Psmd11 Psme1 Psmb5 Psmd12 Psmc1 Psma2 Psmd2 Psmb2 Psmc2 Psmc3 Psmc4 Psmd7 Nfe2l2 Psme2 Psma6 Psmd1 Psmb4 Hspa9 Psmd6 Psma7 Psmd5 Itch Psmb7	GO Biological Processes (C5 GO:BP)
GOBP_CARDIAC_MYOFIBRIL_ASSEMBLY	0.0042781	0.0289342	0.407018	0.654219	1.76512	16	Nrap Tcap Neb Csrp3 Ttn	GO Biological Processes (C5 GO:BP)
GOBP_QUINONE_METABOLIC_PROCESS	0.00471193	0.0309329	0.407018	0.588752	1.76524	23	Coq10a Coq5 Coq9 Coq8a Cyp4f18 Pptc7 Cryzl1 Ndufa9 Akr1a1 Coq2 Ubiad1 Coq6 Akr1b3 Aifm2	GO Biological Processes (C5 GO:BP)
GOBP_REGULATION_OF_HUMORAL_IMMUNE_RESPONSE	0.00237441	0.0185609	0.431708	0.529813	1.76563	37	C5ar1 C5ar2 Clu C1qc C1qb C3ar1 C1qa Cd81 Phb Cfp Ptpn6 Ighg2c Fcgr2b	GO Biological Processes (C5 GO:BP)
GOBP_POLYSACCHARIDE_CATABOLIC_PROCESS	0.00465191	0.0306955	0.407018	0.588893	1.76566	23	Pygm Gaa Phka1 Agl Phkb Ppp1r3d Stbd1 Phkg1 Aoah Pgm1 Ppp1ca Ppp1r3b Calm1	GO Biological Processes (C5 GO:BP)
GOBP_REACTIVE_OXYGEN_SPECIES_METABOLIC_PROCESS	3.70248e-05	0.000686212	0.557332	0.403367	1.76669	189	Cryab Hk2 Nos1 Tspo Pmaip1 Sesn2 Prdx5 Mapt Smad3 mt-Nd2 Clu Tigar Gadd45a Cd36 Hdac4 Grb2 Nos3 Pdk4 Ass1 Tlr4 Vdac1 Cyba Tmem106a Bst1 Sod2 Pink1 Cdkn1a Tyrobp Vav1 Xdh Itgb2 Rfk Cat Nqo1 Dnm2 Gla Mtor Tlr6 Gstp1 Prdx6 Nfe2l2 Sirt2 Ncf1 Tusc2 Itgam Thbs1 F2rl1 Rora Cyb5r4 Park7 Tgfbr2 Ndufa13 Prdx1	GO Biological Processes (C5 GO:BP)
GOBP_CGMP_MEDIATED_SIGNALING	0.00802498	0.0460476	0.38073	0.673048	1.76765	14	Cd36 Ednrb Apoe Prkg1 Pde10a Thbs1 Aqp1	GO Biological Processes (C5 GO:BP)
GOBP_CELLULAR_OXIDANT_DETOXIFICATION	0.00152686	0.0130982	0.45506	0.470276	1.76781	63	Sesn2 Prdx5 Alox5ap Cd36 Srxn1 Nos3 Selenot Apoe Gpx4 Sod2 Mgst3 Nxn Cat Nqo1 Selenow Gstp1 Prdx6 Nfe2l2 Ptgs1 Ptges Park7 Prdx1 Gsr Gpx3 Sod1 Txnrd1 Prdx3 Mgst2 Prxl2a Mgst1 Hbb-bt Txn1 Ubiad1	GO Biological Processes (C5 GO:BP)
GOBP_RESPONSE_TO_COPPER_ION	0.00295826	0.0218203	0.431708	0.576231	1.76787	26	Daxx mt-Co1 App Mt2 mt-Cytb Map1lc3a Nfe2l2 Mt1 Park7 Sord Aqp1 Hsf1 Sod1 Atp5d Bace1 Prnp Loxl2 Sod3 Becn1	GO Biological Processes (C5 GO:BP)
GOBP_MITOCHONDRIAL_ELECTRON_TRANSPORT_CYTOCHROME_C_TO_OXYGEN	0.00519737	0.0331265	0.407018	0.645197	1.76875	17	Cox6a2 Cox5b mt-Co1 Cox5a Cox10 Cox6b1 Ndufa4 Cox4i1 Cox7c Cox15 Cycs Cox7b Cox7a2l Cox6c	GO Biological Processes (C5 GO:BP)
GOBP_INTERLEUKIN_17_PRODUCTION	0.00450993	0.0301711	0.407018	0.600395	1.76904	21	Myd88 Prkcq Tlr4 Zbtb7b Ly9 Phb Tusc2 Sphk1 Il15 Rftn1 Vsir Slc7a5 Prnp Tgfb1 Ddit3	GO Biological Processes (C5 GO:BP)
GOBP_GLUCAN_BIOSYNTHETIC_PROCESS	0.00238546	0.0185799	0.431708	0.534178	1.76967	36	Gyg Gbe1 Gys1 Ppp1r3a Agl Ugp2 Ppp1r3d Phkg1 Akt2 Ppp1r3c Nr1d1 Mtor Pgm1 Prkag3 Ppp1ca Ppp1r3b Insr Gsk3a	GO Biological Processes (C5 GO:BP)
GOBP_NEGATIVE_REGULATION_OF_REGULATED_SECRETORY_PATHWAY	0.00465946	0.0306955	0.407018	0.614416	1.77103	20	H2-T23 Hmox1 H2-D1 Lgals9 H2-M3 Ccr2 Cd84 Notch1 Rap1b Cd300a H2-Q7 Rap1a Fcgr2b H2-Q10 Ceacam1	GO Biological Processes (C5 GO:BP)
GOBP_POSITIVE_REGULATION_OF_POTASSIUM_ION_TRANSMEMBRANE_TRANSPORTER_ACTIVITY	0.00440256	0.0296366	0.407018	0.720611	1.77122	11	Actn2 Akap6 Atp1b2 Trem2 Dnm2 Atp1b3 Amigo1	GO Biological Processes (C5 GO:BP)
GOBP_NEGATIVE_REGULATION_OF_INTERLEUKIN_10_PRODUCTION	0.00508514	0.0326201	0.407018	0.695229	1.77215	12	Pirb Lilr4b Cd274 Tyrobp Jak3 Vsir Fcgr2b Tnfrsf21	GO Biological Processes (C5 GO:BP)
GOBP_T_CELL_RECEPTOR_SIGNALING_PATHWAY	3.04215e-05	0.000591301	0.57561	0.415296	1.77402	151	Themis2 Gbp2 Rnf31 Psmd8 Dusp3 Psmd4 H2-D1 Psmb10 Psmb8 Psmc5 Laptm5 Psmb9 Prkcq Lgals3 Lilr4b Ikbkg Psmd3 Psmd11 Psme1 Psmb5 Fbxw11 Eif2b4 Icosl Psmd12 Psmc1 Psma2 Cd81 Psmd2 Dgkz Psmb2 Psmc2 Inpp5d Tec Hras Psmc3 Psmc4 Psmd7 Psme2 Psma6 Psmd1 Psmb4 Lcp2 Traf6 Psmd6 Eif2b2 Pik3cd Psma7 Psmd5 Cd300a Pde4b Rftn1 Psmb7 H2-Q7 Psmb6 Psen1 Ptpn6 Ada Was Ptprj Tnfrsf21 H2-Q10 Psmc6 Psma4	GO Biological Processes (C5 GO:BP)
GOBP_CELLULAR_MODIFIED_AMINO_ACID_METABOLIC_PROCESS	0.000410056	0.00474368	0.498493	0.433714	1.77553	109	Ckm Crat Dio3 Serinc2 Gstm1 Folr2 Clic5 Ptges2 Ggh Acadl Ass1 Pla2g12a Cndp2 Clic1 Got2 Dpep1 Arl6ip5 Chac1 Gstp1 Nfe2l2 Slc6a8 Park7 Mthfr Slc7a11 Gsr Abhd12 Gclm Aldh4a1 Ethe1 Abhd16a Hpgds Serinc1 Ckb Hagh Sod1 Gss Gstm5 Plaat3 Mgst2 Slc27a1 Cpt1c Serinc3 Lpcat4 Gch1 G6pdx Dio2	GO Biological Processes (C5 GO:BP)
GOBP_BIOLOGICAL_PROCESS_INVOLVED_IN_INTERACTION_WITH_HOST	3.74776e-05	0.000691093	0.557332	0.41	1.77683	172	Kpna1 Irgm2 Ifit1bl1 Slc20a2 Irgm1 Siglec1 Trim30a Trim30d Ifitm3 Trim25 Ly6e Trim12c Fuca2 Lgals9 Htr2a Rab7 Grb2 Ccr5 Ctsl Trim21 Lamp1 Eif2ak2 Axl Scarb2 Trim34a Cd80 Scarb1 Kpna4 Trim14 Cd81 Phb Itga5 Efnb2 Hipk2 Hyal2 F11r Vapa Nectin1 Trim26 Chmp4b Wwp1 Npc1 Itgb7 Pml Kpna6 Vamp8 Kpna3 Vapb Vps18 Bcl2l1 Itch Itgb5 Trim8 Nrp1 Snx3 Vps4a Insr Met Selplg Chmp2a Cd86 Tpcn2	GO Biological Processes (C5 GO:BP)
GOBP_NEGATIVE_REGULATION_OF_GLYCOLYTIC_PROCESS	0.00376349	0.0261505	0.431708	0.734779	1.7775	10	Actn3 Tigar Hdac4	GO Biological Processes (C5 GO:BP)
GOBP_ACTIVATION_OF_INNATE_IMMUNE_RESPONSE	0.000177128	0.00250593	0.518848	0.4272	1.77824	119	Zbp1 Fcer1g Psmd8 Trim12c Psmd4 Psmb10 Hck Ifi205 Psmb8 Psmc5 Psmb9 Ikbkg Psmd3 Psmd11 Tlr4 Psme1 Psmb5 Lyn Clec4d Clec10a Tyrobp Fbxw11 Psmd12 Psmc1 Psma2 Psmd2 Psmb2 Psmc2 Pycard Hras Psmc3 Mndal Psmc4 Psmd7 Psme2 Psma6 Psmd1 Psmb4 Traf6 Psmd6 Mavs Card9 Psma7 Psmd5 Clec4n Psmb7 Prkcd Clec4e Psmb6	GO Biological Processes (C5 GO:BP)
GOBP_MAST_CELL_ACTIVATION_INVOLVED_IN_IMMUNE_RESPONSE	0.00141766	0.0123935	0.45506	0.541556	1.78001	35	Adgre5 Hmox1 Lgals9 Lyn Cd84 Milr1 Fes Il4ra Gab2 Pik3cd Cd300a Lat2 Sphk2 Vamp8 Snap23	GO Biological Processes (C5 GO:BP)
GOBP_POSITIVE_REGULATION_OF_MYELOID_LEUKOCYTE_MEDIATED_IMMUNITY	0.00420148	0.0285053	0.407018	0.649749	1.78123	17	H2-T23 Ddx58 Arg1 Tyrobp Itgb2 Ptafr Itgam F2rl1 Mavs Stx4a	GO Biological Processes (C5 GO:BP)
GOBP_NEGATIVE_REGULATION_OF_TYPE_I_INTERFERON_MEDIATED_SIGNALING_PATHWAY	0.00413371	0.0280897	0.407018	0.724787	1.78149	11	Samhd1 Nlrc5 Mul1 Adar	GO Biological Processes (C5 GO:BP)
GOBP_ENTRY_INTO_HOST	0.000194741	0.0026933	0.518848	0.43163	1.78345	115	Slc20a2 Siglec1 Trim30a Trim30d Ifitm3 Trim25 Ly6e Trim12c Fuca2 Lgals9 Htr2a Grb2 Ccr5 Ctsl Trim21 Lamp1 Axl Scarb2 Trim34a Cd80 Scarb1 Trim14 Cd81 Phb Itga5 Efnb2 Hyal2 F11r Nectin1 Trim26 Wwp1 Npc1 Itgb7 Vamp8 Kpna3 Vps18 Itch Itgb5 Trim8 Nrp1 Snx3 Met Selplg Cd86 Tpcn2 Ifitm2 Mrc1 Fcna Itgb6 Itgb1	GO Biological Processes (C5 GO:BP)
GOBP_MUSCLE_TISSUE_DEVELOPMENT	1.35184e-06	3.96814e-05	0.643552	0.39494	1.78369	269	Myf6 Nrap Klhl40 Actn3 Acta1 Flot1 Ybx3 Ryr1 Myo18b Actn2 Myoz1 Ankrd1 Alpk3 Myom1 Myh14 Bves Tpm1 Mylk2 Asb2 Fgf2 Mylpf Casq1 Klhl41 Pim1 Tcap Smad3 Alpk2 Bmp2 Neb Myom2 Cfl2 Sgcg S1pr1 Smyd1 Akirin1 Popdc3 Neurl1a Csrp3 Hdac4 Nog Jph2 Ttn Tbx3 Map2k4 Prkar1a Akap6 Rbm24 Notch1 Sap30 Zfand5 Uqcc2 Rbpj Gpc1 Cdc42 Stac3 Myorg Mtor Aldh1a2 Efnb2 Lmod3 Sirt2 Eng Ptcd2 Chrna1 Atf3 Chd7 Emd Cav3 Tgfbr2	GO Biological Processes (C5 GO:BP)
GOBP_POTASSIUM_ION_TRANSPORT	0.000217815	0.00287422	0.518848	0.443078	1.78641	100	Kcnb1 Wnk2 Nos1 Actn2 Tmem38a Kcnc4 Fhl1 Atp1a2 Kcnj11 Kcna5 Kcnj2 Kcnq5 Htr2a Bin1 Kcnc1 Kcnk13 Tmem38b Gja5 P2ry12 Akap6 Atp1b2 Slc12a7 Trem2 Dnm2 Slc9a8 Atp1b3 Fxyd1 Atf4 Abcc9 Amigo1 Kcnq4 Cav3 Cab39 Cd63 Kcnab2 Aqp1	GO Biological Processes (C5 GO:BP)
GOBP_LONG_CHAIN_FATTY_ACID_TRANSPORT	0.00177826	0.0146996	0.45506	0.523994	1.78861	40	Acacb Prkaa2 Prkab2 Cd36 Fabp3 Slc25a20 Slc2a1 Apoe Pla2g12a Mid1ip1 Akt2 Plin2 Thbs1	GO Biological Processes (C5 GO:BP)
GOBP_LEUKOCYTE_PROLIFERATION	1.10367e-05	0.000251975	0.593325	0.405879	1.78946	207	Lrrc32 Ccl12 Bst2 Cd38 Myd88 H2-T23 Pirb Irf1 Clu Slc11a1 H2-D1 Psmb10 Dnaja3 Ifi205 Lgals9 H2-M3 Stat5b Gpam Prkcq Lgals3 Lilr4b Cd274 Arg1 Tlr4 Lyn Bst1 Ccr2 Prkar1a Tnfsf14 Lst1 Cdkn1a Csf1 Tyrobp Zbtb7b Cd80 Trem2 Icosl Vav3 Cd81 Cd151 Pycard Inpp5d Tlr9 Cd180 Mndal Gstp1 Tcirg1 Jak3 F2rl1 Gpnmb Tgfbr2 Tnfrsf1b Traf6 Bax Nfatc2 Gba Ccdc88b Tirap Il33 Cd300a Mef2c Il15 Vsir Cebpb Prkcd H2-Q7 P…	GO Biological Processes (C5 GO:BP)
GOBP_INTERLEUKIN_1_PRODUCTION	0.00143033	0.0124684	0.45506	0.466177	1.79069	72	Gbp5 Il1r2 Hspb1 F2r Smad3 Cd36 Ifi205 Lgals9 Trim16 Lilr4b Tlr4 Tmem106a Tyrobp App Trem2 Pycard Nlrp3 Mndal Tlr6 Gstp1 Casp1 F2rl1 P2rx7 Tlr8 Nod1 1810058I24Rik Stat3 Pml Sphk1 Tmed10	GO Biological Processes (C5 GO:BP)
GOBP_SKELETAL_MUSCLE_CELL_DIFFERENTIATION	0.00100609	0.0095203	0.45506	0.49818	1.79149	50	Myf6 Klhl40 Ankrd1 Mylk2 Asb2 Klhl41 Smyd1 Akirin1 Rbm24 Notch1 Sap30 Uqcc2 Gpc1 Atf3 Emd Mef2d	GO Biological Processes (C5 GO:BP)
GOBP_POSITIVE_REGULATION_OF_T_CELL_MEDIATED_CYTOTOXICITY	0.00211428	0.0169418	0.431708	0.648158	1.79167	18	H2-T23 H2-T22 Stx7 H2-D1 H2-M3 B2m H2-K1 H2-Q4 H2-Q7 Cyrib H2-Q10	GO Biological Processes (C5 GO:BP)
GOBP_MUSCLE_CELL_CELLULAR_HOMEOSTASIS	0.00327886	0.0235515	0.431708	0.664432	1.79268	16	Pfkm Aldoa Gaa Cfl2 Dmd Chrna1 Cav3 Bag3 Sod1	GO Biological Processes (C5 GO:BP)
GOBP_CYTOCHROME_COMPLEX_ASSEMBLY	0.00182804	0.0149962	0.45506	0.576376	1.79296	27	Uqcc1 Cyba Uqcrfs1 Cox10 Uqcc2 Coa5 Cox14 Uqcc3 Cox17 Bcs1l Cox15 Cox18 Hccs Fastkd3 Coa3 Smim20 Taco1 Pet100	GO Biological Processes (C5 GO:BP)
GOBP_2_OXOGLUTARATE_METABOLIC_PROCESS	0.00366322	0.0257439	0.431708	0.729495	1.79306	11	Got1 Phyh Gpt2 Ogdh L2hgdh Got2	GO Biological Processes (C5 GO:BP)
GOBP_REGULATION_OF_HEART_RATE_BY_CARDIAC_CONDUCTION	0.00199082	0.0160869	0.431708	0.649322	1.79489	18	Jup Scn4b Kcna5 Kcnj2 Scn1b Bin1 Cacna2d1 Scn5a	GO Biological Processes (C5 GO:BP)
GOBP_REGULATION_OF_PLATELET_ACTIVATION	0.00314888	0.022836	0.431708	0.564804	1.7951	30	Fcer1g Thbd Nos3 Prkcq Apoe Tlr4 Lyn Prkg1 Tec Selp Serpine2 F11r Pdgfa Pdpn Plek Cd9 Prkcd	GO Biological Processes (C5 GO:BP)
GOBP_POSITIVE_REGULATION_OF_NATURAL_KILLER_CELL_ACTIVATION	0.00299859	0.022005	0.431708	0.665513	1.7956	16	H2-T23 H2-D1 H2-M3 Stat5b Lamp1 Axl Tyrobp Il15 H2-Q7 H2-Q10	GO Biological Processes (C5 GO:BP)
GOBP_MACROPHAGE_CHEMOTAXIS	0.00349447	0.0248412	0.431708	0.61005	1.79749	21	C5ar1 Ccl2 Ednrb Akirin1 Lgals3 Cmklr1 Csf1 C3ar1 Thbs1	GO Biological Processes (C5 GO:BP)
GOBP_NEGATIVE_REGULATION_OF_LEUKOCYTE_MEDIATED_CYTOTOXICITY	0.0028743	0.0213838	0.431708	0.666386	1.79795	16	H2-T23 Pirb H2-D1 Lgals9 H2-M3 H2-Q7 Arrb2 Fcgr2b H2-Q10 Ppp3cb Ceacam1	GO Biological Processes (C5 GO:BP)
GOBP_POLYSACCHARIDE_METABOLIC_PROCESS	0.000353964	0.00419603	0.498493	0.458321	1.79995	82	Stk40 Pygm Gyg B4galt5 Gaa Gbe1 B3gnt3 Phka1 Gys1 Ppp1r3a Agl Ugp2 Phkb Egf Ppp1r3d Stbd1 Phkg1 Aoah Akt2 Ndst2 Ppp1r3c Nr1d1 Ppp1r2 Mtor Chst1	GO Biological Processes (C5 GO:BP)
GOBP_CELLULAR_RESPONSE_TO_DSRNA	0.00345704	0.0246564	0.431708	0.624452	1.79995	20	Ifit1 Ifit1bl1 Flot1 Ddx58 Ifih1 Mul1 Tlr3	GO Biological Processes (C5 GO:BP)
GOBP_NEGATIVE_REGULATION_OF_DEFENSE_RESPONSE	4.04371e-05	0.000739348	0.557332	0.426506	1.79998	140	Dhx58 H2-T23 Cd200r1 Pirb Samhd1 Parp14 Grn Smad3 Nlrc5 Fem1a Wfdc1 H2-D1 Nploc4 Fgl2 Mul1 Trafd1 Ifi205 Lgals9 Adar H2-M3 Trim21 Apoe Arg1 Tnfaip8l2 Aoah Metrnl Ilrun Nr1h2 Tnfrsf1a Nr1d1 Nlrp3 Gstp1 Sirt2 Ppard Rora Psmb4 Tnfrsf1b Gba Cdh5 Tek Gps2 Sod1 Socs3 Itch Ufd1 Prkcd Fpr2 H2-Q7 Ada Arrb2 Nlrp12 Fcgr2b Sharpin	GO Biological Processes (C5 GO:BP)
GOBP_REGULATION_OF_LEUKOCYTE_MEDIATED_IMMUNITY	7.04045e-05	0.0011775	0.538434	0.427063	1.80071	135	Bst2 H2-T23 Adgre5 Pirb Ddx58 H2-T22 Hmox1 Stx7 H2-D1 Lgals9 H2-M3 Stat5b B2m Lamp1 Lilr4b H2-K1 Arg1 Tlr4 Lyn Ccr2 Cxcl5 Cd84 Tyrobp Vav1 Tlr3 Cd81 Itgb2 Nlrp3 H2-Q4 Ptafr Jak3 Itgam F2rl1 Fes Il4ra Tnfrsf1b Gab2 Traf6 Rsad2 Mavs Cd300a Hfe Sphk2 Vamp8 Stx4a H2-Q7 Ptpn6 Cyrib Arrb2 Was Fcgr2b Bcl6 H2-Q10 Stxbp2 Ddx21 Ppp3cb Ceacam1 Mad2l2 Fgr Il18rap Tgfb1	GO Biological Processes (C5 GO:BP)
GOBP_RESPONSE_TO_INACTIVITY	0.00355003	0.0251533	0.431708	0.70691	1.80192	12	Actn3 Fbxo32 Casq1 Sgca Hdac4 Cat Scn5a Pkm	GO Biological Processes (C5 GO:BP)
GOBP_POSITIVE_REGULATION_OF_MYOBLAST_FUSION	0.0032606	0.0234883	0.431708	0.733351	1.80254	11	Flot1 Cd53 Cxcl9 Ehd1 Il4ra Nfatc2 Ehd2 Capn2	GO Biological Processes (C5 GO:BP)
GOBP_MEMBRANE_DEPOLARIZATION_DURING_CARDIAC_MUSCLE_CELL_ACTION_POTENTIAL	0.00187364	0.0152542	0.45506	0.676951	1.80479	15	Scn4b Atp1a2 Kcnj2 Scn1b Cacna2d1 Scn5a Cav3	GO Biological Processes (C5 GO:BP)
GOBP_REGULATION_OF_MITOCHONDRIAL_MEMBRANE_POTENTIAL	0.000932912	0.00900563	0.477271	0.488227	1.805	57	Mllt11 Tspo Pmaip1 Mapt Got1 Mul1 Mfn1 Pink1 Clic1 Akt2 Arl6ip5 Ubb Casp1 Tusc2 Bak1 Mtln Park7 Gclm Bax Sod1 Bid Kdr Bcl2l1 Prdx3	GO Biological Processes (C5 GO:BP)
GOBP_CYTOKINE_PRODUCTION_INVOLVED_IN_IMMUNE_RESPONSE	0.000547251	0.00590348	0.477271	0.471736	1.80565	69	Bst2 H2-T23 Pirb Sema7a Ddx58 Hmox1 H2-D1 Cd36 H2-M3 B2m Laptm5 Lilr4b Arg1 Tlr4 Ccr2 Tlr3 Cd81 Nlrp3 Cuedc2 Jak3 F2rl1 Tnfrsf1b Traf6 Rsad2 Mavs Hfe Sphk2	GO Biological Processes (C5 GO:BP)
GOBP_NEGATIVE_REGULATION_OF_T_CELL_MEDIATED_IMMUNITY	0.00262571	0.0199001	0.431708	0.669388	1.80605	16	H2-T23 Pirb H2-D1 H2-M3 Lilr4b Arg1 Hfe H2-Q7 Fcgr2b H2-Q10 Ppp3cb Ceacam1	GO Biological Processes (C5 GO:BP)
GOBP_POSITIVE_REGULATION_OF_RELEASE_OF_SEQUESTERED_CALCIUM_ION_INTO_CYTOSOL	0.00175142	0.0145334	0.45506	0.588806	1.80645	26	Cxcl10 F2r Casq1 Trdn Cemip Cxcl9 Jph2 Akap6 Aplnr P2ry6 Bax	GO Biological Processes (C5 GO:BP)
GOBP_TRANSLATIONAL_TERMINATION	0.000202312	0.00271955	0.518848	0.448267	1.8065	98	Mrps18c Mrps18b Mrpl2 Mrpl42 Mrps31 Mrps30 Mrps18a Mrps21 Mrpl39 Mrpl44 Mrpl51 Aurkaip1 Mrpl9 Mrps2 Mrpl16 Mrpl1 Chchd1 Mrpl38 Mrpl34 Gfm2 Mrpl11 Mrps23 Mrpl19 Eral1 Mrpl4 Mrpl55 Mrps14 Mrpl58 Mrpl14 Mrpl37 Mrps22 Mrpl15 Etf1 Mrps11 Shfl Mrpl3 Mrps28 Mrpl46 Mrps10 Mrpl23 Mrpl54 Mrpl57 Mrpl30 Mrps7 Mrpl22 Ogfod1 Gadd45gip1 Mrpl36	GO Biological Processes (C5 GO:BP)
GOBP_NEGATIVE_REGULATION_OF_NATURAL_KILLER_CELL_MEDIATED_IMMUNITY	0.0034221	0.0244882	0.431708	0.708975	1.80718	12	H2-T23 Pirb H2-D1 Lgals9 H2-M3 H2-Q7 Arrb2 H2-Q10 Ceacam1 Havcr2 Serpinb9	GO Biological Processes (C5 GO:BP)
GOBP_MEMBRANE_REPOLARIZATION	0.0016818	0.0140639	0.45506	0.58099	1.80731	27	Scn4b Atp1a2 Kcna5 Kcnj2 Scn1b Snta1 Akap6 Cacna2d1 Atp1b2 Scn5a Atp1b3 Cav3	GO Biological Processes (C5 GO:BP)
GOBP_MITOCHONDRIAL_ATP_SYNTHESIS_COUPLED_PROTON_TRANSPORT	0.00154336	0.0131873	0.45506	0.653836	1.80737	18	Atp5b Atp5pb Atp5e Atp5g3 Atp5j Atp5g1 Atp5a1 Atp5k Atp5c1 Atp5g2 Atp5j2 Atp5d Atp5o Atp5h Atp5l	GO Biological Processes (C5 GO:BP)
GOBP_ENERGY_RESERVE_METABOLIC_PROCESS	0.000873461	0.00860498	0.477271	0.484142	1.80767	62	Stk40 Pygm Gyg Gaa Gbe1 Phka1 Gys1 Ppp1r3a Agl Ugp2 Phkb Ppp1r3d Stbd1 Phkg1 Akt2 Ppp1r3c Nr1d1 Ppp1r2 Mtor Pgm1 Adgrf5 Khk Prkag3 Ppp1ca Ppp1r3b Calm1 Insr Gsk3a	GO Biological Processes (C5 GO:BP)
GOBP_POSITIVE_REGULATION_OF_LEUKOCYTE_MIGRATION	0.000356749	0.00421746	0.498493	0.451059	1.80884	92	Cxcl10 Ccl12 Ccr1 C5ar1 Adam8 Lgals9 Akirin1 Lgals3 Cmklr1 Ccr2 Csf1 P2ry12 C3ar1 Lgmn App Mcu Trem2 Pycard Cxcl14 Vegfb Selp Ptafr Pla2g7 Thbs1 F2rl1 Serpine1 Jam2 Plvap Tirap Thbs4	GO Biological Processes (C5 GO:BP)
GOBP_C_TERMINAL_PROTEIN_AMINO_ACID_MODIFICATION	0.00213763	0.0170496	0.431708	0.747742	1.80885	10	Irgm2 Irgm1 Icmt	GO Biological Processes (C5 GO:BP)
GOBP_CARDIAC_MUSCLE_CELL_ACTION_POTENTIAL_INVOLVED_IN_CONTRACTION	0.00156481	0.0132917	0.45506	0.581815	1.80988	27	Jup Scn4b Kcna5 Kcnj2 Scn1b Snta1 Bin1 Gja5 Cacna2d1 Scn5a Cav3	GO Biological Processes (C5 GO:BP)
GOBP_ANTIGEN_PROCESSING_AND_PRESENTATION_OF_ENDOGENOUS_ANTIGEN	0.00271693	0.0205316	0.431708	0.640252	1.81015	19	H2-T23 H2-T22 H2-D1 Tapbp H2-M3 Tap1 B2m H2-K1 H2-Q4 Tap2 Erap1 Hfe H2-Q7 H2-Q10	GO Biological Processes (C5 GO:BP)
GOBP_SECOND_MESSENGER_MEDIATED_SIGNALING	7.30371e-06	0.000173162	0.610527	0.413229	1.81022	190	Irgm2 Gbp2 Actn3 3425401B19Rik Cdc34 Irgm1 Ccr1 Nos1 Myoz1 Tmem38a Mapt Cap2 Hrc Casq1 Atp1a2 Cd36 Ednrb Ube2b Hdac4 Dmpk Pdk2 Ccr5 Nos3 Tmem38b Apoe Cmklr1 Prkar2a Nudt4 Bst1 Ksr1 Ccr2 Prkar1a Prkg1 P2ry12 Akap6 Homer3 Cxcr2 Mcu Trem2 Mgrn1 Dmd Pde10a Pde4a Tmem100 Selp Mtor Aplnr Thbs1 Tmbim4 P2rx7 Ccrl2 Mctp1 Plek Nfatc2 Lmcd1 Cdh13 Myoz2 Aqp1 Inpp5a Sphk1	GO Biological Processes (C5 GO:BP)
GOBP_ANAPHASE_PROMOTING_COMPLEX_DEPENDENT_CATABOLIC_PROCESS	0.000539765	0.00585198	0.477271	0.464834	1.81155	78	Psmd8 Psmd4 Psmb10 Fbxo31 Psmb8 Psmc5 Psmb9 Ubc Psmd3 Psmd11 Psme1 Psmb5 Psmd12 Ubb Psmc1 Psma2 Psmd2 Psmb2 Psmc2 Psmc3 Pttg1 Psmc4 Psmd7 Psme2 Psma6 Psmd1 Psmb4 Psmd6 Ube2d1 Psma7 Psmd5	GO Biological Processes (C5 GO:BP)
GOBP_MITOCHONDRIAL_GENE_EXPRESSION	1.27143e-05	0.00028426	0.593325	0.424221	1.81214	151	Chchd10 Mrps18c Mrps18b Uqcc1 Cdk5rap1 Mrpl2 Mrpl42 Pnpt1 Uqcc2 Mrps31 Mrps30 Mrps18a Mrps21 Mrpl39 Mrpl44 Mrpl51 Aurkaip1 Mrpl9 Mrps2 Mrpl16 Mrpl1 Chchd1 Mrpl38 Mrpl34 Qrsl1 Tsfm Gfm2 Mrpl11 Mrps23 Tbrg4 Mrpl19 Eral1 Lars2 Mrpl4 Mrpl55 Tufm Mrps14 Mrpl58 Mrpl14 Mrpl37 Sars2 Mrps22 Nsun3 Mrpl15 Elac2 Malsu1 Mrps11 Mrpl3 Mrps28 Mrpl46 Mrps10 Gfm1 Mrpl23 Ndufa7 Rpusd4 Aars2 Mrpl54 Mrpl57 Fastkd3 Hs…	GO Biological Processes (C5 GO:BP)
GOBP_POSITIVE_REGULATION_OF_CELL_KILLING	0.00209006	0.0168257	0.431708	0.541073	1.81338	38	H2-T23 H2-T22 Stx7 H2-D1 H2-M3 Stat5b B2m Lamp1 H2-K1 Arg1 Tyrobp Vav1 H2-Q4 Itgam F2rl1	GO Biological Processes (C5 GO:BP)
GOBP_CALCIUM_MEDIATED_SIGNALING	0.000101302	0.00156673	0.538434	0.430521	1.81387	133	Irgm2 Gbp2 Actn3 3425401B19Rik Irgm1 Ccr1 Myoz1 Tmem38a Mapt Hrc Casq1 Atp1a2 Ednrb Hdac4 Dmpk Pdk2 Ccr5 Tmem38b Cmklr1 Nudt4 Bst1 Ccr2 P2ry12 Akap6 Homer3 Cxcr2 Mcu Trem2 Dmd Tmem100 Selp Mtor Tmbim4 P2rx7 Ccrl2 Mctp1 Plek Nfatc2 Lmcd1 Cdh13 Myoz2 Sphk1 Lat2 Fis1 Kdr Ppp3r1 Fpr2 Calm1 Ada Ackr3 Selenok Tpcn2 Ptprj Bcap31 Mcoln1	GO Biological Processes (C5 GO:BP)
GOBP_EXOCYTIC_PROCESS	0.000675152	0.00695021	0.477271	0.496113	1.81387	55	Kcnb1 Rab10 Bloc1s6 Rab8b Rab12 Rab15 Lyn Vps33a Vamp3 Snap29 Napa Vps11 Plek Exoc4 Snapin Vamp8 Synj1 Vps18 Stx4a Snap23 Psen1 Exoc6 Napb Stxbp2	GO Biological Processes (C5 GO:BP)
GOBP_TUMOR_NECROSIS_FACTOR_SUPERFAMILY_CYTOKINE_PRODUCTION	0.000196634	0.00269885	0.518848	0.44492	1.81425	108	Hspb1 Tspo Myd88 H2-T23 Pirb Ddx58 C5ar2 Clu Ifih1 Adam8 Cd36 Lgals9 Pf4 Mapkapk2 Cd274 Tlr4 Cyba Tmem106a Axl Ccr2 Tyrobp App Tlr3 Ilrun Trem2 Pycard Tlr9 Ptafr Gstp1 Thbs1 Cd14 Nod1 Tirap Mavs Stat3 Card9 Il33 Sphk2 Vsir Psen1 Ptpn6 Cd86 Arrb2 Selenok Ptprj	GO Biological Processes (C5 GO:BP)
GOBP_REGULATION_OF_LEUKOCYTE_MIGRATION	4.17335e-05	0.00075664	0.557332	0.427367	1.81527	143	Cxcl10 Ccl12 Ccr1 Myd88 C5ar1 Cd200r1 C5ar2 Ccl2 Hmox1 Adam8 Lgals9 Akirin1 Lgals3 Cmklr1 Lyn Slc8b1 Bst1 Ccr2 Csf1 P2ry12 C3ar1 Lgmn Mpp1 App Mcu Trem2 Cd81 Pycard Cxcl14 Vegfb Selp Ptafr Rhog Pla2g7 Thbs1 F2rl1 Ecm1 Serpine1 Jam2 Plvap Tirap Thbs4 Il33 Cd300a Fpr2 Cd99l2 Mtus1 Ada Msn Rarres2 Selenok	GO Biological Processes (C5 GO:BP)
GOBP_MONOSACCHARIDE_CATABOLIC_PROCESS	0.00141007	0.0123668	0.45506	0.513769	1.81659	46	Pgam2 Actn3 Hk2 Pfkm Aldoa Eno3 Tigar Slc25a12 Gpi1 Dhdh Gapdh Pgm1 Hk3 Pkm Khk	GO Biological Processes (C5 GO:BP)
GOBP_POSITIVE_REGULATION_OF_LIPID_STORAGE	0.00259551	0.0197524	0.431708	0.642729	1.81715	19	Acacb Ikbke Fitm1 Cd36 Fitm2 Scarb1 Nr1h2 Msr1 Plin2 Ehd1 Osbpl11	GO Biological Processes (C5 GO:BP)
GOBP_CELL_KILLING	0.000198207	0.00270653	0.518848	0.45139	1.81853	97	H2-T23 Pirb H2-T22 Ccl2 Stx7 H2-D1 Lgals9 H2-M3 Stat5b Pf4 B2m Ccl11 Lamp1 Ctsh H2-K1 Arg1 Cxcl5 Tyrobp Vav1 Gapdh Ctsc H2-Q4 Lyz2 Tusc2 Itgam F2rl1 P2rx7 Hsp90ab1 Bcl2l1 H2-Q7 Tubb4b Ptpn6 Cyrib Arrb2 Fcgr2b H2-Q10 Stxbp2 Ppp3cb Casp8 Ceacam1 Rnf19b Il18rap Rab27a Coro1a Slamf7	GO Biological Processes (C5 GO:BP)
GOBP_NEGATIVE_REGULATION_OF_LYMPHOCYTE_MEDIATED_IMMUNITY	0.00138975	0.0122294	0.45506	0.584688	1.81882	27	H2-T23 Pirb H2-D1 Lgals9 H2-M3 Lilr4b Arg1 Hfe H2-Q7 Ptpn6 Arrb2 Fcgr2b Bcl6 H2-Q10 Ppp3cb Ceacam1 Parp3 Havcr2 Serpinb9 Nod2	GO Biological Processes (C5 GO:BP)
GOBP_REGULATION_OF_CELL_KILLING	0.000915487	0.00891722	0.477271	0.486784	1.8201	60	H2-T23 Pirb H2-T22 Stx7 H2-D1 Lgals9 H2-M3 Stat5b B2m Lamp1 H2-K1 Arg1 Cxcl5 Tyrobp Vav1 H2-Q4 Itgam F2rl1 P2rx7 Hsp90ab1 Bcl2l1 H2-Q7 Cyrib Arrb2 Fcgr2b H2-Q10 Ppp3cb Casp8 Ceacam1 Il18rap	GO Biological Processes (C5 GO:BP)
GOBP_DETOXIFICATION	0.000443737	0.00501237	0.498493	0.465301	1.82051	80	Sesn2 Prdx5 Pim1 Alox5ap Cd36 Srxn1 Nos3 Selenot Apoe Gpx4 Sod2 Esd Mgst3 Mt2 Nxn Cat Nqo1 Selenow Gstp1 Prdx6 Nfe2l2 Ptgs1 Ptges Mt1 Park7 Prdx1 Gsr Gpx3 Slc30a1 Sod1 Txnrd1 Prdx3 Gstm5 Akr1a1 Mgst2 Prxl2a Mgst1 Hbb-bt Txn1 Ubiad1	GO Biological Processes (C5 GO:BP)
GOBP_CYCLIC_NUCLEOTIDE_MEDIATED_SIGNALING	0.00129723	0.0116616	0.45506	0.511359	1.82127	47	Cdc34 Cap2 Cd36 Ednrb Ube2b Apoe Prkar2a Nudt4 Ksr1 Prkar1a Prkg1 Akap6 Mgrn1 Pde10a Pde4a Aplnr Thbs1	GO Biological Processes (C5 GO:BP)
GOBP_CELLULAR_RESPONSE_TO_TOXIC_SUBSTANCE	0.000379603	0.00443899	0.498493	0.469675	1.82363	77	Sesn2 Prdx5 Pim1 Alox5ap Cd36 Abtb2 Srxn1 Nos3 Selenot Apoe Gpx4 Sod2 Pink1 Esd Mgst3 Nxn Cat Nqo1 Selenow Gstp1 Prdx6 Nfe2l2 Ptgs1 Ptges Park7 Prdx1 Gsr Gpx3 Sod1 Txnrd1 Prdx3 Gstm5 Akr1a1 Mgst2 Prxl2a Mgst1 Hbb-bt Txn1 Ubiad1	GO Biological Processes (C5 GO:BP)
GOBP_NEGATIVE_REGULATION_OF_PROTEIN_BINDING	0.000304603	0.00369203	0.498493	0.474638	1.8249	74	Xirp1 Ifit2 Ifit1bl1 Ccl6 Tle5 Mitd1 Ccl9 B2m Nog Sympk Ctsz Cdkn1a Tmbim6 Csnk1e Gtf2f1 Camk1 Park7 Nes Bax Hfe Adam15 Dnajb2 Ppp1ca Prkcd Dab2 Actb Dvl1 Arrb2 Lrpap1	GO Biological Processes (C5 GO:BP)
GOBP_REGULATION_OF_CATION_CHANNEL_ACTIVITY	0.000195965	0.00269885	0.518848	0.456086	1.82774	91	Nos1 Actn2 Jsrp1 Hrc Casq1 Rrad Kcnj11 Ccl2 Trdn Scn1b Jph2 Jph1 Ccr2 Pink1 Akap6 Cacna2d1 App Tmsb4x Trem2 Ctss Dmd Gpr35 Stac3 Nipsnap2 Cacng7 Dapk1 Stim1 Amigo1 P2ry6 Ehd3	GO Biological Processes (C5 GO:BP)
GOBP_PHAGOSOME_ACIDIFICATION	0.00109802	0.0101891	0.45506	0.661531	1.82864	18	Atp6v1g1 Rab7 Atp6v0a1 Atp6v0b Tcirg1 Atp6v1e1 Rab20 Atp6v1f Atp6v1c1 Atp6v0d1 Atp6v0e Atp6v1b2 Atp6v0a2 Atp6v1a Atp6v0c Atp6v1h Atp6v1d	GO Biological Processes (C5 GO:BP)
GOBP_GANGLIOSIDE_METABOLIC_PROCESS	0.00238301	0.0185799	0.431708	0.646927	1.82902	19	B4galt5 Neu1 Hexa Cln6 St6galnac4 Abca2 Hexb B4galt6	GO Biological Processes (C5 GO:BP)
GOBP_INTERLEUKIN_1_BETA_PRODUCTION	0.000689578	0.00706777	0.477271	0.489912	1.82922	62	Gbp5 Hspb1 F2r Smad3 Cd36 Ifi205 Lgals9 Trim16 Lilr4b Tlr4 Tmem106a Tyrobp App Trem2 Pycard Nlrp3 Mndal Tlr6 Gstp1 Casp1 F2rl1 P2rx7 Tlr8 Nod1 1810058I24Rik Stat3 Pml Sphk1	GO Biological Processes (C5 GO:BP)
GOBP_TOLL_LIKE_RECEPTOR_SIGNALING_PATHWAY	3.54309e-05	0.000670164	0.557332	0.438303	1.82975	126	Flot1 Irf7 Myd88 Ifi35 Cd300lf Pik3ap1 Irf1 Ikbke Cd36 Unc93b1 Ctsl Ctsb Mapkapk2 Ubc Ikbkg Tlr4 Lyn Cyba Irak2 Tlr7 Lgmn Tlr3 Ctss Ubb S100a1 Nr1d1 Itgb2 Tlr9 Tasl Tlr6 Rtn4 Itgam Rab7b F2rl1 Tlr8 Cd14 Traf6 Ube2d1 Rsad2 Tnip2 Tirap Cd300a Gps2	GO Biological Processes (C5 GO:BP)
GOBP_LYSOSOMAL_TRANSPORT	0.000119376	0.00178238	0.538434	0.455174	1.82977	94	Dtx3l Grn Psap Clu Cln3 Bin1 Rab7 Laptm5 Lamp1 Rab12 Pink1 Scarb2 Hgs Mgrn1 Vps33a Ubxn6 Snx27 Atp13a2 Nagpa Als2 Cacng7 Rab7b Atg14 Ehd3 Vps11 Npc1 Snapin Igf2r Ankfy1 Trak1 Vps18 Vps52 Vps4a C9orf72 Tgfbrap1 Lamp2 Arf1	GO Biological Processes (C5 GO:BP)
GOBP_POSITIVE_REGULATION_OF_REACTIVE_OXYGEN_SPECIES_METABOLIC_PROCESS	0.000467443	0.0052352	0.498493	0.472935	1.83015	75	Tspo Mapt Smad3 Clu Gadd45a Cd36 Hdac4 Grb2 Ass1 Tlr4 Cyba Tmem106a Sod2 Cdkn1a Tyrobp Xdh Itgb2 Dnm2 Mtor Tlr6 Gstp1 Nfe2l2 Itgam Thbs1 F2rl1 Park7 Tgfbr2 Hsp90ab1	GO Biological Processes (C5 GO:BP)
GOBP_POSITIVE_REGULATION_OF_INTERFERON_BETA_PRODUCTION	0.00210715	0.0169317	0.431708	0.571202	1.83123	32	Flot1 Irf7 Dhx58 Ddx58 Irf1 Ifih1 Irf5 Tlr4 Tlr7 Tlr3 Tlr9 Rnf135 Tlr8 Mavs	GO Biological Processes (C5 GO:BP)
GOBP_NEGATIVE_REGULATION_OF_LEUKOCYTE_PROLIFERATION	0.000695557	0.00709534	0.477271	0.491409	1.83204	59	Lrrc32 Ccl12 Pirb Ifi205 Lgals9 H2-M3 Lilr4b Cd274 Arg1 Lyn Prkar1a Lst1 Tyrobp Zbtb7b Cd80 Inpp5d Mndal Gstp1 Gpnmb Il33 Cd300a Vsir Cebpb Ptpn6 Cd86 Pkn1 Fcgr2b Tnfrsf21	GO Biological Processes (C5 GO:BP)
GOBP_LYMPHOCYTE_CHEMOTAXIS	0.00188291	0.0153009	0.45506	0.576451	1.83211	30	Cxcl10 Ccl12 Ccl6 Ccl2 Ccl9 Adam8 Ccl11 Slc8b1 Ccr2 Cxcl14	GO Biological Processes (C5 GO:BP)
GOBP_CELL_CHEMOTAXIS	7.77639e-06	0.000183361	0.593325	0.417405	1.83273	196	Cxcl10 Ccl12 Ccl6 Ccr1 Hspb1 Fcer1g C5ar1 Adgre5 Fgf2 C5ar2 Ccl2 Ccl9 Adam8 Cxcl9 Ednrb S1pr1 Lgals9 Pf4 Ccl11 Akirin1 Ccr5 Prkcq Lgals3 Cmklr1 Lyn Slc8b1 Bst1 Ccr2 Cxcl5 Csf1 C3ar1 Vav1 Lgmn Notch1 Cxcr2 Mpp1 Mcu Tmsb4x Dpep1 Vav3 Fgf1 Itgb2 Cxcl14 Vegfb Gstp1 Rhog Pip5k1a Pla2g7 Flt1 Thbs1 F2rl1 Serpine1 Bin2 Ccrl2 Tirap Thbs4 Pik3cd Pde4b Kdr Tiam1 Csf3r Nrp1 Prkcd Fpr2 Met Abcc1 Mtus1 Rarres2…	GO Biological Processes (C5 GO:BP)
GOBP_REGULATION_OF_COAGULATION	0.00074938	0.00757277	0.477271	0.514125	1.83376	49	F2r Cd36 Hpse Thbd Nos3 Apoe Prkg1 Serpinb2 Nfe2l2 Serpine2 Thbs1 F2rl1 Pdgfa Serpine1 Plat F3 Procr Plau Cd9 Usf1 Prkcd Psen1 Tspan8 Enpp4 Ubash3b Ceacam1 Plaur	GO Biological Processes (C5 GO:BP)
GOBP_DICARBOXYLIC_ACID_METABOLIC_PROCESS	0.000478924	0.00528305	0.498493	0.498395	1.83435	56	Adssl1 Mdh2 Got1 Folr2 Phyh Me3 Slc25a12 Gpt2 Ogdh Ass1 L2hgdh Got2 Sdha Me1 Dglucy Mthfr Slc7a11 Gclm Aldh4a1	GO Biological Processes (C5 GO:BP)
GOBP_ACTIVATED_T_CELL_PROLIFERATION	0.00141886	0.0123935	0.45506	0.599729	1.83452	25	Lrrc32 Lgals9 Stat5b Gpam Lilr4b Cd274 Arg1 Prkar1a Icosl Pycard	GO Biological Processes (C5 GO:BP)
GOBP_POSITIVE_REGULATION_OF_PATTERN_RECOGNITION_RECEPTOR_SIGNALING_PATHWAY	0.00104473	0.00977876	0.45506	0.554008	1.83537	36	Slc15a3 Flot1 Dhx58 Ifi35 Ddx60 Tlr4 Cyba Tlr3 Tlr9 Tasl Rtn4 F2rl1 Rsad2 Tirap Zdhhc5	GO Biological Processes (C5 GO:BP)
GOBP_IMMUNE_RESPONSE_REGULATING_SIGNALING_PATHWAY	6.07429e-08	2.62106e-06	0.704976	0.401707	1.83602	312	Themis2 Fcgr1 Fcgr4 Gbp2 Cd38 Fcer1g C5ar1 Cd200r1 Rnf31 Pirb Psmd8 C5ar2 Fcgr3 Dusp3 Psmd4 H2-D1 Psmb10 Hck Ifi205 H2-M3 Psmb8 Grb2 Psmc5 Laptm5 Psmb9 Prkcq Lgals3 Lilr4b Cmklr1 Ctsh Ikbkg Psmd3 Psmd11 Psme1 Psmb5 Lyn Map2k4 Brk1 Clec4d Clec10a Tyrobp Fbxw11 C3ar1 Vav1 Arpc3 Eif2b4 Icosl Psmd12 Vav3 Psmc1 Psma2 Cd81 Psmd2 Dgkz Psmb2 Psmc2 Lpxn Inpp5d Cdc42 Tec Hras Psmc3 Mndal Arpc2 Psmc4 Psmd7 …	GO Biological Processes (C5 GO:BP)
GOBP_NEGATIVE_REGULATION_OF_CELL_ACTIVATION	2.28296e-05	0.000456063	0.57561	0.432353	1.83678	142	Lrrc32 H2-T23 Pirb Cd300lf Grn Irf1 Dusp3 Hmox1 H2-D1 Fgl2 Ifi205 Lgals9 H2-M3 Thbd Laptm5 Nos3 Lgals3 Lilr4b Apoe Cd274 Arg1 Lyn Axl Inhba Tnfaip8l2 Ccr2 Prkar1a Lst1 Prkg1 Cd84 Tyrobp Zbtb7b Cd80 Nr1d1 Milr1 Inpp5d Mndal Serpine2 Jak3 Il4ra Pdgfa Gpnmb Adgrf5 Cd9 Cd300a Hfe Loxl3 Mertk Samsn1 Vsir Cebpb Prkcd H2-Q7 Ptpn6 Cd86 Pkn1 Fcgr2b Hlx Bcl6 Tnfrsf21	GO Biological Processes (C5 GO:BP)
GOBP_NEGATIVE_REGULATION_OF_CELL_KILLING	0.00184267	0.0150875	0.45506	0.670833	1.83902	17	H2-T23 Pirb H2-D1 Lgals9 H2-M3 Hsp90ab1 H2-Q7 Arrb2 Fcgr2b H2-Q10 Ppp3cb Ceacam1	GO Biological Processes (C5 GO:BP)
GOBP_TOLL_LIKE_RECEPTOR_9_SIGNALING_PATHWAY	0.0018903	0.015332	0.45506	0.607287	1.83956	24	Myd88 Pik3ap1 Unc93b1 Irak2 Tlr7 Tlr9 Rtn4 Rab7b Tlr8 Traf6 Rsad2 Tnip2	GO Biological Processes (C5 GO:BP)
GOBP_CELLULAR_DEFENSE_RESPONSE	0.000701489	0.00713898	0.477271	0.565917	1.84101	34	A530064D06Rik C5ar1 Lgals3bp Pirb Cxcl9 Ifi205 H2-M3 Ccr5 Ccr2 Tyrobp Cxcr2 Mndal Tcirg1 Ncf1	GO Biological Processes (C5 GO:BP)
GOBP_POSITIVE_REGULATION_OF_CALCIUM_ION_TRANSPORT_INTO_CYTOSOL	0.00155005	0.0131922	0.45506	0.577094	1.84141	31	Cxcl10 F2r Casq1 Trdn Cemip Cxcl9 Jph2 Akap6 Aplnr Bak1 P2rx7 P2ry6 Bax	GO Biological Processes (C5 GO:BP)
GOBP_MYOBLAST_FUSION	0.00124423	0.0112791	0.45506	0.586944	1.84142	28	Cxcl10 Flot1 Nos1 Cd53 Cxcl9 Cd81 Ehd1 Il4ra Cav3 Jam2 Nfatc2 Cd9 Plekho1	GO Biological Processes (C5 GO:BP)
GOBP_STRIATED_MUSCLE_ADAPTATION	0.000694294	0.00709534	0.477271	0.566192	1.8419	34	Actn3 Acta1 Myoz1 Camk2b Tcap Smad3 Trim63 Hdac4 Mlip Mtor	GO Biological Processes (C5 GO:BP)
GOBP_MAST_CELL_ACTIVATION	0.00103157	0.00968794	0.45506	0.525313	1.84276	44	Adgre5 Cd300lf Hmox1 Lgals9 Lyn Cd84 Milr1 Fes Il4ra Lcp2 Crlf2 Gab2 Pik3cd Cd300a Lat2 Sphk2 Vamp8 Snap23	GO Biological Processes (C5 GO:BP)
GOBP_INTERFERON_GAMMA_PRODUCTION	0.000294315	0.00361815	0.498493	0.481993	1.84491	69	Isg15 Pirb Slc11a1 H2-D1 Lgals9 Il1rl1 Laptm5 Lilr4b Cd274 Tlr4 Axl Inhba Ccr2 Tlr7 Tlr3 Pycard Tlr9 Hras F2rl1 Tlr8 Cd14 Il33 Pde4b Irf8 Vsir Slc7a5 H2-Q7 Cyrib	GO Biological Processes (C5 GO:BP)
GOBP_SCF_DEPENDENT_PROTEASOMAL_UBIQUITIN_DEPENDENT_PROTEIN_CATABOLIC_PROCESS	0.000282534	0.00353372	0.498493	0.472198	1.8475	80	Psmd8 Psmd4 Psmb10 Fbxo31 Psmb8 Psmc5 Psmb9 Psmd3 Psmd11 Psme1 Psmb5 Fbxw11 Psmd12 Psmc1 Psma2 Psmd2 Psmb2 Psmc2 Psmc3 Psmc4 Psmd7 Psme2 Psma6 Psmd1 Fbxo6 Psmb4 Cul2 Psmd6 Fbxo17 Psma7 Fbxl5 Psmd5 Fbxw5 Fbxl22	GO Biological Processes (C5 GO:BP)
GOBP_NEGATIVE_REGULATION_OF_IMMUNE_EFFECTOR_PROCESS	0.000157736	0.00228399	0.518848	0.47049	1.84774	82	Bst2 Dhx58 H2-T23 Pirb Grn Hmox1 H2-D1 Nploc4 Fgl2 Mul1 Lgals9 H2-M3 Lgals3 Lilr4b Arg1 Ccr2 Cd84 Zbtb7b Ilrun Tmbim6 Cuedc2 Jak3 Il4ra Il33 Cd300a Hfe Loxl3 Itch Ufd1 H2-Q7 Ptpn6 Arrb2 Fcgr2b Hlx Bcl6 H2-Q10 Ppp3cb Socs5 Ceacam1	GO Biological Processes (C5 GO:BP)
GOBP_CARDIAC_MUSCLE_TISSUE_MORPHOGENESIS	0.000608902	0.00639876	0.477271	0.554523	1.84798	37	Ankrd1 Tpm1 Mylk2 Tcap Bmp2 S1pr1 Nog Ttn Notch1 Rbpj Eng Ptcd2 Chd7	GO Biological Processes (C5 GO:BP)
GOBP_NEGATIVE_REGULATION_OF_INTERFERON_GAMMA_PRODUCTION	0.00177697	0.0146996	0.45506	0.624887	1.84994	22	Pirb Lgals9 Il1rl1 Laptm5 Lilr4b Cd274 Tlr4 Axl Inhba	GO Biological Processes (C5 GO:BP)
GOBP_POSITIVE_REGULATION_OF_SODIUM_ION_TRANSPORT	0.000900697	0.00883297	0.477271	0.603604	1.85185	26	Wnk2 Nos1 Scn4b Scn1b Glrx Atp1b2 Dmd Dnm2 Scn5a Atp1b3 Fxyd1	GO Biological Processes (C5 GO:BP)
GOBP_POSITIVE_REGULATION_OF_INTERLEUKIN_8_PRODUCTION	0.000824173	0.00819425	0.477271	0.524518	1.85459	46	F2r Myd88 Ddx58 Lgals9 Tlr4 Tlr7 Tlr3 Pycard Tlr9 Hyal2 F2rl1 Park7 Serpine1 Tlr8 Cd14 Nod1 F3 Tirap Mavs Stat3	GO Biological Processes (C5 GO:BP)
GOBP_REGULATION_OF_RESPONSE_TO_INTERFERON_GAMMA	0.00168737	0.0140832	0.45506	0.626589	1.85498	22	Irgm2 Irgm1 Parp14 Parp9 Nlrc5 Arg1 Stat1 Nr1h2 Hsp90ab1 Socs3 Ifngr2 Sumo1	GO Biological Processes (C5 GO:BP)
GOBP_ANTIMICROBIAL_HUMORAL_IMMUNE_RESPONSE_MEDIATED_BY_ANTIMICROBIAL_PEPTIDE	0.00118137	0.0108405	0.45506	0.553548	1.85519	38	Cxcl10 Ccl2 Cxcl9 Pf4 Ccl11 Cxcl5 Gapdh Cxcl14 H2bc14 H2bc15 H2bc6 H2bc4 H2bc13 H2bc11 H2bc7 H2bc8 S100a9 Ppbp Fam3a H2bc18 Nod2 Camp Rps19	GO Biological Processes (C5 GO:BP)
GOBP_RESPONSE_TO_STIMULUS_INVOLVED_IN_REGULATION_OF_MUSCLE_ADAPTATION	0.000932216	0.00900563	0.477271	0.695928	1.85538	15	Actn3 Fbxo32 Casq1 Sgca Trim63 Hdac4 Nol3 Scn5a	GO Biological Processes (C5 GO:BP)
GOBP_LYMPHOCYTE_MIGRATION	0.000570185	0.0060784	0.477271	0.486582	1.85593	68	Cxcl10 Ccl12 Ccl6 Cd200r1 Ccl2 Ccl9 Adam8 S1pr1 Ccl11 Slc8b1 Ccr2 App Pycard Cxcl14 F11r Ecm1 Jam2 Gba Itgb7 Pik3cd	GO Biological Processes (C5 GO:BP)
GOBP_POSITIVE_REGULATION_OF_CYTOKINE_PRODUCTION	4.10619e-08	1.88491e-06	0.719513	0.407276	1.85671	300	Zbp1 Gbp5 Flot1 Irf7 Hspb1 Fcer1g F2r Myd88 C5ar1 Dhx58 H2-T23 Pirb Sema7a Ddx58 Smad3 Irf1 Hmox1 Clu Slc11a1 H2-D1 Ifih1 Adam8 Cd36 Hpse Ifi205 Lgals9 Il1rl1 Trim16 H2-M3 Stat5b Pf4 B2m Laptm5 Prkcq Irf5 Mapkapk2 Eif2ak2 Cd274 Xbp1 Tlr4 Cyba Stat1 Ccr2 Tyrobp Tlr7 C3ar1 Cd80 App Gapdh Tlr3 Trem2 Ccbe1 Cd81 Polr3gl Ly9 Mbp Pycard Nlrp3 Tlr9 Hras Mndal Ptafr Tlr6 Atf4 Casp1 Hyal2 Tusc2 Rab7b Thbs1…	GO Biological Processes (C5 GO:BP)
GOBP_POSITIVE_REGULATION_OF_IMMUNE_EFFECTOR_PROCESS	1.05858e-05	0.000242968	0.593325	0.434581	1.85692	147	Dhx58 H2-T23 Adgre5 Pirb Sema7a Ddx58 H2-T22 Hmox1 Stx7 H2-D1 Myo18a Cd36 Lgals9 H2-M3 Stat5b B2m Gpi1 Laptm5 Ddx60 Lamp1 H2-K1 Xbp1 Arg1 Tlr4 Lyn Ccr2 Cd84 Tyrobp Vav1 Cd80 Cd81 Itgb2 Nlrp3 Tlr9 Phb H2-Q4 Ptafr Itgam F2rl1 Rapgef1 Fes Il4ra Gab2 Traf6 Rsad2 Mavs Il33 Cd300a Sphk2 Vamp8 Stx4a Slc7a5 H2-Q7 Cyrib Cd86 Rap1a Hlx Ptprj	GO Biological Processes (C5 GO:BP)
GOBP_CALCIUM_IMPORT_INTO_THE_MITOCHONDRION	0.00165936	0.0139032	0.45506	0.717378	1.86005	13	Psen2 Vdac1 Mcu Afg3l2 Mcub Smdt1	GO Biological Processes (C5 GO:BP)
GOBP_SYNCYTIUM_FORMATION	0.000767529	0.00772001	0.477271	0.549272	1.86255	39	Cxcl10 Flot1 Nos1 Cd53 Cxcl9 Tyrobp Trem2 Tcta Cd81 Camk1 Ehd1 Il4ra Cav3 Jam2 Nfatc2 Sbno2 Cd9	GO Biological Processes (C5 GO:BP)
GOBP_MITOCHONDRIAL_MEMBRANE_ORGANIZATION	7.40814e-05	0.00121544	0.538434	0.448463	1.86348	118	Hk2 Pmaip1 Mfn2 Camk2a Ghitm Timm29 Chchd10 Mul1 Mfn1 Nol3 Spg7 Cln8 Atp5b Atp5pb Vdac2 Pink1 Ywhag Atp5e Atp5g3 Afg3l2 Atp5j Bak1 Atp5g1 Timm8b Chchd3 Atp5a1 Uqcc3 Ndufa13 Hspa9 Bax Atp5k Atp5c1 Bcs1l Ppp1r13b Rhot2 Bid Slc35f6 Nmt1 Atp5g2 Bcl2l1 Atp5j2 Ppp3r1 Cox18 Atp5d Calm1 Gsk3a Ywhae Letm1 Samm50 Atp5o Adck1 Casp8 Tmem11 Atpif1 Timm50 Timm10 Immt Atp5h Oma1	GO Biological Processes (C5 GO:BP)
GOBP_REGULATION_OF_T_CELL_MEDIATED_CYTOTOXICITY	0.00138483	0.0122199	0.45506	0.615602	1.86474	24	H2-T23 Pirb H2-T22 Stx7 H2-D1 H2-M3 B2m H2-K1 H2-Q4 H2-Q7 Cyrib Fcgr2b H2-Q10 Ppp3cb Ceacam1	GO Biological Processes (C5 GO:BP)
GOBP_NEGATIVE_REGULATION_OF_CYTOKINE_PRODUCTION	5.9711e-07	1.97411e-05	0.659444	0.42354	1.86606	208	Lrrc32 Gbp2 Ndrg2 Il1r2 Bst2 Isg15 Tspo Dhx58 H2-T23 Cd200r1 Pirb Ddx58 Trim25 C5ar2 Nlrc5 Ikbke Hmox1 Rnf128 Slc11a1 H2-D1 Ifih1 Nploc4 Mul1 Srgn Lgals9 Il1rl1 H2-M3 Laptm5 Herc6 Lilr4b Cmklr1 Cd274 Arg1 Tlr4 Axl Inhba Cd84 Otud7b Tyrobp Homer3 Ilrun Tmsb4x Trem2 Pycard Nlrp3 Inpp5d Tlr9 Tlr6 Gstp1 Cuedc2 Jak3 Tusc2 Thbs1 F2rl1 Gpnmb Rnf135 Tlr8 Inhbb Gba Hsp90ab1 Mavs Pml Il33 Hfe Mertk Uba7 It…	GO Biological Processes (C5 GO:BP)
GOBP_POSITIVE_REGULATION_OF_IMMUNE_RESPONSE	3.78095e-11	3.88448e-09	0.851339	0.399114	1.86726	453	Themis2 Fcgr1 Fcgr4 Irgm2 Gbp2 Zbp1 Gbp5 Irf7 Irgm1 Cd38 Fcer1g C5ar1 H2-T23 Ifi35 Rnf31 Pirb Parp9 Psmd8 C5ar2 Trim12c Fcgr3 H2-T22 Nlrc5 Ikbke Dusp3 Clu Stx7 Psmd4 Slc11a1 H2-D1 Psmb10 Adam8 Hck Ifi205 Lgals9 H2-M3 Stat5b B2m Psmb8 Grb2 Psmc5 Laptm5 Psmb9 Prkcq Lgals3 Lamp1 Lilr4b Cmklr1 H2-K1 Cd274 Xbp1 Ikbkg Psmd3 Psmd11 Tlr4 Psme1 Psmb5 Lyn C1qc C1qb Ccr2 Brk1 Clec4d Clec10a Tyrobp Fbxw11 C3…	GO Biological Processes (C5 GO:BP)
GOBP_PRODUCTION_OF_MOLECULAR_MEDIATOR_INVOLVED_IN_INFLAMMATORY_RESPONSE	0.000434271	0.00494279	0.498493	0.519275	1.86735	50	Gbp5 Il1r2 Myd88 Grn Pld4 Cd36 Lilr4b Tlr4 Lyn Pld3 Pycard Tlr6 Cuedc2 Il4ra Serpine1 Stat3 Kpna6 Vamp8	GO Biological Processes (C5 GO:BP)
GOBP_POSITIVE_REGULATION_OF_LEUKOCYTE_PROLIFERATION	0.000115992	0.00175002	0.538434	0.467424	1.86752	93	Bst2 Cd38 Myd88 H2-T23 Pirb H2-D1 Dnaja3 Lgals9 Stat5b Gpam Prkcq Cd274 Tlr4 Lyn Bst1 Ccr2 Cdkn1a Csf1 Cd80 Icosl Vav3 Cd81 Pycard Tlr9 Jak3 Tgfbr2 Traf6 Nfatc2 Ccdc88b Tirap Mef2c Il15 H2-Q7 Ada Hes1 Cd86 Selenok	GO Biological Processes (C5 GO:BP)
GOBP_REGULATION_OF_CYCLASE_ACTIVITY	0.00139157	0.0122294	0.45506	0.648112	1.86815	20	Nos1 Cap2 P2ry13 Ednrb Nos3 Ccr2 Orai1 Stim1 Palm	GO Biological Processes (C5 GO:BP)
GOBP_ANTIGEN_PROCESSING_AND_PRESENTATION_VIA_MHC_CLASS_IB	0.00151752	0.01307	0.45506	0.720602	1.86841	13	H2-T23 H2-T22 H2-D1 H2-M3 B2m H2-K1 H2-Q4 Tap2	GO Biological Processes (C5 GO:BP)
GOBP_POSITIVE_REGULATION_OF_TRANSMEMBRANE_TRANSPORT	1.72301e-05	0.000366247	0.57561	0.446345	1.86929	129	Cxcl10 Atp2a1 Wnk2 Nos1 Actn2 F2r Casq1 Kcnj11 Ccl2 Trdn Kcnj2 Cemip Cxcl9 Adipor2 Jph2 Glrx Ccr2 Pink1 Hspa2 Akap6 Cacna2d1 Atp1b2 Akt2 Tmsb4x Trem2 Ctss Dmd Rnasel Dnm2 Stac3 Nipsnap2 Atp1b3 Ptafr Nfe2l2 Fxyd1 Aplnr Stim1 P2rx7 Amigo1 P2ry6 Ehd3	GO Biological Processes (C5 GO:BP)
GOBP_INTERLEUKIN_8_PRODUCTION	0.000200348	0.00271004	0.518848	0.494008	1.87045	65	F2r Myd88 Ddx58 C5ar2 Lgals9 Tlr4 Otud7b Tlr7 Tlr3 Tmsb4x Pycard Tlr9 Tlr6 Hyal2 F2rl1 Park7 Serpine1 Tlr8 Cd14 Nod1 F3 Tirap Mavs Stat3	GO Biological Processes (C5 GO:BP)
GOBP_RESPONSE_TO_MOLECULE_OF_BACTERIAL_ORIGIN	2.49022e-07	9.1062e-06	0.674963	0.421133	1.87103	232	Cxcl10 Irgm2 Irgm1 Nos1 Ankrd1 Tspo F2r Myd88 C5ar1 Pirb Litaf Ly86 Trim12c Csf2rb2 Ccl2 Slc11a1 Cd36 Cxcl9 Ednrb Adipor2 Hck Lgals9 Pf4 Thbd B2m Ccr5 Nos3 Cmpk2 Irf5 Mapkapk2 Ass1 Cd274 Xbp1 Arg1 Tlr4 Lyn Axl Sod2 Cxcl5 Cd68 Irak2 Notch1 Cd80 Scarb1 Trem2 Nr1d1 Pycard Nlrp3 Nfkbib Tlr9 Noct Cd180 Selp Ptafr Tlr6 Gstp1 Sirt2 Casp1 Ppard Ptges Serpine1 Cd14 Tnfrsf1b Traf6 Sbno2 Tnip2 Tirap Card9 H…	GO Biological Processes (C5 GO:BP)
GOBP_RESPONSE_TO_TUMOR_NECROSIS_FACTOR	4.87728e-07	1.68364e-05	0.659444	0.423339	1.87227	219	Ccl12 Ccl6 Gbp2 Ybx3 Ankrd1 Rnf31 Card14 Psmd8 Slc2a4 Kcnj11 Ccl2 Ccl9 Psmd4 Eda2r Psmb10 Ccl11 Psmb8 Hdac4 Psmc5 Laptm5 Psmb9 Nol3 Ass1 Sppl2a Ikbkg Psmd3 Psmd11 Psme1 Psmb5 Stat1 Tnfsf14 Tnfrsf12a Tmsb4x Psmd12 Psmc1 Psma2 Tnfrsf1a Psmd2 Nr1d1 Psmb2 Psmc2 Pycard Psmc3 Psmc4 Psmd7 Gstp1 Nfe2l2 Psme2 Casp1 Hyal2 Psma6 Psmd1 Casp4 Thbs1 F2rl1 Rora Psmb4 Cd14 Tnfrsf1b Traf6 Ltbr Psmd6 Gba Plvap	GO Biological Processes (C5 GO:BP)
GOBP_CIRCULATORY_SYSTEM_PROCESS	6.90501e-09	3.86949e-07	0.761461	0.406717	1.87331	352	Cxcl10 Atp2a1 Tnni2 Hspb7 Smtnl2 Jup P2ry2 Nos1 Ryr1 Cd38 Des Tmem38a F2r Bves Tpm1 Mylk2 Myl1 Hrc Casq1 Cacng6 Gaa Slc2a4 Scn4b Tcap Atp1a2 Kcnj11 Cacna1s Smad3 Cacng1 Trdn Kcna5 Kcnj2 Hmox1 Scn1b Cd36 Sgcg Ednrb Slc38a3 Snta1 Htr2a Bin1 Csrp3 Hdac4 Dmpk Camk2n1 Nos3 Ttn Tmem38b Slc7a8 Slc2a1 Acvrl1 Slco2b1 Apoe Stat1 Sod2 Gja5 Prkg1 Ctsz Cacna2d1 C3ar1 Atp1b2 Map2k3 Hrh2 S100a1 Dmd Slc6a6 Abca2…	GO Biological Processes (C5 GO:BP)
GOBP_VACUOLAR_ACIDIFICATION	0.00161977	0.0137045	0.45506	0.636011	1.87398	21	Grn Ccdc115 Slc11a1 Cln5 Cln3 Cln6 Atp6v0a1 Ppt1 Tcirg1 Atp6ap2 Snapin Atp6v0d1 Atp6v0e	GO Biological Processes (C5 GO:BP)
GOBP_POSITIVE_REGULATION_OF_TYPE_I_INTERFERON_MEDIATED_SIGNALING_PATHWAY	0.00120632	0.0110281	0.45506	0.762883	1.87513	11	Zbp1 Irf7 Nlrc5 Ikbke Mavs	GO Biological Processes (C5 GO:BP)
GOBP_POSITIVE_REGULATION_OF_PHAGOCYTOSIS	0.000467587	0.0052352	0.498493	0.52176	1.87589	51	Fcer1g Cd300lf Ccl2 Slc11a1 Myo18a Cd36 Cyba Trem2 Pycard Dnm2 Il15ra F2rl1 Rapgef1 Sod1 Il15 Mertk Sirpb1b Fpr2 Lman2 Rap1a Fcgr2b Ptprj Il2rg Calr Rab31	GO Biological Processes (C5 GO:BP)
GOBP_CELLULAR_RESPONSE_TO_BIOTIC_STIMULUS	1.85782e-06	5.27402e-05	0.643552	0.436254	1.87726	164	Cxcl10 Irgm2 Irgm1 Ankrd1 Tspo Myd88 Pirb Litaf Ly86 Trim12c Ccl2 Tigar Cd36 Cxcl9 Ednrb Hck Pf4 Ccr5 Cmpk2 Ass1 Cd274 Xbp1 Arg1 Tlr4 Lyn Axl Cxcl5 Cd68 Irak2 Cd80 Scarb1 Trem2 Nr1d1 Txnip Pycard Nlrp3 Nfkbib Cd180 Ptafr Tlr6 Gstp1 Sirt2 Casp1 Ppard Wfs1 Serpine1 Cd14 Tnfrsf1b Traf6 Sbno2 Tnip2 Tirap	GO Biological Processes (C5 GO:BP)
GOBP_LEUKOCYTE_MIGRATION	1.39202e-08	7.32508e-07	0.74774	0.411139	1.87793	313	Cxcl10 Ccl12 Ccl6 Ccr1 Fcer1g Myd88 C5ar1 Cd200r1 Sdc3 Adgre5 Dok2 C5ar2 Ccl2 Hmox1 Ccl9 Adam8 Cxcl9 Ednrb S1pr1 Hck Lgals9 Trem1 Stat5b Pf4 Thbd Ccl11 Akirin1 Grb2 Ccr5 Slc7a8 Lgals3 Cmklr1 Lyn Slc8b1 Bst1 Ccr2 Cxcl5 Cd84 Csf1 P2ry12 C3ar1 Vav1 Atp1b2 Lgmn Cxcr2 Mpp1 App Mcu Trem2 Dpep1 Vav3 Cd81 Itgb2 Pycard Cxcl14 Nlrp3 Gpc1 Inpp5d Cdc42 Itga3 Vegfb Atp1b3 Slc7a7 Selp Itga5 Ptafr Rhog Pla2g7 F…	GO Biological Processes (C5 GO:BP)
GOBP_MAINTENANCE_OF_LOCATION	1.18778e-07	4.70207e-06	0.704976	0.42172	1.87793	239	Cxcl10 Atp2a1 Hk2 Acacb Nos1 Ryr1 Jsrp1 Tmem38a Tspo F2r Fgf2 Hrc Casq1 Gaa Atp1a2 Chchd10 Dhrs7c Trdn Ikbke Fitm1 Cd36 Cemip Cxcl9 Srgn Stat5b Keap1 Htr2a Fitm2 Ccr5 Jph2 Tmem38b Nol3 Apoe Twf2 Jph1 Lyn Sp100 Slc8b1 Pink1 Akap6 Ftl1 Scarb1 Tpcn1 Tmsb4x Fth1 Diaph1 Nr1h2 Msr1 Dmd Nfkbib Soat1 Hexb Plin2 Ppard Aplnr Aup1 Ehd1 Chd7 Mtln P2ry6 Park7 Mcoln2 Osbpl11 Morc3 Bscl2 Anxa6 Pnpla2 Faf1 Bax G…	GO Biological Processes (C5 GO:BP)
GOBP_CELLULAR_RESPONSE_TO_EXOGENOUS_DSRNA	0.00096628	0.00922455	0.477271	0.696331	1.87874	16	Ifit1 Ifit1bl1 Flot1 Ddx58 Ifih1 Mul1 Tlr3	GO Biological Processes (C5 GO:BP)
GOBP_CARDIAC_MUSCLE_CELL_CONTRACTION	0.000606096	0.00639438	0.477271	0.554226	1.87935	39	Atp2a1 Jup Scn4b Atp1a2 Kcna5 Kcnj2 Scn1b Snta1 Bin1 Gja5 Cacna2d1 Scn5a	GO Biological Processes (C5 GO:BP)
GOBP_POSITIVE_REGULATION_OF_INTERLEUKIN_12_PRODUCTION	0.000851322	0.00840607	0.477271	0.614395	1.87938	25	Irf1 Cd36 Lgals9 H2-M3 Laptm5 Irf5 Tlr4 Tlr3 Tlr9 Traf6 Tirap Irf8	GO Biological Processes (C5 GO:BP)
GOBP_POSITIVE_REGULATION_OF_MYELOID_LEUKOCYTE_CYTOKINE_PRODUCTION_INVOLVED_IN_IMMUNE_RESPONSE	0.000609476	0.00639876	0.477271	0.705008	1.87959	15	Pirb Sema7a Ddx58 Cd36 H2-M3 Laptm5 Tlr4	GO Biological Processes (C5 GO:BP)
GOBP_CELLULAR_CARBOHYDRATE_CATABOLIC_PROCESS	0.000771082	0.00773772	0.477271	0.56107	1.8804	38	Pygm Gaa Phka1 Agl Tigar Gpd2 Phkb Ppp1r3d Stbd1 Phkg1 Aoah Scarb2 Pgd Gk Pgm1 Sord Ppp1ca Ppp1r3b Calm1 Idnk Gsk3a	GO Biological Processes (C5 GO:BP)
GOBP_PATTERN_RECOGNITION_RECEPTOR_SIGNALING_PATHWAY	1.72553e-06	4.93089e-05	0.643552	0.437453	1.88371	168	Slc15a3 Irgm2 Flot1 Irf7 Irgm1 Myd88 Dhx58 Ifi35 Cd300lf Ddx58 Pik3ap1 Irf1 Ikbke Ifih1 Nploc4 Cd36 Unc93b1 Ctsl Ctsb Ddx60 Mapkapk2 Ubc Ikbkg Tlr4 Lyn Cyba Irak2 Tlr7 Lgmn Tlr3 Ctss Ubb S100a1 Nr1d1 Itgb2 Tlr9 Phb Tasl Tlr6 Rtn4 Itgam Rab7b F2rl1 Rnf135 Tlr8 Cd14 Nod1 Traf6 Ube2d1 Rsad2 Tnip2 Tirap Cd300a Gps2 Zdhhc5 Itch Rftn1 Ufd1 Clpb	GO Biological Processes (C5 GO:BP)
GOBP_DEFENSE_RESPONSE_TO_GRAM_NEGATIVE_BACTERIUM	0.000571919	0.0060784	0.477271	0.551861	1.88373	40	Irgm2 Irgm1 Slc11a1 Tlr4 Cxcl5 Mpeg1 Pycard Tlr9 Selp Lyz2 Tusc2 F2rl1 Serpine1 Aqp1	GO Biological Processes (C5 GO:BP)
GOBP_ATP_BIOSYNTHETIC_PROCESS	0.000571919	0.0060784	0.477271	0.551995	1.88419	40	Aldoa Slc25a12 Atp5b Atp5pb Pink1 Tmsb4x Trem2 Atp5e Atp5g3 Atp5j Atp5g1 Flcn Atp5a1 Uqcc3 Atp5k Atp5c1 Vps9d1 Pkm Sphk2 Atp5g2 Atp5j2 Atp5d Pid1 Atp5o Atp6v1a Tgfb1 Atp6v0c Atp5h	GO Biological Processes (C5 GO:BP)
GOBP_POSITIVE_REGULATION_OF_VASCULATURE_DEVELOPMENT	5.57506e-05	0.000962255	0.557332	0.453805	1.88465	117	Hspb6 Jup Hk2 Hspb1 C5ar1 Fgf2 Grn Hmox1 Ccl11 Nos3 Ctsh Xbp1 Lrg1 C3ar1 Tie1 Tlr3 Anxa3 S100a1 Ccbe1 Fgf1 Itgb2 Vegfb Itga5 Nfe2l2 Hipk2 Eng Flt1 Aplnr Thbs1 Ecm1 Stim1 Serpine1 Tgfbr2 Pdcl3 F3 Cdh5 Tek Pik3cd Aqp1 Sphk1 Pkm Adm	GO Biological Processes (C5 GO:BP)
GOBP_LEUKOCYTE_MEDIATED_CYTOTOXICITY	0.000162111	0.0023395	0.518848	0.492469	1.88501	69	H2-T23 Pirb H2-T22 Stx7 H2-D1 Lgals9 H2-M3 Stat5b B2m Lamp1 Ctsh H2-K1 Arg1 Cxcl5 Tyrobp Vav1 Ctsc H2-Q4 Tusc2 Itgam F2rl1 H2-Q7 Tubb4b Ptpn6 Cyrib Arrb2 Fcgr2b H2-Q10 Stxbp2 Ppp3cb Ceacam1 Rnf19b Il18rap Rab27a Coro1a Slamf7	GO Biological Processes (C5 GO:BP)
GOBP_REGULATION_OF_COMPLEMENT_ACTIVATION	0.000800046	0.0079912	0.477271	0.591555	1.88755	31	C5ar1 C5ar2 Clu C1qc C1qb C3ar1 C1qa Cd81 Phb Cfp	GO Biological Processes (C5 GO:BP)
GOBP_FC_RECEPTOR_SIGNALING_PATHWAY	3.0146e-06	8.18113e-05	0.627257	0.436224	1.88788	170	Fcgr1 Fcgr4 Fcer1g Cd200r1 Psmd8 Fcgr3 Psmd4 Psmb10 Hck Psmb8 Grb2 Psmc5 Psmb9 Prkcq Ikbkg Psmd3 Psmd11 Psme1 Psmb5 Lyn Map2k4 Brk1 Fbxw11 Vav1 Arpc3 Psmd12 Vav3 Psmc1 Psma2 Psmd2 Psmb2 Psmc2 Cdc42 Tec Psmc3 Arpc2 Psmc4 Psmd7 Psme2 Psma6 Psmd1 Rapgef1 Psmb4 Arpc4 Lcp2 Gab2 Traf6 Psmd6 Nfatc2 Hsp90ab1 Myh2 Actr2 Psma7 Psmd5 Lat2 Ppp3r1 Psmb7 Prkcd Calm1 Psmb6 Actb Pla2g6 Actr3 Was Rap1a Ighg2c Fcg…	GO Biological Processes (C5 GO:BP)
GOBP_AMYLOID_FIBRIL_FORMATION	0.00135302	0.0119883	0.45506	0.641628	1.89054	21	Cryab Mapt Clu Cd36 B2m Apoe App Pfdn2 Mdm2 Vbp1 Psen1	GO Biological Processes (C5 GO:BP)
GOBP_CELLULAR_RESPONSE_TO_MECHANICAL_STIMULUS	0.000278066	0.00349812	0.498493	0.503164	1.89144	63	Ankrd1 Myd88 Got1 Atp1a2 Irf1 Kcnj2 Gadd45a Hdac4 Slc2a1 Tlr4 Map2k4 Tnfsf14 Tlr7 Tlr3 Tnfrsf1a Casp1 Eng F11r Casp4 Bak1 Tlr8 Ltbr Bag3 Tnfrsf10b Aqp1 Fas	GO Biological Processes (C5 GO:BP)
GOBP_GLYCOLYTIC_PROCESS_THROUGH_FRUCTOSE_6_PHOSPHATE	0.000713183	0.00722391	0.477271	0.618356	1.8915	25	Pgam2 Hk2 Pfkm Aldoa Eno3 Gpi1 Gapdh	GO Biological Processes (C5 GO:BP)
GOBP_NEGATIVE_REGULATION_OF_LEUKOCYTE_DEGRANULATION	0.00124299	0.0112791	0.45506	0.742291	1.89211	12	H2-T23 Hmox1 H2-D1 Lgals9 H2-M3 Ccr2 Cd84 Cd300a H2-Q7 Fcgr2b H2-Q10 Ceacam1	GO Biological Processes (C5 GO:BP)
GOBP_MONOCYTE_CHEMOTAXIS	0.000672255	0.00693967	0.477271	0.564763	1.89277	38	Cxcl10 Ccl12 Ccl6 Ccr1 Ccl2 Ccl9 Ccl11 Lgals3 Lyn Ccr2 Lgmn Pla2g7 Flt1 Serpine1	GO Biological Processes (C5 GO:BP)
GOBP_REGULATION_OF_NEUROTRANSMITTER_UPTAKE	0.000586595	0.00621906	0.477271	0.783077	1.89433	10	Flot1 Nos1 Atp1a2 Itgb1 Prkn	GO Biological Processes (C5 GO:BP)
GOBP_MEMBRANE_DEPOLARIZATION	0.00037395	0.00440873	0.498493	0.523118	1.89535	53	Scn4a Mllt11 Tspo Fhl1 Got1 Ptpn3 Scn4b Atp1a2 Kcnj2 Scn1b Gja5 Cacna2d1 Scn5a Casp1 P2rx7 Park7 Cav3 Gclm	GO Biological Processes (C5 GO:BP)
GOBP_REGULATION_OF_MAST_CELL_ACTIVATION_INVOLVED_IN_IMMUNE_RESPONSE	0.000925693	0.00899632	0.477271	0.625949	1.89609	24	Adgre5 Hmox1 Lgals9 Lyn Cd84 Fes Il4ra Gab2 Cd300a Sphk2 Vamp8	GO Biological Processes (C5 GO:BP)
GOBP_EOSINOPHIL_MIGRATION	0.00117965	0.0108405	0.45506	0.743947	1.89633	12	Ccl12 Ccl2 Adam8 Ccl11 Lgals3 Cd300a	GO Biological Processes (C5 GO:BP)
GOBP_POSITIVE_REGULATION_OF_CALCIUM_ION_TRANSMEMBRANE_TRANSPORT	0.000510968	0.00558184	0.477271	0.538358	1.89644	45	Cxcl10 Atp2a1 F2r Casq1 Trdn Cemip Cxcl9 Jph2 Hspa2 Akap6 Cacna2d1 Stac3 Nipsnap2 Aplnr Stim1 P2ry6 Ehd3 Bax	GO Biological Processes (C5 GO:BP)
GOBP_NEGATIVE_REGULATION_OF_ADAPTIVE_IMMUNE_RESPONSE	0.000442006	0.00500593	0.498493	0.572843	1.89776	36	H2-T23 Pirb H2-D1 Il1rl1 H2-M3 Lilr4b Arg1 Zbtb7b Jak3 Il4ra Il33 Hfe Loxl3 Samsn1 H2-Q7 Ptpn6 Fcgr2b Bcl6 H2-Q10 Ppp3cb Ceacam1	GO Biological Processes (C5 GO:BP)
GOBP_VACUOLE_ORGANIZATION	1.03355e-06	3.18554e-05	0.643552	0.445603	1.90348	151	Irgm2 Irgm1 Eno3 Mfn2 Gaa Grn Ccdc115 Tpp1 Cln5 Cln3 Tfeb Map1lc3b Synpo2 Rab7 Laptm5 Gabarapl1 Ubxn2a Cln8 Gabarapl2 Pink1 Scarb2 Lamtor1 Rab1b Naglu Smcr8 Cln6 Map1lc3a Vps33a Tbc1d14 Fez2 Atp13a2 Tasl Hexb Nagpa Mtor Ppt1 Tcirg1 Emc6 Rab7b Atg14 Chmp4b Atg9a Tmem165 Trp53inp2 Vps11 Atp6ap2 Gba Adprh Bag3 Snapin	GO Biological Processes (C5 GO:BP)
GOBP_T_CELL_MEDIATED_CYTOTOXICITY	0.000347924	0.00414448	0.498493	0.604576	1.90372	29	H2-T23 Pirb H2-T22 Stx7 H2-D1 H2-M3 B2m Ctsh H2-K1 Ctsc H2-Q4 H2-Q7 Cyrib Fcgr2b H2-Q10 Ppp3cb Ceacam1 Rab27a	GO Biological Processes (C5 GO:BP)
GOBP_REGULATION_OF_LEUKOCYTE_PROLIFERATION	3.75777e-06	9.70944e-05	0.627257	0.442556	1.90564	157	Lrrc32 Ccl12 Bst2 Cd38 Myd88 H2-T23 Pirb Irf1 H2-D1 Dnaja3 Ifi205 Lgals9 H2-M3 Stat5b Gpam Prkcq Lgals3 Lilr4b Cd274 Arg1 Tlr4 Lyn Bst1 Ccr2 Prkar1a Lst1 Cdkn1a Csf1 Tyrobp Zbtb7b Cd80 Icosl Vav3 Cd81 Pycard Inpp5d Tlr9 Mndal Gstp1 Jak3 Gpnmb Tgfbr2 Tnfrsf1b Traf6 Nfatc2 Ccdc88b Tirap Il33 Cd300a Mef2c Il15 Vsir Cebpb H2-Q7 Ptpn6 Ada Hes1 Cd86 Selenok Pkn1 Fcgr2b Bcl6 Tnfrsf21	GO Biological Processes (C5 GO:BP)
GOBP_POSITIVE_REGULATION_OF_TUMOR_NECROSIS_FACTOR_SUPERFAMILY_CYTOKINE_PRODUCTION	0.000220298	0.00289812	0.518848	0.500996	1.90629	67	Hspb1 Myd88 H2-T23 Ddx58 Clu Ifih1 Adam8 Cd36 Lgals9 Pf4 Mapkapk2 Tlr4 Cyba Ccr2 Tyrobp App Tlr3 Pycard Tlr9 Ptafr Thbs1 Cd14 Nod1 Tirap Mavs Stat3 Card9 Il33	GO Biological Processes (C5 GO:BP)
GOBP_ANTIGEN_PROCESSING_AND_PRESENTATION_OF_EXOGENOUS_PEPTIDE_ANTIGEN_VIA_MHC_CLASS_I_TAP_INDEPENDENT	0.000479943	0.00528305	0.498493	0.788209	1.90675	10	H2-T23 H2-T22 H2-D1 H2-M3 B2m H2-K1 H2-Q4 H2-Q7 H2-Q10	GO Biological Processes (C5 GO:BP)
GOBP_NEGATIVE_REGULATION_OF_ACTIVATED_T_CELL_PROLIFERATION	0.000471739	0.0052352	0.498493	0.788488	1.90742	10	Lrrc32 Lgals9 Lilr4b Cd274 Arg1 Prkar1a	GO Biological Processes (C5 GO:BP)
GOBP_REGULATION_OF_TUBE_SIZE	7.85298e-05	0.0012739	0.538434	0.49618	1.90772	74	Smtnl2 P2ry2 Nos1 Cd38 F2r Atp1a2 Kcna5 Ednrb Snta1 Htr2a Nos3 Apoe Sod2 Gja5 Prkg1 Hrh2 Ptafr Zdhhc21 Ece1 F2rl1	GO Biological Processes (C5 GO:BP)
GOBP_ANTIGEN_PROCESSING_AND_PRESENTATION_OF_PEPTIDE_ANTIGEN_VIA_MHC_CLASS_IB	0.000471739	0.0052352	0.498493	0.788697	1.90793	10	H2-T23 H2-T22 H2-D1 H2-M3 B2m H2-K1 H2-Q4 Tap2 H2-Q7 H2-Q10	GO Biological Processes (C5 GO:BP)
GOBP_CELLULAR_KETONE_METABOLIC_PROCESS	2.24082e-06	6.23815e-05	0.627257	0.443137	1.90817	166	Acacb Prkaa2 Psmd8 Prkab2 Bmp2 Psmd4 Psmb10 Gpd2 Adipor2 Acadvl Stat5b Cln3 Psmb8 Fabp3 Psmc5 Pdk2 Coq10a Mlycd Psmb9 Acadl Pdk4 Coq5 Psmd3 Psmd11 Mid1ip1 Psme1 Coq9 Psmb5 Coq8a Ncor2 Akt2 Got2 Psmd12 Nr1h2 Psmc1 Psma2 Psmd2 Nr1d1 Dhrs9 Psmb2 Psmc2 Nqo1 Cyp4f18 Mlxipl Psmc3 Slc7a7 Psmc4 Mtor Psmd7 Psme2 Psma6 Ppard Psmd1 H6pd Psmb4 Park7 Slc7a11 Pptc7 Adipor1 Psmd6 Psma7 Psmd5 Hagh Adm Cryzl1 Nmt…	GO Biological Processes (C5 GO:BP)
GOBP_INTERLEUKIN_12_PRODUCTION	0.00047317	0.0052352	0.498493	0.548309	1.90846	43	H2-T23 Pirb Irf1 H2-D1 Cd36 Lgals9 H2-M3 Laptm5 Irf5 Cmklr1 Tlr4 Tlr3 Tlr9 Jak3 Thbs1 Tlr8 Traf6 Mast2 Tirap Irf8 H2-Q7 Arrb2	GO Biological Processes (C5 GO:BP)
GOBP_LYSOSOME_LOCALIZATION	0.000246193	0.00316167	0.498493	0.512515	1.91631	60	Adgre5 Hmox1 Lgals9 Plekhm2 Tfeb Arl8b Lyn Cd84 Lamtor1 Vps33a Milr1 Plekhm1 Fes Flcn Il4ra Gab2 Snapin Kxd1 Kif1b Pik3cd Cd300a Lat2 Sphk2 Vamp8 Def8	GO Biological Processes (C5 GO:BP)
GOBP_POSITIVE_REGULATION_OF_COAGULATION	0.000276541	0.0034891	0.498493	0.719337	1.91779	15	F2r Cd36 Hpse Thbd Nfe2l2 Thbs1 Serpine1 F3 Usf1 Psen1 Enpp4	GO Biological Processes (C5 GO:BP)
GOBP_REGULATION_OF_DEFENSE_RESPONSE_TO_VIRUS	0.000286625	0.00357121	0.498493	0.530803	1.9232	53	Ifit1 Ifit1bl1 Dtx3l Dhx58 Pirb Ddx58 Parp9 Nploc4 Fgl2 Mul1 Herc6 Stat1 Apobec3 Ilrun Pycard	GO Biological Processes (C5 GO:BP)
GOBP_HUMORAL_IMMUNE_RESPONSE	4.79808e-06	0.000119675	0.610527	0.459334	1.92612	131	Cxcl10 C5ar1 H2-T23 C5ar2 Ccl2 Clu Slc11a1 H2-D1 Psmb10 Cxcl9 Trem1 Pf4 Ccl11 Tfeb Gpi1 Bst1 C1qc C1qb Cxcl5 C3ar1 C1qa Notch1 Gapdh Trem2 Cd81 Rbpj Cxcl14 Phb Lyz2 Cfp H2bc14 H2bc15 Mef2c H2bc6 H2bc4 Tfe3 Rgcc H2-Q7 Ptpn6 Pla2g6 Rarres2 Ighg2c H2bc13 Fcgr2b Tnfrsf21 H2bc11 H2bc7 H2-Q10 Fcna	GO Biological Processes (C5 GO:BP)
GOBP_ATP_SYNTHESIS_COUPLED_PROTON_TRANSPORT	0.000909413	0.00889823	0.477271	0.653983	1.92694	21	Atp5b Atp5pb Atp5e Atp5g3 Atp5j Atp5g1 Atp5a1 Atp5k Atp5c1 Vps9d1 Atp5g2 Atp5j2 Atp5d Atp5o Atp6v1a Atp6v0c Atp5h Atp5l	GO Biological Processes (C5 GO:BP)
GOBP_REGULATION_OF_MONONUCLEAR_CELL_MIGRATION	7.37628e-05	0.00121483	0.538434	0.492579	1.92724	80	Cxcl10 Ccr1 C5ar1 Cd200r1 Ccl2 Adam8 Lgals9 Akirin1 Lgals3 Cmklr1 Lyn Slc8b1 Ccr2 Csf1 C3ar1 Lgmn App Pycard Cxcl14 Pla2g7 Thbs1 Ecm1 Serpine1 Jam2	GO Biological Processes (C5 GO:BP)
GOBP_MYOTUBE_DIFFERENTIATION	4.89037e-05	0.000857802	0.557332	0.490775	1.9274	82	Cxcl10 Myf6 Klhl40 Acta1 Flot1 Nos1 Ryr1 Klhl41 Cd53 Trim72 Cxcl9 Smyd1 Hdac4 Dmpk Xbp1 Pld3 Rbm24 Notch1 Cd81 Stac3 Myorg Mtor Lmod3 Ehd1 Il4ra Cav3 Plpp7 Jam2 Nfatc2	GO Biological Processes (C5 GO:BP)
GOBP_REGULATION_OF_CELLULAR_KETONE_METABOLIC_PROCESS	5.48841e-06	0.000133799	0.610527	0.459985	1.92886	130	Acacb Prkaa2 Psmd8 Prkab2 Bmp2 Psmd4 Psmb10 Adipor2 Acadvl Cln3 Psmb8 Fabp3 Psmc5 Pdk2 Mlycd Psmb9 Acadl Pdk4 Psmd3 Psmd11 Mid1ip1 Psme1 Psmb5 Ncor2 Akt2 Psmd12 Nr1h2 Psmc1 Psma2 Psmd2 Nr1d1 Psmb2 Psmc2 Nqo1 Mlxipl Psmc3 Slc7a7 Psmc4 Mtor Psmd7 Psme2 Psma6 Ppard Psmd1 H6pd Psmb4 Park7 Slc7a11 Pptc7 Adipor1 Psmd6	GO Biological Processes (C5 GO:BP)
GOBP_REGULATION_OF_EXOCYTOSIS	2.9756e-06	8.12641e-05	0.627257	0.463589	1.92921	121	Kcnb1 Rab10 H2-T23 Adgre5 Rab8b Hmox1 H2-D1 Sdcbp Lgals9 H2-M3 Htr2a Rab7 Lamp1 Atp6ap1 Rab12 Rab15 Lyn Ccr2 Cd84 Rab21 Notch1 Hgs Itgb2 Atp13a2 Ptafr Itgam Sdc1 F2rl1 Fes Il4ra Rap1b Gab2 Snapin Cd300a Sphk2 Vamp8 Vps18 Stx4a Gipc1 Vps4a Calm1 H2-Q7 Chmp2a Dvl1 Rap1a Scamp5 Fcgr2b Arf1 H2-Q10 Stxbp2 Snf8 Bace1 Ceacam1 Rab8a Fgr Cacna1g Pdcd6ip Rab27a Prkn Ncs1	GO Biological Processes (C5 GO:BP)
GOBP_POSITIVE_REGULATION_OF_DEFENSE_RESPONSE	2.26813e-08	1.08744e-06	0.733762	0.42981	1.92928	254	Tgm2 Irgm2 Zbp1 Gbp5 Irf7 Irgm1 Fcer1g H2-T23 Ifi35 Parp9 Psmd8 Grn Trim12c Nlrc5 Ikbke Psmd4 H2-D1 Psmb10 Adam8 Hck Ifi205 Il1rl1 H2-M3 Stat5b Psmb8 Psmc5 Psmb9 Lamp1 Ikbkg Arg1 Psmd3 Psmd11 Tlr4 Psme1 Psmb5 Lyn Cyba Ccr2 Clec4d Clec10a Tyrobp Fbxw11 Tlr7 Vav1 App Tlr3 Trem2 Psmd12 Psmc1 Psma2 Cd81 Tnfrsf1a Psmd2 Psmb2 Psmc2 Pycard Ctsc Tlr9 Hras Tasl Psmc3 Mndal Psmc4 Psmd7 Psme2 Hyal2 Psma6 Pl…	GO Biological Processes (C5 GO:BP)
GOBP_ANTIGEN_PROCESSING_AND_PRESENTATION_OF_ENDOGENOUS_PEPTIDE_ANTIGEN	0.000473074	0.0052352	0.498493	0.715089	1.92936	16	H2-T23 H2-T22 H2-D1 Tapbp H2-M3 Tap1 B2m H2-K1 H2-Q4 Tap2 Erap1 Hfe H2-Q7 H2-Q10	GO Biological Processes (C5 GO:BP)
GOBP_FC_EPSILON_RECEPTOR_SIGNALING_PATHWAY	1.16204e-05	0.000262524	0.593325	0.472693	1.92939	107	Fcer1g Psmd8 Psmd4 Psmb10 Psmb8 Grb2 Psmc5 Psmb9 Prkcq Ikbkg Psmd3 Psmd11 Psme1 Psmb5 Lyn Map2k4 Fbxw11 Vav1 Psmd12 Vav3 Psmc1 Psma2 Psmd2 Psmb2 Psmc2 Tec Psmc3 Psmc4 Psmd7 Psme2 Psma6 Psmd1 Psmb4 Lcp2 Gab2 Traf6 Psmd6 Nfatc2 Psma7 Psmd5 Lat2 Ppp3r1 Psmb7 Calm1 Psmb6	GO Biological Processes (C5 GO:BP)
GOBP_FATTY_ACID_TRANSMEMBRANE_TRANSPORT	0.000243415	0.00313533	0.518848	0.579223	1.9303	37	Acacb Prkaa2 Atp1a2 Prkab2 Cd36 Slc25a12 Slc25a20 Slc2a1 Mid1ip1 Cln8 Akt2 Arl6ip5 Slc25a22 Thbs1 Slc7a11	GO Biological Processes (C5 GO:BP)
GOBP_AMINE_METABOLIC_PROCESS	1.58549e-05	0.000338683	0.57561	0.480279	1.93223	96	Psmd8 Psmd4 Psmb10 Cln3 Psmb8 Psmc5 Psmb9 Sms Psmd3 Sat1 Psmd11 Psme1 Psmb5 Psmd12 Hdc Psmc1 Psma2 Psmd2 Itgb2 Psmb2 Psmc2 Nqo1 Psmc3 Slc7a7 Psmc4 Psmd7 Psme2 Psma6 Psmd1 Itgam Psmb4 Smox Park7 Slc7a11 Gde1 Psmd6 Psma7 Psmd5 Naaa Psmb7 Psmb6 Dhps Psmc6 Psma4 Oaz1 Gch1 Psme4 Comt Akr1b3 Azin2 Odc1 Psmd9 Prkn Oaz2 Psma1 Psme3 Hprt Psmb3 Mtpn	GO Biological Processes (C5 GO:BP)
GOBP_MONONUCLEAR_CELL_MIGRATION	6.84032e-06	0.000163072	0.610527	0.465746	1.93614	123	Cxcl10 Ccl12 Ccl6 Ccr1 C5ar1 Cd200r1 Ccl2 Ccl9 Adam8 S1pr1 Lgals9 Ccl11 Akirin1 Ccr5 Lgals3 Cmklr1 Lyn Slc8b1 Ccr2 Csf1 C3ar1 Lgmn Cxcr2 App Pycard Cxcl14 Cdc42 Pla2g7 Flt1 F11r Thbs1 Ecm1 Serpine1 Jam2 Gba Eps8 Itgb7 Pik3cd	GO Biological Processes (C5 GO:BP)
GOBP_LEUKOCYTE_CHEMOTAXIS	2.2967e-06	6.35273e-05	0.627257	0.456023	1.93882	144	Cxcl10 Ccl12 Ccl6 Ccr1 Fcer1g C5ar1 Adgre5 C5ar2 Ccl2 Ccl9 Adam8 Cxcl9 Ednrb S1pr1 Lgals9 Pf4 Ccl11 Akirin1 Ccr5 Lgals3 Cmklr1 Lyn Slc8b1 Bst1 Ccr2 Cxcl5 Csf1 C3ar1 Vav1 Lgmn Cxcr2 Mpp1 Mcu Dpep1 Vav3 Itgb2 Cxcl14 Vegfb Pla2g7 Flt1 Thbs1 F2rl1	GO Biological Processes (C5 GO:BP)
GOBP_REGULATION_OF_IMMUNE_EFFECTOR_PROCESS	4.61595e-09	2.79622e-07	0.761461	0.429193	1.93957	271	Ifit1 Ifit1bl1 Dtx3l Bst2 C5ar1 Dhx58 H2-T23 Adgre5 Pirb Sema7a Ddx58 Parp9 Grn C5ar2 H2-T22 Hmox1 Clu Stx7 H2-D1 Nploc4 Fgl2 Myo18a Cd36 Mul1 Lgals9 H2-M3 Stat5b B2m Gpi1 Laptm5 Herc6 Lgals3 Ddx60 Lamp1 Lilr4b H2-K1 Xbp1 Arg1 Tlr4 Lyn Stat1 C1qc C1qb Ccr2 Cxcl5 Cd84 Tyrobp C3ar1 Zbtb7b Vav1 C1qa Cd80 Apobec3 Tlr3 Ilrun Tmbim6 Cd81 Itgb2 Pycard Nlrp3 Tlr9 Phb H2-Q4 Ptafr Cuedc2 Jak3 Itgam F2rl1 R…	GO Biological Processes (C5 GO:BP)
GOBP_REGULATION_OF_LYASE_ACTIVITY	0.000776331	0.00777232	0.477271	0.659081	1.94196	21	Nos1 Cap2 P2ry13 Ednrb Nos3 Ccr2 Orai1 Stim1 Park7 Palm	GO Biological Processes (C5 GO:BP)
GOBP_CELL_COMMUNICATION_INVOLVED_IN_CARDIAC_CONDUCTION	0.000171872	0.00243956	0.518848	0.597277	1.94303	34	Jup Hrc Scn4b Atp1a2 Trdn Kcna5 Scn1b Gja5 Cacna2d1 Atp1b2 Scn5a	GO Biological Processes (C5 GO:BP)
GOBP_VASOCONSTRICTION	0.00026069	0.00330847	0.498493	0.564605	1.94592	41	Smtnl2 Cd38 F2r Atp1a2 Kcna5 Ednrb Snta1 Htr2a Gja5 Hrh2 Ptafr Zdhhc21 Ece1	GO Biological Processes (C5 GO:BP)
GOBP_NEGATIVE_REGULATION_OF_VIRAL_PROCESS	4.58226e-05	0.000817044	0.557332	0.5141	1.94836	66	Parp10 Ifit1bl1 Oasl1 Bst2 Isg15 Mx2 Ifitm3 Trim25 Ly6e Trim12c Oas2 Oas1a Oas3 Ifi205 Trim21 Eif2ak2 Stat1 Apobec3 Trim14 Rnasel Resf1	GO Biological Processes (C5 GO:BP)
GOBP_RESPONSE_TO_CADMIUM_ION	0.000315213	0.0037795	0.498493	0.563311	1.95022	42	Got1 Hmox1 Daxx B2m Arg1 Sod2 Mt2 mt-Cytb Cat Ogg1 Cyb5a Ncf1 Mt1 Sord Npc1 Hsf1 Slc30a1 Sod1 Gss	GO Biological Processes (C5 GO:BP)
GOBP_REGULATION_OF_RESPONSE_TO_CYTOKINE_STIMULUS	1.66779e-06	4.80183e-05	0.643552	0.461274	1.95172	139	Irgm2 Zbp1 Irf7 Il1r2 Usp18 Irgm1 Rnf31 Cd300lf Samhd1 Parp14 Ddx58 Parp9 Tle5 Nlrc5 Ikbke Ifih1 Mul1 Adar Laptm5 Nol3 Sppl2a Ikbkg Arg1 Tlr4 Stat1 Axl Csf1 Irak2 Ptpn1 Trem2 Nr1h2 Tnfrsf1a Rnasel Pycard Gstp1 Casp1 Il1rn Casp4 F2rl1 Ecm1	GO Biological Processes (C5 GO:BP)
GOBP_MITOCHONDRIAL_TRANSLATION	4.42343e-06	0.000110972	0.610527	0.465872	1.95189	128	Mrps18c Mrps18b Uqcc1 Cdk5rap1 Mrpl2 Mrpl42 Uqcc2 Mrps31 Mrps30 Mrps18a Mrps21 Mrpl39 Mrpl44 Mrpl51 Aurkaip1 Mrpl9 Mrps2 Mrpl16 Mrpl1 Chchd1 Mrpl38 Mrpl34 Qrsl1 Tsfm Gfm2 Mrpl11 Mrps23 Mrpl19 Eral1 Lars2 Mrpl4 Mrpl55 Tufm Mrps14 Mrpl58 Mrpl14 Mrpl37 Sars2 Mrps22 Nsun3 Mrpl15 Malsu1 Mrps11 Mrpl3 Mrps28 Mrpl46 Mrps10 Gfm1 Mrpl23 Ndufa7 Rpusd4 Aars2 Mrpl54 Mrpl57 Fastkd3 Mrpl30 Mrps7 Mrpl22 Gadd45gi…	GO Biological Processes (C5 GO:BP)
GOBP_REGULATION_OF_DEFENSE_RESPONSE	6.00057e-13	8.37973e-11	0.921426	0.416215	1.952	466	Ifit1 Tgm2 Irgm2 Ifit1bl1 Zbp1 Gbp5 Irf7 Dtx3l Usp18 Irgm1 Fcer1g Myd88 Dhx58 H2-T23 Cd200r1 Ifi35 Pirb Samhd1 Sema7a Parp14 Ddx58 Pik3ap1 Parp9 Psmd8 Grn Trim12c Smad3 Irf1 Nlrc5 Ikbke Fem1a Psmd4 Wfdc1 H2-D1 Psmb10 Nploc4 Fgl2 Adam8 Mul1 Trafd1 Ednrb Hck Ifi205 Lgals9 Il1rl1 Adar H2-M3 Stat5b Psmb8 Psmc5 Herc6 Psmb9 Trim21 Lamp1 Apoe Ikbkg Arg1 Psmd3 Psmd11 Tlr4 Psme1 Psmb5 Lyn Cyba Stat1 Bst1 …	GO Biological Processes (C5 GO:BP)
GOBP_POSITIVE_REGULATION_OF_REGULATED_SECRETORY_PATHWAY	0.000435286	0.00494279	0.498493	0.609102	1.95273	32	Kcnb1 H2-T23 H2-D1 H2-M3 Lamp1 Rab15 Itgb2 Ptafr Itgam F2rl1 Il4ra Gab2 Sphk2 Vamp8 Stx4a H2-Q7 Scamp5 Arf1 H2-Q10 Fgr Cacna1g Rab27a	GO Biological Processes (C5 GO:BP)
GOBP_POSITIVE_REGULATION_OF_TRANSPORTER_ACTIVITY	7.32639e-05	0.00121124	0.538434	0.510073	1.95334	71	Atp2a1 Wnk2 Actn2 Casq1 Kcnj11 Ccl2 Trdn Jph2 Glrx Ccr2 Pink1 Hspa2 Akap6 Cacna2d1 Atp1b2 Tmsb4x Trem2 Ctss Dmd Dnm2 Stac3 Nipsnap2 Atp1b3 Ptafr Stim1 Amigo1 P2ry6 Park7 Ehd3	GO Biological Processes (C5 GO:BP)
GOBP_POSITIVE_REGULATION_OF_EXOCYTOSIS	0.000106637	0.0016317	0.538434	0.528596	1.95424	57	Kcnb1 H2-T23 H2-D1 Sdcbp H2-M3 Rab7 Lamp1 Atp6ap1 Rab15 Hgs Itgb2 Atp13a2 Ptafr Itgam Sdc1 F2rl1 Il4ra Gab2 Sphk2 Vamp8 Stx4a Vps4a H2-Q7 Chmp2a Scamp5 Arf1 H2-Q10 Snf8 Fgr Cacna1g Pdcd6ip Rab27a Ncs1	GO Biological Processes (C5 GO:BP)
GOBP_REGULATION_OF_MEMBRANE_POTENTIAL	5.27905e-08	2.3244e-06	0.719513	0.444527	1.95815	210	Jup Kcnb1 Scn4a Actn2 Mllt11 Tspo Myh14 Pmaip1 Bves Mapt Fhl1 Got1 Ptpn3 Scn4b Atp1a2 Kcnj11 Chchd10 Trdn Kcna5 Kcnj2 Clcn1 Scn1b Cd36 Mul1 Mfn1 Snta1 Cln3 Bin1 Popdc3 Dmpk Kcnk13 Chrnb1 Glrx Slc8b1 Sod2 Gja5 Pink1 Akap6 Clic1 Cacna2d1 Atp1b2 Akt2 App Trem2 Arl6ip5 Ubb Dmd Gpr35 Scn5a Atp1b3 Fxyd1 Casp1 Tusc2 Bak1 P2rx7 Chrna1 Mtln Park7 Ehd3 Cav3 Gna15 Gclm Bax Gba Kcnab2 S1pr2 Sod1 Bid Mef2c Kd…	GO Biological Processes (C5 GO:BP)
GOBP_REGULATION_OF_MYOBLAST_FUSION	0.00055373	0.00595847	0.477271	0.745965	1.95915	14	Cxcl10 Flot1 Cd53 Cxcl9 Ehd1 Il4ra Nfatc2	GO Biological Processes (C5 GO:BP)
GOBP_RESPONSE_TO_ISCHEMIA	0.000191429	0.00268025	0.518848	0.574195	1.95996	40	Hk2 Bves Camk2a Sqstm1 Kcnj11 Tigar Mlycd Nol3 Pink1 Eif4ebp1 Csf1 Trem2 Nqo1 P2rx7	GO Biological Processes (C5 GO:BP)
GOBP_CELLULAR_GLUCAN_METABOLIC_PROCESS	9.50643e-05	0.00148802	0.538434	0.530238	1.96031	57	Stk40 Pygm Gyg Gaa Gbe1 Phka1 Gys1 Ppp1r3a Agl Ugp2 Phkb Ppp1r3d Stbd1 Phkg1 Akt2 Ppp1r3c Nr1d1 Ppp1r2 Mtor Pgm1 Khk Prkag3 Ppp1ca Ppp1r3b Calm1 Insr Gsk3a	GO Biological Processes (C5 GO:BP)
GOBP_POSITIVE_REGULATION_OF_CATION_CHANNEL_ACTIVITY	0.000199352	0.00271004	0.518848	0.569165	1.96163	41	Actn2 Casq1 Kcnj11 Ccl2 Trdn Jph2 Ccr2 Pink1 Akap6 Cacna2d1 Tmsb4x Trem2 Ctss Stac3 Nipsnap2 Stim1 Amigo1 P2ry6 Ehd3	GO Biological Processes (C5 GO:BP)
GOBP_REGULATION_OF_VASOCONSTRICTION	0.000377729	0.00443529	0.498493	0.612143	1.96248	32	Smtnl2 Cd38 F2r Atp1a2 Kcna5 Snta1 Htr2a Gja5 Hrh2 Ptafr Zdhhc21 Ece1	GO Biological Processes (C5 GO:BP)
GOBP_INNATE_IMMUNE_RESPONSE_ACTIVATING_SIGNAL_TRANSDUCTION	1.92459e-05	0.000397272	0.57561	0.489694	1.96377	92	Fcer1g Psmd8 Psmd4 Psmb10 Hck Psmb8 Psmc5 Psmb9 Ikbkg Psmd3 Psmd11 Psme1 Psmb5 Lyn Clec4d Clec10a Tyrobp Fbxw11 Psmd12 Psmc1 Psma2 Psmd2 Psmb2 Psmc2 Hras Psmc3 Psmc4 Psmd7 Psme2 Psma6 Psmd1 Psmb4 Traf6 Psmd6 Card9 Psma7 Psmd5 Clec4n Psmb7 Prkcd Clec4e Psmb6 Icam2	GO Biological Processes (C5 GO:BP)
GOBP_RESPONSE_TO_BACTERIUM	1.65007e-11	1.82566e-09	0.863415	0.424061	1.96578	383	Cxcl10 Irgm2 Gbp2 Irgm1 Nos1 Isg15 Ankrd1 Fcer1g Tspo F2r Myd88 C5ar1 Dhx58 H2-T23 Gbp7 Pirb Gbp3 Litaf Ly86 Grn Trim12c Csf2rb2 Ccl2 Trdn Bmp2 Nlrc5 Oas2 Fuca2 Slc11a1 H2-D1 Cd36 Cxcl9 Ednrb Adipor2 Hck Lgals9 H2-M3 Pf4 Thbd B2m Ifi44 Plac8 Ccr5 Nos3 Cmpk2 Irf5 Mapkapk2 Ass1 Cd274 Xbp1 Arg1 Tlr4 Gbp4 Lyn Cyba Lrg1 Axl Sod2 Cxcl5 Mpeg1 Cd68 Irak2 Notch1 Cd80 Scarb1 Tlr3 Trem2 Anxa3 Tnfrsf1a Nr1d1…	GO Biological Processes (C5 GO:BP)
GOBP_REGULATION_OF_TRANSMEMBRANE_TRANSPORT	2.54683e-10	2.07351e-08	0.814036	0.429463	1.96659	317	Cxcl10 Atp2a1 Kcnb1 Wnk2 Hk2 Scn4a Nos1 Actn2 Jsrp1 Tmem38a F2r Kcnc4 Fhl1 Hrc Casq1 Cacng6 Rtn2 Pim1 Ptpn3 Scn4b Rrad Atp1a2 Kcnj11 Cacna1s Ccl2 Dhrs7c Cacng1 Trdn Kcna5 Kcnj2 Clcn1 Scn1b Psen2 Kcnq5 Cemip Cxcl9 Adipor2 Snta1 Clic5 Bin1 Kcnc1 Kcnk13 Jph2 Tmem38b Slc2a1 Tmem37 Glrx Jph1 Vdac1 Lyn Ccr2 Pink1 Hspa2 Akap6 Clic1 Cacna2d1 Atp1b2 Akt2 App Tpcn1 Tmsb4x Trem2 Arl6ip5 Ctss Diaph1 Dmd Rnas…	GO Biological Processes (C5 GO:BP)
GOBP_REGULATION_OF_MUSCLE_SYSTEM_PROCESS	1.87627e-07	7.04008e-06	0.690132	0.460466	1.96697	151	Hspb6 Atp2a1 Tnni2 Jup Tnnt3 Actn3 Scn4a Tnnc2 Nos1 Tmem38a F2r Tpm1 Mylk2 Fbxo32 Camk2b Hrc Casq1 Atp1a2 Sgca Smad3 Kcnj2 Trim63 Bin1 Hdac4 Dmpk Nos3 Tmem38b Nol3 Gja5 Prkg1 Mlip Akap6 Notch1 Dmd Tnfrsf1a Scn5a Mtor Ptafr Zdhhc21 Sln Grcc10 Ehd3 Cav3 Tnfrsf1b Anxa6 Setd3 Lmcd1	GO Biological Processes (C5 GO:BP)
GOBP_METAL_ION_HOMEOSTASIS	8.8666e-12	1.06276e-09	0.875325	0.424349	1.96727	384	Cxcl10 Atp2a1 Cib2 Tgm2 Ccl12 Ccl6 Ccr1 Nos1 Ryr1 Cd38 Jsrp1 Tmem38a F2r C5ar1 Fgf2 Hrc Casq1 Got1 Hjv Ccdc115 C5ar2 Atp1a2 Smad3 Ccl2 Dhrs7c Trdn Kcna5 Kcnj2 Hmox1 Ccl9 Grina Sypl2 Slc11a1 Cd36 Cemip Cxcl9 Ednrb S1pr1 Cln3 Htr2a B2m Ccl11 Atp6v1g1 Csrp3 Dmpk Ccr5 Jph2 Camk2n1 Selenot Gpr157 Tmem38b Slc7a8 Nol3 Atp6ap1 Apoe Cmklr1 Jph1 Lyn Slc8b1 Hmox2 Ccr2 Akap6 Cd52 Cacna2d1 C3ar1 Atp1b2 Ftl1 1…	GO Biological Processes (C5 GO:BP)
GOBP_ANTIMICROBIAL_HUMORAL_RESPONSE	6.94158e-05	0.00117004	0.538434	0.527583	1.96935	61	Cxcl10 H2-T23 Ccl2 Clu Slc11a1 H2-D1 Cxcl9 Pf4 Ccl11 Cxcl5 Gapdh Cxcl14 Lyz2 H2bc14 H2bc15 H2bc6 H2bc4 H2-Q7 Pla2g6 Rarres2 H2bc13 H2bc11 H2bc7 H2-Q10 S100a8 H2bc8 S100a9 Slpi Ppbp Fam3a H2bc18 Igha Nod2 Camp Rps19 Lcn2	GO Biological Processes (C5 GO:BP)
GOBP_REGULATION_OF_SYSTEM_PROCESS	4.37756e-10	3.20155e-08	0.814036	0.431226	1.96957	311	Hspb6 Atp2a1 Tnni2 Hspb7 Smtnl2 Jup Tnnt3 Actn3 Scn4a Tnnc2 Nos1 Ryr1 Cd38 Des Tmem38a F2r Bves Tpm1 Mylk2 Fbxo32 Camk2b Rab8b Hrc Casq1 Cacng6 Gaa Scn4b Atp1a2 Kcnj11 Sgca Cacna1s Smad3 Cacng1 Trdn Kcna5 Kcnj2 Scn1b Trim63 Ednrb Snta1 Slc25a12 Htr2a Bin1 Csrp3 Hdac4 Dlgap4 Dmpk Nos3 Tmem38b Nol3 Apoe Gja5 Inhba Prkg1 Mlip Akap6 Cacna2d1 Atp1b2 Notch1 App Nr1h2 Hrh2 S100a1 Dmd Tnfrsf1a Gpr35 Ctsc…	GO Biological Processes (C5 GO:BP)
GOBP_LYTIC_VACUOLE_ORGANIZATION	0.000104645	0.00160692	0.538434	0.526948	1.97027	60	Gaa Grn Ccdc115 Tpp1 Cln5 Cln3 Tfeb Rab7 Laptm5 Cln8 Scarb2 Lamtor1 Naglu Cln6 Vps33a Tasl Hexb Nagpa Mtor Ppt1 Rab7b Tmem165 Atp6ap2 Gba Snapin Rab20 Vps18	GO Biological Processes (C5 GO:BP)
GOBP_METAL_ION_TRANSPORT	1.2772e-09	8.22556e-08	0.788187	0.433713	1.97044	290	Cxcl10 Atp2a1 Ccl12 Ccr1 Nos1 Ryr1 Jsrp1 Tmem38a Tspo F2r Fgf2 Camk2b Pirb Hrc Casq1 Cacng6 Camk2a Rrad Atp1a2 Cacna1s Ccl2 Dhrs7c Cacng1 Trdn Kcna5 Kcnj2 Slc11a1 Psen2 Cemip Cxcl9 Pacsin3 Htr2a Bin1 Ccr5 Jph2 Tmem38b Egf Nol3 Lgals3 Spg7 Tmem37 Jph1 Vdac1 Lyn Slc8b1 Cd84 Hspa2 P2ry12 Akap6 Cacna2d1 Homer3 Atp1b2 Mcu Tpcn1 Tmbim6 Orai1 Diaph1 Dmd Slc40a1 Gpr35 Pmpca Stac3 Tlr9 Nipsnap2 Phb Saraf …	GO Biological Processes (C5 GO:BP)
GOBP_MACROPHAGE_MIGRATION	0.000107755	0.00164297	0.538434	0.606571	1.97326	34	C5ar1 Cd200r1 Ccl2 Ednrb Akirin1 Lgals3 Cmklr1 Ccr2 Csf1 P2ry12 C3ar1 Trem2 Cd81 Thbs1 Mcoln2	GO Biological Processes (C5 GO:BP)
GOBP_REGULATION_OF_REGULATED_SECRETORY_PATHWAY	1.79244e-05	0.000377286	0.57561	0.502656	1.97407	82	Kcnb1 H2-T23 Adgre5 Hmox1 H2-D1 Lgals9 H2-M3 Htr2a Lamp1 Rab15 Lyn Ccr2 Cd84 Notch1 Itgb2 Ptafr Itgam F2rl1 Fes Il4ra Rap1b Gab2 Snapin Cd300a Sphk2 Vamp8 Vps18 Stx4a Gipc1 Calm1 H2-Q7 Dvl1 Rap1a Scamp5 Fcgr2b Arf1 H2-Q10 Stxbp2 Bace1 Ceacam1 Fgr Cacna1g	GO Biological Processes (C5 GO:BP)
GOBP_MEMBRANE_DEPOLARIZATION_DURING_ACTION_POTENTIAL	0.000394531	0.00460108	0.498493	0.698608	1.97514	19	Scn4a Ptpn3 Scn4b Atp1a2 Kcnj2 Scn1b Cacna2d1 Scn5a Cav3	GO Biological Processes (C5 GO:BP)
GOBP_MITOCHONDRIAL_TRANSPORT	1.62606e-08	8.06489e-07	0.733762	0.44635	1.97569	222	Hk2 Acacb Prkaa2 Tspo Pmaip1 Mfn2 Rnf31 Camk2a Prkab2 Timm29 Chchd10 Psen2 Mul1 Slc25a12 Slc25a20 Nol3 Spg7 Mid1ip1 Vdac1 Rhou Slc8b1 Atp5b Atp5pb Vdac2 Pink1 Slc25a4 Mcu Timm44 Tomm40l Slc25a22 Immp1l Pnpt1 Ywhag Pmpca Mpc2 Ucp3 Atp5e Atp5g3 Afg3l2 Atp5j Sfxn5 Stard3 Mcub Dnajc15 Bak1 Grpel1 Atp5g1 Timm8b Chchd4 Atp5a1 Ndufa13 Pmpcb Ube2j2 Vps11 Dnlz Bax Mpc1 Atp5k Bag3 Atp5c1 Smdt1 Bcs1l Mff Pp…	GO Biological Processes (C5 GO:BP)
GOBP_LYSOSOMAL_LUMEN_ACIDIFICATION	0.000163489	0.00235152	0.518848	0.817346	1.97723	10	Grn Ccdc115 Cln5 Cln3 Cln6 Ppt1 Atp6ap2 Snapin	GO Biological Processes (C5 GO:BP)
GOBP_MITOCHONDRIAL_CALCIUM_ION_HOMEOSTASIS	0.000307141	0.00371237	0.498493	0.660253	1.97962	23	Atp2a1 Tgm2 Slc8b1 1600014C10Rik Mcu Afg3l2 Mcub Anxa6 Smdt1 Fis1 Letm1 Bcap31	GO Biological Processes (C5 GO:BP)
GOBP_GLUTATHIONE_METABOLIC_PROCESS	0.000135678	0.00199813	0.518848	0.598399	1.98243	36	Gstm1 Clic5 Ptges2 Cndp2 Clic1 Dpep1 Arl6ip5 Chac1 Gstp1 Nfe2l2 Park7 Slc7a11 Gsr Gclm Ethe1 Hpgds Hagh Sod1 Gss Gstm5 Mgst2	GO Biological Processes (C5 GO:BP)
GOBP_CELLULAR_MONOVALENT_INORGANIC_CATION_HOMEOSTASIS	3.55661e-05	0.000670164	0.557332	0.512448	1.98305	75	Grn Ccdc115 Atp1a2 Kcnj2 Slc11a1 Cln5 Cln3 Atp6v1g1 Rab7 Atp6ap1 Atp5b Atp1b2 Cln6 Vps33a Tasl Slc9a8 Atp1b3 Atp6v0a1 Mafg Ppt1 Atp6v0b Tcirg1 Atp6v1e1 Tmem165 Atp6ap2 Snapin Rab20 Atp6v1f Atp6v1c1 Gpr89 Atp6v0d1 Atp6v0e Atp1a1 Atp1a3 Atp6v1b2 Atp6v0a2 Atp6v1a Atp6v0c Chp1 Atp6v1h Atp6v1d Atp1b1	GO Biological Processes (C5 GO:BP)
GOBP_REGULATION_OF_TYPE_I_INTERFERON_MEDIATED_SIGNALING_PATHWAY	0.000210668	0.00280565	0.518848	0.624678	1.98539	30	Zbp1 Irf7 Usp18 Samhd1 Nlrc5 Ikbke Mul1 Adar Ptpn1 Rnasel Hsp90ab1 Mavs	GO Biological Processes (C5 GO:BP)
GOBP_REGULATION_OF_ACTIN_FILAMENT_BASED_MOVEMENT	0.000287817	0.00357121	0.498493	0.655757	1.98638	24	Atp2a1 Jup Mylk2 Atp1a2 Kcnj2 Bin1 Gja5 Scn5a Pdpn Cav3	GO Biological Processes (C5 GO:BP)
GOBP_MUSCLE_STRUCTURE_DEVELOPMENT	3.05712e-13	4.88574e-11	0.932595	0.425496	1.98977	444	Cxcl10 Cryab Myf6 Nrap Tnnt3 Flnc Klhl40 Mypn Actn3 Acta1 Flot1 Itga7 Ldb3 Fbxo40 Ybx3 Nos1 Ryr1 Myo18b Actn2 Myoz1 Ankrd1 Alpk3 Myom1 Myh14 Bves Tpm1 Mylk2 Asb2 Unc45b Mylpf Fhl1 Obscn Casq1 Klhl41 Cd53 Pdlim3 Speg Tcap Sgca Smad3 Alpk2 Bmp2 Trim72 Neb Sypl2 Myom2 Dysf Tmod4 Cfl2 Sgcg Cxcl9 Ednrb S1pr1 Hif1an Smyd1 Lbx1 Bin1 Akirin1 Popdc3 Neurl1a Csrp3 Hdac4 Dmpk Nog Jph2 Ttn Tbx3 Chrnb1 Ass1 X…	GO Biological Processes (C5 GO:BP)
GOBP_MACROPHAGE_ACTIVATION	5.6968e-05	0.000979351	0.557332	0.51809	1.9901	72	C5ar1 Ifi35 Mapt Grn Clu Slc11a1 Dysf Myo18a Il1rl1 Cd93 Tlr4 Tmem106a Tyrobp Tlr7 C1qa App Tlr3 Trem2 Nr1d1 Itgb2 Ctsc Tlr6 Itgam Thbs1 Rora Il4ra Tlr8 Sbno2 Adgrf5 Tnip2 Sphk1 Il33	GO Biological Processes (C5 GO:BP)
GOBP_REGULATION_OF_LYSOSOMAL_LUMEN_PH	7.03458e-05	0.0011775	0.538434	0.748024	1.99427	15	Grn Ccdc115 Cln5 Cln3 Cln6 Vps33a Tasl Ppt1 Tmem165 Atp6ap2 Snapin	GO Biological Processes (C5 GO:BP)
GOBP_REGULATION_OF_CATION_TRANSMEMBRANE_TRANSPORT	2.02916e-08	9.83803e-07	0.733762	0.45423	1.99454	202	Cxcl10 Atp2a1 Wnk2 Nos1 Actn2 Jsrp1 Tmem38a F2r Fhl1 Hrc Casq1 Cacng6 Ptpn3 Scn4b Rrad Atp1a2 Kcnj11 Ccl2 Dhrs7c Cacng1 Trdn Kcnj2 Scn1b Psen2 Cemip Cxcl9 Snta1 Bin1 Jph2 Tmem38b Glrx Jph1 Vdac1 Lyn Ccr2 Pink1 Hspa2 Akap6 Cacna2d1 Atp1b2 App Tmsb4x Trem2 Ctss Diaph1 Dmd Gpr35 Dnm2 Stac3 Tlr9 Nipsnap2 Scn5a Atp1b3 Slc31a2 Fxyd1 Sln Tcirg1 Aplnr Cacng7 Dapk1 Stim1 Amigo1 Chd7 P2ry6 Park7 Ehd3 Cav3 …	GO Biological Processes (C5 GO:BP)
GOBP_NIK_NF_KAPPAB_SIGNALING	6.11094e-07	1.99763e-05	0.659444	0.472294	1.997	141	Ifi35 Litaf Card14 Psmd8 Ikbke Psmd4 Psmb10 Ptp4a3 Lgals9 Psmb8 Psmc5 Laptm5 Psmb9 Nol3 Eif2ak2 Psmd3 Psmd11 Tlr4 Psme1 Psmb5 Tnfsf14 Fbxw11 Tlr7 App Tlr3 Tmsb4x Trem2 Psmd12 Psmc1 Psma2 Psmd2 Psmb2 Psmc2 Nlrp3 Tlr9 Phb Psmc3 Psmc4 Tlr6 Psmd7 Psme2 Psma6 Psmd1 Psmb4 Cd14 Nod1 Traf6 Adipor1 Psmd6 Tnfrsf10b Tirap Psma7 Sphk1 Psmd5	GO Biological Processes (C5 GO:BP)
GOBP_MICROGLIAL_CELL_ACTIVATION	7.45273e-05	0.00121813	0.538434	0.608082	1.99867	35	C5ar1 Mapt Grn Clu Tyrobp Tlr7 C1qa App Tlr3 Trem2 Nr1d1 Itgb2 Ctsc Tlr6 Itgam Tlr8 Sphk1 Il33	GO Biological Processes (C5 GO:BP)
GOBP_POSITIVE_REGULATION_OF_NF_KAPPAB_TRANSCRIPTION_FACTOR_ACTIVITY	2.42488e-06	6.66457e-05	0.627257	0.47953	2.00103	125	Flot1 Trim30a Trim30d Myd88 Rnf31 Camk2a Trim25 Card14 Trim12c Clu Eda2r Adam8 Cd36 Lgals9 Trim21 Prkcq Eif2ak2 Ubc Ikbkg Tlr4 Irak2 Trim34a App Tlr3 Trim14 Ubb Itgb2 Cat Pycard Nlrp3 Tlr9 Tlr6 Psma6 Rab7b Il1rap Nod1 Lrrfip1 Traf6 Tirap Stat3 Trappc9 Sphk1	GO Biological Processes (C5 GO:BP)
GOBP_PHOSPHOLIPASE_C_ACTIVATING_G_PROTEIN_COUPLED_RECEPTOR_SIGNALING_PATHWAY	0.000155137	0.0022692	0.518848	0.578328	2.00221	42	P2ry2 Tgm2 Actn2 F2r C5ar1 C5ar2 Ednrb S1pr1 Htr2a Gpr157 Cmklr1 P2ry12 C3ar1 Cxcr2 Gpr35 F2rl1 P2ry6 Gna15	GO Biological Processes (C5 GO:BP)
GOBP_POSITIVE_REGULATION_OF_LEUKOCYTE_DEGRANULATION	0.000167457	0.00240059	0.518848	0.677063	2.00441	22	H2-T23 H2-D1 H2-M3 Lamp1 Itgb2 Ptafr Itgam F2rl1 Il4ra Gab2 Sphk2 Vamp8 Stx4a H2-Q7 H2-Q10 Fgr	GO Biological Processes (C5 GO:BP)
GOBP_REGULATION_OF_CARDIAC_MUSCLE_CONTRACTION	9.33988e-05	0.00147625	0.538434	0.572309	2.00762	44	Atp2a1 Jup Nos1 Tmem38a Hrc Atp1a2 Kcnj2 Bin1 Hdac4 Tmem38b Gja5 Dmd Scn5a Ehd3 Cav3	GO Biological Processes (C5 GO:BP)
GOBP_REGULATION_OF_CALCIUM_ION_TRANSMEMBRANE_TRANSPORTER_ACTIVITY	2.93487e-05	0.00057303	0.57561	0.545619	2.00816	56	Atp2a1 Nos1 Jsrp1 Hrc Casq1 Rrad Atp1a2 Trdn Jph2 Jph1 Hspa2 Akap6 Cacna2d1 Dmd Gpr35 Stac3 Tlr9 Nipsnap2 Sln Stim1 P2ry6 Ehd3 Cav3	GO Biological Processes (C5 GO:BP)
GOBP_POSITIVE_REGULATION_OF_RESPONSE_TO_EXTERNAL_STIMULUS	9.72532e-12	1.13418e-09	0.875325	0.436613	2.0086	346	Cxcl10 Tgm2 Irgm2 Zbp1 Gbp5 Irf7 Irgm1 Ccr1 Hspb1 Fcer1g C5ar1 Dhx58 H2-T23 Ifi35 Fgf2 Parp9 Ly86 Psmd8 Grn Trim12c Smad3 Nlrc5 Ikbke Psmd4 H2-D1 Psmb10 Adam8 S1pr1 Hck Ifi205 Lgals9 Il1rl1 H2-M3 Stat5b Thbd Psmb8 Akirin1 Psmc5 Psmb9 Ddx60 Lamp1 Cmklr1 Ikbkg Arg1 Psmd3 Psmd11 Tlr4 Psme1 Psmb5 Lyn Cyba Ccr2 Clec4d Clec10a Csf1 P2ry12 Tyrobp Fbxw11 Tlr7 C3ar1 Vav1 Lgmn App Mcu Tlr3 Tmsb4x Trem2 Psm…	GO Biological Processes (C5 GO:BP)
GOBP_MITOCHONDRIAL_TRANSLATIONAL_TERMINATION	1.40568e-05	0.000306282	0.593325	0.507407	2.00961	85	Mrps18c Mrps18b Mrpl2 Mrpl42 Mrps31 Mrps30 Mrps18a Mrps21 Mrpl39 Mrpl44 Mrpl51 Aurkaip1 Mrpl9 Mrps2 Mrpl16 Mrpl1 Chchd1 Mrpl38 Mrpl34 Gfm2 Mrpl11 Mrps23 Mrpl19 Eral1 Mrpl4 Mrpl55 Mrps14 Mrpl58 Mrpl14 Mrpl37 Mrps22 Mrpl15 Mrps11 Mrpl3 Mrps28 Mrpl46 Mrps10 Mrpl23 Mrpl54 Mrpl57 Mrpl30 Mrps7 Mrpl22 Gadd45gip1 Mrpl36	GO Biological Processes (C5 GO:BP)
GOBP_MITOCHONDRIAL_CALCIUM_ION_TRANSMEMBRANE_TRANSPORT	0.000199823	0.00271004	0.518848	0.663698	2.01043	24	Psen2 Spg7 Vdac1 Slc8b1 Mcu Pmpca Phb Afg3l2 Mcub Pmpcb Smdt1	GO Biological Processes (C5 GO:BP)
GOBP_POSITIVE_REGULATION_OF_INTERLEUKIN_6_PRODUCTION	1.41252e-05	0.000306282	0.593325	0.533563	2.01624	64	F2r Myd88 Pirb Ddx58 Ifih1 Cd36 Lgals9 Xbp1 Tlr4 Cyba Tyrobp Tlr7 App Tlr3 Mbp Pycard Tlr9 Ptafr Tlr6 Hyal2 Rab7b F2rl1 Tlr8 Il1rap Nod1 Traf6 Tirap Mavs Stat3 Card9 Il33 Il17ra Akirin2	GO Biological Processes (C5 GO:BP)
GOBP_MITOCHONDRION_ORGANIZATION	2.28929e-14	4.35404e-12	0.975995	0.432498	2.02128	450	Atp2a1 Ifit2 Hk2 Mx1 Mllt11 Tspo Myh14 Pmaip1 Sesn2 Mx2 Mfn2 Rnf31 Mapt Stat2 Camk2a Ghitm Sqstm1 Ndufb10 Timm29 Chchd10 mt-Nd2 Clu Cox7a1 Tnfsf10 Dnaja3 Tigar Mul1 Mfn1 Mief2 Ndufb9 Ndufa10 mt-Nd5 Map1lc3b Nos3 Nol3 mt-Nd4 Gabarapl1 Ndufaf3 Ndufb4 Spg7 Uqcc1 Ndufa3 Esrra Vdac1 Rhou mt-Nd1 Cln8 Ndufb2 Atp5b Sod2 Gabarapl2 Rab5if Atp5pb Vat1 Vdac2 Pink1 Uqcrfs1 Slc25a4 Cox10 Mcu Ndufv1 Trem2 Ndufb…	GO Biological Processes (C5 GO:BP)
GOBP_CATION_TRANSMEMBRANE_TRANSPORT	2.11513e-15	5.07043e-13	1.00732	0.431596	2.02228	474	Cxcl10 Atp2a1 Kcnb1 Wnk2 Slc20a2 Scn4a Nos1 Ryr1 Actn2 Tmem63b Jsrp1 Tmem38a F2r Kcnc4 Cox6a2 Fgf2 Fhl1 Hrc AA467197 Casq1 Cacng6 Ptpn3 Scn4b Rrad Atp1a2 Kcnj11 Cacna1s Ccl2 Dhrs7c Cacng1 Trdn Kcna5 Kcnj2 Scn1b Cox7a1 Tcn2 Slc11a1 Psen2 Kcnq5 Cemip Cxcl9 Slc38a3 Snta1 Htr2a Bin1 mt-Nd5 Kcnc1 Atp6v1g1 Kcnk13 Ccr5 Jph2 Slc25a20 Tmem38b Slc7a8 Nol3 mt-Nd4 Atp6ap1 Spg7 Tmem37 Glrx Jph1 Vdac1 mt-Co1 L…	GO Biological Processes (C5 GO:BP)
GOBP_REGULATION_OF_DNA_TEMPLATED_TRANSCRIPTION_IN_RESPONSE_TO_STRESS	3.79222e-06	9.74013e-05	0.627257	0.498435	2.0233	104	Sesn2 Psmd8 Hmox1 Psmd4 Psmb10 Hif1an Psmb8 Psmc5 Psmb9 Ubc Psmd3 Psmd11 Psme1 Psmb5 Notch1 Tmbim6 Psmd12 Egln3 Ubb Psmc1 Psma2 Psmd2 Psmb2 Psmc2 Rbpj Psmc3 Psmc4 Psmd7 Nfe2l2 Psme2 Sirt2 Atf4 Psma6 Psmd1 Creb3l1 Atf3 Psmb4 Cul2 Psmd6 Bag3 Psma7 Hsf1 Psmd5	GO Biological Processes (C5 GO:BP)
GOBP_ACTION_POTENTIAL	1.93002e-05	0.000397272	0.57561	0.528528	2.02402	71	Jup Kcnb1 Scn4a Myh14 Ptpn3 Scn4b Atp1a2 Kcna5 Kcnj2 Clcn1 Scn1b Cd36 Snta1 Cln3 Bin1 Gja5 Akap6 Cacna2d1 Dmd Gpr35 Scn5a Chrna1 Cav3 Gna15 Gba Kcnab2	GO Biological Processes (C5 GO:BP)
GOBP_REGULATION_OF_MAST_CELL_ACTIVATION	9.85387e-05	0.00152948	0.538434	0.634503	2.02459	31	Adgre5 Cd300lf Hmox1 Lgals9 Lyn Cd84 Milr1 Fes Il4ra Crlf2 Gab2 Cd300a Sphk2 Vamp8	GO Biological Processes (C5 GO:BP)
GOBP_RESPONSE_TO_CHEMOKINE	2.07687e-05	0.000420737	0.57561	0.56353	2.02887	52	Cxcl10 Ccl12 Ccl6 Ccr1 Ccl2 Ccl9 Cxcl9 Pf4 Ccl11 Ccr5 Cmklr1 Ccr2 Cxcl5 Cxcr2 Ackr1 Trem2 Gpr35	GO Biological Processes (C5 GO:BP)
GOBP_ION_HOMEOSTASIS	1.34386e-15	3.62421e-13	1.01754	0.432998	2.02935	472	Cxcl10 Atp2a1 Cib2 P2ry2 Tgm2 Ccl12 Ccl6 Wnk2 Ccr1 Nos1 Ryr1 Cd38 Mllt11 Jsrp1 Tmem38a Tspo F2r C5ar1 Fgf2 Fhl1 Hrc Casq1 Got1 Grn Ptpn3 Hjv Ccdc115 C5ar2 Atp1a2 Smad3 Ccl2 Dhrs7c Trdn Kcna5 Kcnj2 Hmox1 Ccl9 Scn1b Grina Sypl2 Slc11a1 Cd36 Cemip Cxcl9 Ednrb S1pr1 Cln5 Cln3 Htr2a B2m Ccl11 Atp6v1g1 Rab7 Csrp3 Dmpk Pdk2 Ccr5 Jph2 Camk2n1 Selenot Gpr157 Tmem38b Slc7a8 Nol3 Atp6ap1 Pdk4 Apoe Cmklr1 Jp…	GO Biological Processes (C5 GO:BP)
GOBP_NEGATIVE_REGULATION_OF_VIRAL_GENOME_REPLICATION	7.93312e-05	0.00128208	0.538434	0.605938	2.03077	38	Parp10 Ifit1bl1 Oasl1 Bst2 Isg15 Mx2 Ifitm3 Oas2 Oas1a Oas3 Ifi205 Eif2ak2 Apobec3 Rnasel Resf1	GO Biological Processes (C5 GO:BP)
GOBP_NEGATIVE_REGULATION_OF_LEUKOCYTE_MEDIATED_IMMUNITY	9.18704e-05	0.00145743	0.538434	0.631058	2.03249	33	Bst2 H2-T23 Pirb Hmox1 H2-D1 Lgals9 H2-M3 Lilr4b Arg1 Ccr2 Cd84 Jak3 Cd300a Hfe H2-Q7 Ptpn6 Arrb2 Fcgr2b Bcl6 H2-Q10 Ppp3cb Ceacam1	GO Biological Processes (C5 GO:BP)
GOBP_RESPONSE_TO_PROTOZOAN	3.39464e-05	0.000648136	0.557332	0.735707	2.03368	18	Gbp2 Myd88 Gbp7 Gbp3 Slc11a1 Pf4 Arg1 Gbp4 Gbp9 Hras Il4ra Ccdc88b Irf8	GO Biological Processes (C5 GO:BP)
GOBP_MONOVALENT_INORGANIC_CATION_HOMEOSTASIS	3.48972e-06	9.12615e-05	0.627257	0.509992	2.0376	93	Grn Ccdc115 Atp1a2 Kcna5 Kcnj2 Slc11a1 Ednrb Cln5 Cln3 Atp6v1g1 Rab7 Pdk2 Atp6ap1 Pdk4 Atp5b Atp1b2 Slc12a7 Cln6 Vps33a Tasl Slc9a8 Atp1b3 Atp6v0a1 Mafg Ppt1 Atp6v0b Tcirg1 Atp6v1e1 Tmem165 Atp6ap2 Snapin Rab20 Atp6v1f Atp6v1c1 Gpr89 Atp6v0d1 Atp6v0e Slc12a9 Atp1a1 Atp1a3 Atp6v1b2	GO Biological Processes (C5 GO:BP)
GOBP_CELLULAR_RESPONSE_TO_MOLECULE_OF_BACTERIAL_ORIGIN	1.46004e-07	5.62508e-06	0.690132	0.479823	2.03845	142	Cxcl10 Irgm2 Irgm1 Ankrd1 Tspo Myd88 Pirb Litaf Ly86 Trim12c Ccl2 Cd36 Cxcl9 Ednrb Hck Pf4 Ccr5 Cmpk2 Ass1 Cd274 Xbp1 Arg1 Tlr4 Lyn Axl Cxcl5 Cd68 Irak2 Cd80 Scarb1 Trem2 Nr1d1 Pycard Nlrp3 Nfkbib Cd180 Ptafr Tlr6 Gstp1 Sirt2 Casp1 Ppard Serpine1 Cd14 Tnfrsf1b Traf6 Sbno2 Tnip2 Tirap Hsf1	GO Biological Processes (C5 GO:BP)
GOBP_MYELOID_LEUKOCYTE_MIGRATION	2.14669e-07	7.98531e-06	0.690132	0.480178	2.03959	143	Cxcl10 Ccl12 Ccl6 Ccr1 Fcer1g Myd88 C5ar1 Cd200r1 Adgre5 C5ar2 Ccl2 Ccl9 Adam8 Cxcl9 Ednrb Stat5b Pf4 Ccl11 Akirin1 Lgals3 Cmklr1 Lyn Bst1 Ccr2 Cxcl5 Csf1 P2ry12 C3ar1 Vav1 Lgmn Cxcr2 Mpp1 Mcu Trem2 Dpep1 Vav3 Cd81 Itgb2 Vegfb Rhog Pla2g7 Flt1 Thbs1 Mcoln2 Serpine1	GO Biological Processes (C5 GO:BP)
GOBP_REGULATION_OF_LEUKOCYTE_MEDIATED_CYTOTOXICITY	2.26814e-05	0.00045521	0.57561	0.571859	2.04064	48	H2-T23 Pirb H2-T22 Stx7 H2-D1 Lgals9 H2-M3 Stat5b B2m Lamp1 H2-K1 Arg1 Cxcl5 Tyrobp Vav1 H2-Q4 Itgam F2rl1	GO Biological Processes (C5 GO:BP)
GOBP_POSITIVE_REGULATION_OF_CALCIUM_ION_TRANSPORT	1.30932e-05	0.000289729	0.593325	0.533888	2.04454	71	Cxcl10 Atp2a1 Ccr1 Tspo F2r Casq1 Camk2a Ccl2 Trdn Cemip Cxcl9 Jph2 Lgals3 Hspa2 Akap6 Cacna2d1 Orai1 Stac3 Nipsnap2 Aplnr Bak1 Stim1 P2rx7 Wfs1 P2ry6 Ehd3	GO Biological Processes (C5 GO:BP)
GOBP_MUSCLE_CELL_DIFFERENTIATION	6.97847e-11	6.5461e-09	0.839089	0.45553	2.04818	264	Cxcl10 Myf6 Nrap Tnnt3 Flnc Klhl40 Mypn Acta1 Flot1 Ldb3 Fbxo40 Nos1 Ryr1 Myo18b Actn2 Myoz1 Ankrd1 Alpk3 Bves Tpm1 Obscn Casq1 Klhl41 Cd53 Speg Tcap Alpk2 Bmp2 Trim72 Neb Sypl2 Dysf Tmod4 Cfl2 Cxcl9 Ednrb Smyd1 Bin1 Popdc3 Csrp3 Hdac4 Dmpk Ttn Tbx3 Chrnb1 Xbp1 Lmod2 Sod2 Map2k4 Prkar1a Smarcd3 Mapk12 Pld3 Akap6 Rbm24 Synpo2l Notch1 Med28 Tmod1 Dmd Cd81 Rbpj Foxo4 Cdc42 Stac3 Myorg Mtor Efnb2 Afg…	GO Biological Processes (C5 GO:BP)
GOBP_INFLAMMATORY_RESPONSE	1.97728e-16	7.10996e-14	1.04763	0.440176	2.06434	468	Cxcl10 Themis2 Tgm2 Irgm2 Ccl12 Ccl6 Zbp1 Gbp5 Il1r2 Usp18 Irgm1 Ccr1 Siglec1 F2r Myd88 C5ar1 H2-T23 Cd200r1 Ifi35 Prdx5 Adgre5 Sema7a Pik3ap1 Ly86 Grn Folr2 C5ar2 Smad3 Ccl2 Bmp2 Pld4 Hmox1 Fem1a Ccl9 Lipa Wfdc1 Slc11a1 Adam8 Cd36 Cxcl9 Ednrb Hck Ifi205 Lgals9 Il1rl1 Trem1 Stat5b Pf4 Ccl11 Csrp3 Hdac4 Ccr5 Prkcq Irf5 Mapkapk2 Lilr4b Apoe Ass1 Cmklr1 Il10rb Ikbkg Tlr4 Lyn Cyba Bst1 Axl Tnfaip8l2 …	GO Biological Processes (C5 GO:BP)
GOBP_POSITIVE_REGULATION_OF_VASOCONSTRICTION	6.1524e-05	0.00104931	0.538434	0.786804	2.06641	14	Smtnl2 Cd38 F2r Htr2a Gja5 Hrh2 Ptafr	GO Biological Processes (C5 GO:BP)
GOBP_NEUTROPHIL_MIGRATION	5.5682e-06	0.000134982	0.610527	0.532208	2.06643	77	Cxcl10 Ccl12 Ccl6 Fcer1g Myd88 C5ar1 C5ar2 Ccl2 Ccl9 Adam8 Cxcl9 Pf4 Ccl11 Lgals3 Bst1 Cxcl5 C3ar1 Vav1 Cxcr2 Mpp1 Mcu Dpep1 Vav3 Itgb2 Rhog Mcoln2 Tirap Thbs4 Pik3cd Pecam1 Pde4b Csf3r	GO Biological Processes (C5 GO:BP)
GOBP_REGULATION_OF_INNATE_IMMUNE_RESPONSE	4.15561e-10	3.14587e-08	0.814036	0.46388	2.06825	240	Irgm2 Zbp1 Gbp5 Irf7 Usp18 Irgm1 Fcer1g Dhx58 H2-T23 Ifi35 Pirb Samhd1 Parp14 Parp9 Psmd8 Grn Trim12c Irf1 Nlrc5 Ikbke Psmd4 H2-D1 Psmb10 Adam8 Mul1 Trafd1 Hck Ifi205 Lgals9 Adar H2-M3 Stat5b Psmb8 Psmc5 Psmb9 Trim21 Lamp1 Apoe Ikbkg Arg1 Psmd3 Psmd11 Tlr4 Psme1 Psmb5 Lyn Stat1 Clec4d Clec10a Tyrobp Fbxw11 Ptpn1 Vav1 Trem2 Psmd12 Nr1h2 Psmc1 Psma2 Psmd2 Rnasel Psmb2 Psmc2 Pycard Hras Tasl Psmc3 M…	GO Biological Processes (C5 GO:BP)
GOBP_REGULATION_OF_PH	3.98006e-06	0.000101621	0.610527	0.546989	2.07301	66	Grn Ccdc115 Slc11a1 Ednrb Cln5 Cln3 Atp6v1g1 Rab7 Pdk2 Atp6ap1 Pdk4 Atp5b Cln6 Vps33a Tasl Slc9a8 Atp6v0a1 Mafg Ppt1 Atp6v0b Tcirg1 Atp6v1e1 Tmem165 Atp6ap2 Snapin Rab20 Atp6v1f Atp6v1c1 Gpr89 Atp6v0d1 Atp6v0e	GO Biological Processes (C5 GO:BP)
GOBP_INTERLEUKIN_6_PRODUCTION	1.41056e-06	4.11255e-05	0.643552	0.507835	2.07307	105	F2r Myd88 H2-T23 Cd200r1 Pirb Ddx58 C5ar2 H2-D1 Ifih1 Cd36 Lgals9 H2-M3 Mapkapk2 Lilr4b Xbp1 Tlr4 Cyba Tmem106a Tyrobp Tlr7 App Tlr3 Trem2 Mbp Pycard Inpp5d Tlr9 Ptafr Tlr6 Hyal2 Rab7b F2rl1 Tlr8 Il1rap Nod1 Traf6 Gba Tirap Mavs Stat3 Card9 Il33 Sphk2 Il17ra Akirin2 Cebpb H2-Q7 Ptpn6 Arrb2 Selenok Nlrp12	GO Biological Processes (C5 GO:BP)
GOBP_INNER_MITOCHONDRIAL_MEMBRANE_ORGANIZATION	1.34361e-05	0.000294298	0.593325	0.579478	2.0834	51	Ghitm Timm29 Chchd10 Spg7 Atp5b Atp5pb Pink1 Atp5e Atp5g3 Afg3l2 Atp5j Atp5g1 Timm8b Chchd3 Atp5a1 Uqcc3 Ndufa13 Hspa9 Atp5k Atp5c1 Atp5g2 Atp5j2 Atp5d Letm1 Samm50 Atp5o Adck1 Tmem11 Timm10 Immt Atp5h Oma1	GO Biological Processes (C5 GO:BP)
GOBP_TUMOR_NECROSIS_FACTOR_MEDIATED_SIGNALING_PATHWAY	6.99377e-08	2.94849e-06	0.704976	0.498858	2.08438	127	Rnf31 Card14 Psmd8 Psmd4 Eda2r Psmb10 Psmb8 Psmc5 Laptm5 Psmb9 Nol3 Sppl2a Ikbkg Psmd3 Psmd11 Psme1 Psmb5 Stat1 Tnfsf14 Tnfrsf12a Tmsb4x Psmd12 Psmc1 Psma2 Tnfrsf1a Psmd2 Psmb2 Psmc2 Pycard Psmc3 Psmc4 Psmd7 Gstp1 Psme2 Casp1 Psma6 Psmd1 Casp4 F2rl1 Psmb4 Tnfrsf1b Traf6 Ltbr Psmd6 Plvap Psma7 Sphk1 Psmd5 Gps2 Fas	GO Biological Processes (C5 GO:BP)
GOBP_CALCIUM_ION_TRANSPORT	7.7312e-11	7.0979e-09	0.839089	0.467307	2.08466	243	Cxcl10 Atp2a1 Ccl12 Ccr1 Nos1 Ryr1 Jsrp1 Tmem38a Tspo F2r Fgf2 Camk2b Pirb Hrc Casq1 Cacng6 Camk2a Rrad Atp1a2 Cacna1s Ccl2 Dhrs7c Cacng1 Trdn Psen2 Cemip Cxcl9 Pacsin3 Htr2a Bin1 Ccr5 Jph2 Tmem38b Egf Nol3 Lgals3 Spg7 Tmem37 Jph1 Vdac1 Lyn Slc8b1 Cd84 Hspa2 P2ry12 Akap6 Cacna2d1 Homer3 Mcu Tpcn1 Tmbim6 Orai1 Diaph1 Dmd Gpr35 Pmpca Stac3 Tlr9 Nipsnap2 Phb Saraf Afg3l2 Sln Aplnr Cacng7 Mcub Bak1 S…	GO Biological Processes (C5 GO:BP)
GOBP_MYD88_DEPENDENT_TOLL_LIKE_RECEPTOR_SIGNALING_PATHWAY	3.18648e-05	0.000613824	0.557332	0.653503	2.08521	31	Irf7 Myd88 Cd300lf Irf1 Cd36 Ubc Tlr4 Irak2 Ubb Tlr9 Tlr6 Tlr8 Cd14 Traf6 Tirap Cd300a	GO Biological Processes (C5 GO:BP)
GOBP_REGULATION_OF_CARDIAC_CONDUCTION	2.17846e-05	0.000439255	0.57561	0.623509	2.08966	38	Atp2a1 Nos1 Ryr1 Casq1 Atp1a2 Kcnj11 Trdn Dmpk Gja5 Atp1b2 Atp1b3 Fxyd1 Abcc9 Stim1 Ehd3	GO Biological Processes (C5 GO:BP)
GOBP_PH_REDUCTION	1.93342e-05	0.000397272	0.57561	0.616291	2.08981	39	Grn Ccdc115 Slc11a1 Cln5 Cln3 Atp6v1g1 Rab7 Atp6ap1 Cln6 Atp6v0a1 Ppt1 Atp6v0b Tcirg1 Atp6v1e1 Atp6ap2 Snapin Rab20 Atp6v1f Atp6v1c1 Gpr89 Atp6v0d1 Atp6v0e Atp6v1b2 Atp6v0a2 Atp6v1a Atp6v0c Atp6v1h Atp6v1d	GO Biological Processes (C5 GO:BP)
GOBP_POSITIVE_REGULATION_OF_RESPONSE_TO_BIOTIC_STIMULUS	1.43801e-09	9.12501e-08	0.788187	0.477572	2.09096	191	Irgm2 Zbp1 Gbp5 Irf7 Irgm1 Fcer1g Dhx58 H2-T23 Ifi35 Parp9 Ly86 Psmd8 Grn Trim12c Nlrc5 Ikbke Psmd4 H2-D1 Psmb10 Adam8 Hck Ifi205 H2-M3 Stat5b Psmb8 Psmc5 Psmb9 Ddx60 Lamp1 Cd274 Ikbkg Arg1 Psmd3 Psmd11 Tlr4 Psme1 Psmb5 Lyn Cyba Clec4d Clec10a Tyrobp Fbxw11 Vav1 Psmd12 Psmc1 Psma2 Psmd2 Psmb2 Psmc2 Pycard Hras Tasl Psmc3 Cd180 Mndal Psmc4 Psmd7 Psme2 Psma6 Psmd1 F2rl1	GO Biological Processes (C5 GO:BP)
GOBP_INORGANIC_ION_TRANSMEMBRANE_TRANSPORT	9.59948e-17	3.76561e-14	1.05746	0.448044	2.09334	443	Cxcl10 Atp2a1 Kcnb1 Wnk2 Slc20a2 Scn4a Nos1 Ryr1 Actn2 Jsrp1 Tmem38a F2r Kcnc4 Ano5 Cox6a2 Fgf2 Fhl1 Hrc AA467197 Casq1 Cacng6 Ptpn3 Scn4b Rrad Atp1a2 Ttyh2 Kcnj11 Cacna1s Dhrs7c Cacng1 Trdn Kcna5 Kcnj2 Clcn1 Scn1b Cox7a1 Tcn2 Slc11a1 Psen2 Kcnq5 Cemip Cxcl9 Snta1 Clic5 Htr2a Bin1 mt-Nd5 Kcnc1 Atp6v1g1 Kcnk13 Ccr5 Jph2 Tmem38b Nol3 mt-Nd4 Atp6ap1 Spg7 Clcn7 Tmem37 Glrx Jph1 Vdac1 mt-Co1 Lyn Cox5a…	GO Biological Processes (C5 GO:BP)
GOBP_REGULATION_OF_SYNCYTIUM_FORMATION_BY_PLASMA_MEMBRANE_FUSION	5.41462e-05	0.000942101	0.557332	0.74044	2.09341	19	Cxcl10 Flot1 Cd53 Cxcl9 Tyrobp Trem2 Camk1 Ehd1 Il4ra Nfatc2	GO Biological Processes (C5 GO:BP)
GOBP_DEFENSE_RESPONSE_TO_GRAM_POSITIVE_BACTERIUM	5.24986e-06	0.000128711	0.610527	0.563014	2.099	59	Gbp2 Myd88 C5ar1 H2-T23 Gbp7 Gbp3 H2-D1 Cd36 Gbp4 Mpeg1 Gbp9 Lyz2 Nod1 H2bc14 Tirap Card9 H2bc15 H2bc6 H2bc4 H2-Q7 Rarres2 H2bc13 Gsdmd H2bc11 H2bc7 H2-Q10 Tbk1 H2bc8 Fgr	GO Biological Processes (C5 GO:BP)
GOBP_REGULATION_OF_RYANODINE_SENSITIVE_CALCIUM_RELEASE_CHANNEL_ACTIVITY	3.51682e-05	0.000668506	0.557332	0.728669	2.10035	20	Nos1 Jsrp1 Hrc Trdn Jph2 Jph1 Akap6 Dmd	GO Biological Processes (C5 GO:BP)
GOBP_NEGATIVE_REGULATION_OF_IMMUNE_RESPONSE	1.66924e-06	4.80183e-05	0.643552	0.526775	2.1041	90	Dhx58 H2-T23 Pirb Samhd1 Parp14 Grn Nlrc5 Hmox1 H2-D1 Fgl2 Mul1 Trafd1 Ifi205 Lgals9 Il1rl1 Adar H2-M3 Trim21 Lgals3 Lilr4b Arg1 Lyn Ccr2 Cd84 Zbtb7b Nr1h2 Inpp5d Jak3 Il4ra Psmb4 Il33 Cd300a Hfe Loxl3 Samsn1 H2-Q7 Ptpn6 Arrb2 Fcgr2b Hlx Bcl6	GO Biological Processes (C5 GO:BP)
GOBP_MAINTENANCE_OF_LOCATION_IN_CELL	1.50576e-08	7.64394e-07	0.733762	0.489467	2.10763	157	Cxcl10 Atp2a1 Hk2 Nos1 Ryr1 Jsrp1 Tmem38a Tspo F2r Fgf2 Hrc Casq1 Gaa Atp1a2 Chchd10 Dhrs7c Trdn Cemip Cxcl9 Srgn Htr2a Ccr5 Jph2 Tmem38b Nol3 Apoe Twf2 Jph1 Lyn Sp100 Slc8b1 Pink1 Akap6 Ftl1 Tpcn1 Tmsb4x Fth1 Diaph1 Dmd Aplnr Chd7 Mtln P2ry6 Park7 Mcoln2 Morc3	GO Biological Processes (C5 GO:BP)
GOBP_CELLULAR_RESPONSE_TO_INTERFERON_BETA	1.81764e-05	0.000380733	0.57561	0.782066	2.11006	16	Irgm2 Cdc34 Irgm1 Irf1 Ifi205 Stat1 Ube2g2 Tlr3 Pnpt1 Mndal Ndufa13	GO Biological Processes (C5 GO:BP)
GOBP_CELLULAR_ION_HOMEOSTASIS	2.01242e-15	5.07043e-13	1.00732	0.454297	2.11097	395	Cxcl10 Atp2a1 Cib2 P2ry2 Tgm2 Ccl12 Ccl6 Ccr1 Nos1 Ryr1 Cd38 Jsrp1 Tmem38a F2r C5ar1 Fgf2 Hrc Casq1 Got1 Grn Hjv Ccdc115 C5ar2 Atp1a2 Smad3 Ccl2 Dhrs7c Trdn Kcna5 Kcnj2 Hmox1 Ccl9 Grina Sypl2 Slc11a1 Cd36 Cemip Cxcl9 Ednrb S1pr1 Cln5 Cln3 Htr2a Ccl11 Atp6v1g1 Rab7 Csrp3 Dmpk Ccr5 Jph2 Selenot Gpr157 Tmem38b Nol3 Atp6ap1 Apoe Cmklr1 Jph1 Lyn Slc8b1 Atp5b Hmox2 Ccr2 Akap6 Cd52 Cacna2d1 C3ar1 Atp1b2…	GO Biological Processes (C5 GO:BP)
GOBP_REGULATION_OF_RESPONSE_TO_BIOTIC_STIMULUS	6.0202e-13	8.37973e-11	0.921426	0.462348	2.11172	311	Ifit1 Irgm2 Ifit1bl1 Zbp1 Gbp5 Irf7 Dtx3l Usp18 Irgm1 Fcer1g Dhx58 H2-T23 Ifi35 Pirb Samhd1 Parp14 Ddx58 Parp9 Ly86 Psmd8 Grn Trim12c Irf1 Nlrc5 Ikbke Psmd4 H2-D1 Psmb10 Nploc4 Fgl2 Adam8 Tigar Cd36 Mul1 Trafd1 Hck Ifi205 Lgals9 Adar H2-M3 Stat5b Psmb8 Psmc5 Herc6 Psmb9 Trim21 Ddx60 Lamp1 Apoe Cd274 Ikbkg Arg1 Psmd3 Psmd11 Tlr4 Psme1 Psmb5 Lyn Cyba Stat1 Cxcl5 Clec4d Clec10a Tyrobp Fbxw11 Ptpn1 V…	GO Biological Processes (C5 GO:BP)
GOBP_DIVALENT_INORGANIC_CATION_HOMEOSTASIS	5.8369e-13	8.37973e-11	0.921426	0.466271	2.11351	285	Cxcl10 Atp2a1 Cib2 Tgm2 Ccl12 Ccl6 Ccr1 Nos1 Ryr1 Cd38 Jsrp1 Tmem38a F2r C5ar1 Fgf2 Hrc Casq1 Got1 C5ar2 Atp1a2 Smad3 Ccl2 Dhrs7c Trdn Kcna5 Ccl9 Grina Sypl2 Slc11a1 Cd36 Cemip Cxcl9 Ednrb S1pr1 Cln3 Htr2a Ccl11 Csrp3 Dmpk Ccr5 Jph2 Camk2n1 Selenot Gpr157 Tmem38b Nol3 Apoe Cmklr1 Jph1 Lyn Slc8b1 Ccr2 Akap6 Cd52 Cacna2d1 C3ar1 1600014C10Rik Cxcr2 App Mcu Tpcn1 Tmbim6 Mt2 Diaph1 Dmd Gpr35 Fam20a At…	GO Biological Processes (C5 GO:BP)
GOBP_REGULATION_OF_SKELETAL_MUSCLE_CONTRACTION	1.90963e-05	0.000397272	0.57561	0.829373	2.11408	12	Atp2a1 Actn3 Scn4a Casq1 Kcnj2 Dmpk Dmd Grcc10 Cav3	GO Biological Processes (C5 GO:BP)
GOBP_NEGATIVE_REGULATION_OF_RESPONSE_TO_BIOTIC_STIMULUS	4.2555e-06	0.000108015	0.610527	0.55717	2.12003	67	Dhx58 H2-T23 Pirb Samhd1 Parp14 Grn Nlrc5 H2-D1 Nploc4 Fgl2 Mul1 Trafd1 Ifi205 Lgals9 Adar H2-M3 Trim21 Arg1 Ilrun Nr1h2	GO Biological Processes (C5 GO:BP)
GOBP_GLUCOSE_CATABOLIC_PROCESS	1.96359e-05	0.000401558	0.57561	0.668916	2.12599	30	Pgam2 Actn3 Hk2 Pfkm Aldoa Eno3 Tigar Slc25a12 Gpi1 Gapdh	GO Biological Processes (C5 GO:BP)
GOBP_STRIATED_MUSCLE_CELL_DIFFERENTIATION	3.74636e-10	2.88671e-08	0.814036	0.485327	2.12869	197	Cxcl10 Myf6 Nrap Tnnt3 Flnc Klhl40 Mypn Acta1 Flot1 Ldb3 Nos1 Ryr1 Myo18b Actn2 Myoz1 Ankrd1 Alpk3 Bves Tpm1 Obscn Casq1 Klhl41 Cd53 Tcap Alpk2 Bmp2 Trim72 Neb Tmod4 Cfl2 Cxcl9 Smyd1 Popdc3 Csrp3 Hdac4 Dmpk Ttn Tbx3 Chrnb1 Xbp1 Lmod2 Map2k4 Prkar1a Pld3 Akap6 Rbm24 Synpo2l Notch1 Tmod1 Dmd Cd81 Rbpj Stac3 Myorg Mtor Efnb2 Afg3l2 Lmod3 Ptcd2 Sdc1 Ehd1 Il4ra Cav3 Plpp7 Jam2 Nfatc2 Myoz2 Kdm6b Pdlim…	GO Biological Processes (C5 GO:BP)
GOBP_REGULATION_OF_CYTOSOLIC_CALCIUM_ION_CONCENTRATION	5.13798e-10	3.63449e-08	0.801216	0.488545	2.13154	184	Cxcl10 Cib2 Tgm2 Ccr1 Nos1 Ryr1 Cd38 Jsrp1 Tmem38a F2r C5ar1 Fgf2 Hrc Casq1 Got1 C5ar2 Atp1a2 Smad3 Dhrs7c Trdn Kcna5 Cd36 Cemip Cxcl9 Ednrb S1pr1 Cln3 Htr2a Ccr5 Jph2 Selenot Gpr157 Tmem38b Nol3 Cmklr1 Jph1 Lyn Slc8b1 Ccr2 Akap6 Cd52 Cacna2d1 C3ar1 Cxcr2 Tpcn1 Tmbim6 Diaph1 Dmd Gpr35 Aplnr F2rl1 Bak1 P2rx7 Chd7 P2ry6 Mcoln2 Cav3 Gna15 Ccrl2 Bax	GO Biological Processes (C5 GO:BP)
GOBP_REGULATION_OF_MUSCLE_CONTRACTION	1.64129e-07	6.21241e-06	0.690132	0.531936	2.13835	94	Hspb6 Atp2a1 Tnni2 Jup Tnnt3 Actn3 Scn4a Tnnc2 Nos1 Tmem38a F2r Tpm1 Mylk2 Hrc Casq1 Atp1a2 Kcnj2 Bin1 Hdac4 Dmpk Tmem38b Gja5 Prkg1 Dmd Scn5a Ptafr Zdhhc21 Grcc10 Ehd3 Cav3 Anxa6 Setd3	GO Biological Processes (C5 GO:BP)
GOBP_GRANULOCYTE_MIGRATION	3.48649e-07	1.23313e-05	0.674963	0.533309	2.13868	92	Cxcl10 Ccl12 Ccl6 Fcer1g Myd88 C5ar1 Adgre5 C5ar2 Ccl2 Ccl9 Adam8 Cxcl9 Pf4 Ccl11 Akirin1 Lgals3 Cmklr1 Bst1 Cxcl5 Csf1 C3ar1 Vav1 Cxcr2 Mpp1 Mcu Dpep1 Vav3 Itgb2 Rhog Thbs1 Mcoln2 Tirap Thbs4 Pik3cd Cd300a Pecam1 Pde4b Csf3r	GO Biological Processes (C5 GO:BP)
GOBP_SKELETAL_MUSCLE_ORGAN_DEVELOPMENT	6.63044e-09	3.76452e-07	0.761461	0.515106	2.14359	121	Myf6 Klhl40 Actn3 Acta1 Flot1 Ybx3 Ryr1 Myoz1 Ankrd1 Myom1 Myh14 Bves Mylk2 Asb2 Mylpf Casq1 Klhl41 Myom2 Cfl2 Smyd1 Akirin1 Popdc3 Neurl1a Csrp3 Hdac4 Ass1 Rbm24 Notch1 Sap30 Uqcc2 Gpc1 Stac3 Myorg Lmod3 Chrna1 Atf3 Emd Fxr1 Mef2d Basp1 Myoz2 Gpcpd1	GO Biological Processes (C5 GO:BP)
GOBP_CRISTAE_FORMATION	1.33438e-05	0.000293767	0.593325	0.674883	2.14496	30	Chchd10 Spg7 Atp5b Atp5pb Pink1 Atp5e Atp5g3 Afg3l2 Atp5j Atp5g1 Chchd3 Atp5a1 Uqcc3 Atp5k Atp5c1 Atp5g2 Atp5j2 Atp5d Letm1 Samm50 Atp5o Adck1 Immt Atp5h Oma1	GO Biological Processes (C5 GO:BP)
GOBP_MUSCLE_ORGAN_DEVELOPMENT	3.7997e-12	4.82227e-10	0.887075	0.483558	2.14935	235	Cxcl10 Cryab Myf6 Klhl40 Actn3 Acta1 Flot1 Itga7 Ybx3 Ryr1 Myoz1 Ankrd1 Myom1 Myh14 Bves Tpm1 Mylk2 Asb2 Unc45b Mylpf Fhl1 Casq1 Klhl41 Speg Tcap Sgca Smad3 Bmp2 Trim72 Neb Myom2 Cfl2 Sgcg S1pr1 Smyd1 Lbx1 Akirin1 Popdc3 Neurl1a Csrp3 Hdac4 Nog Jph2 Ttn Ass1 Xbp1 Jph1 Mapk12 Rbm24 Fhl3 Notch1 Sap30 Dmd Uqcc2 Rbpj Gpc1 Foxo4 Stac3 Myorg Lama5 Cd164 Lmod3 Sirt2 Eng Cavin4 Ptcd2 Chrna1 Atf3 Chd7 Emd…	GO Biological Processes (C5 GO:BP)
GOBP_RESPONSE_TO_INTERFERON_ALPHA	9.82918e-06	0.000229259	0.593325	0.749832	2.16136	20	Ifit3 Ifit2 Mx1 Bst2 Mx2 Ifitm3 Ifi205 Adar Eif2ak2 Axl Mndal	GO Biological Processes (C5 GO:BP)
GOBP_AEROBIC_RESPIRATION	4.28778e-07	1.50421e-05	0.674963	0.563227	2.16392	73	Actn3 Mdh2 Cox6a2 Cox5b Aco2 Me3 Idh3g Uqcrc1 Ogdh mt-Nd4 Idh3b mt-Co1 mt-Nd1 Cox5a Cox10 Sdha Sdhc Cat Ndufs7 Cox6b1 Ndufa4 Ndufs8 Cs Idh3a Dlat Cox4i1 Uqcr10 Sucla2 Suclg1 Cox7c Cox15 Uqcrc2 Atp5d Cycs Cox7b Cox7a2l Mtfr1l Pdhb Pdha1 Cox6c Fxn Uqcrb Fh1 Sdhb Cbfa2t3	GO Biological Processes (C5 GO:BP)
GOBP_HEART_PROCESS	6.22663e-10	4.33354e-08	0.801216	0.503434	2.16403	162	Atp2a1 Tnni2 Hspb7 Jup Nos1 Ryr1 Des Tmem38a Bves Tpm1 Mylk2 Myl1 Hrc Casq1 Cacng6 Gaa Scn4b Tcap Atp1a2 Kcnj11 Cacna1s Cacng1 Trdn Kcna5 Kcnj2 Scn1b Sgcg Snta1 Bin1 Csrp3 Hdac4 Dmpk Ttn Tmem38b Gja5 Cacna2d1 Atp1b2 Map2k3 S100a1 Dmd Cdc42 Scn5a Vegfb Atp1b3 Mtor Fxyd1 Abcc9 Cacng7 Stim1 Ehd3 Cav3	GO Biological Processes (C5 GO:BP)
GOBP_MULTICELLULAR_ORGANISMAL_SIGNALING	9.12498e-08	3.67984e-06	0.704976	0.537362	2.16542	99	Atp2a1 Jup Scn4a Nos1 Ryr1 Myh14 Hrc Casq1 Cacng6 Scn4b Atp1a2 Kcnj11 Cacna1s Cacng1 Trdn Kcna5 Kcnj2 Clcn1 Scn1b S1pr1 Bin1 Dmpk Gja5 Cacna2d1 Atp1b2 Gpr35 Scn5a Atp1b3 Fxyd1 Abcc9 Cacng7 Stim1 Chrna1 Ehd3	GO Biological Processes (C5 GO:BP)
GOBP_REGULATION_OF_HEART_CONTRACTION	3.67854e-08	1.70676e-06	0.719513	0.519133	2.16628	125	Atp2a1 Hspb7 Jup Nos1 Ryr1 Des Tmem38a Bves Tpm1 Hrc Casq1 Cacng6 Gaa Scn4b Atp1a2 Kcnj11 Cacna1s Cacng1 Trdn Kcna5 Kcnj2 Scn1b Snta1 Bin1 Csrp3 Hdac4 Dmpk Tmem38b Gja5 Cacna2d1 Atp1b2 S100a1 Dmd Scn5a Atp1b3 Fxyd1 Abcc9 Cacng7 Stim1 Ehd3 Cav3	GO Biological Processes (C5 GO:BP)
GOBP_NEUTROPHIL_CHEMOTAXIS	5.99325e-07	1.97411e-05	0.659444	0.574571	2.1712	64	Cxcl10 Ccl12 Ccl6 Fcer1g C5ar1 C5ar2 Ccl2 Ccl9 Cxcl9 Pf4 Ccl11 Lgals3 Bst1 Cxcl5 C3ar1 Vav1 Cxcr2 Mpp1 Mcu Dpep1 Vav3 Itgb2	GO Biological Processes (C5 GO:BP)
GOBP_CALCIUM_ION_TRANSMEMBRANE_TRANSPORT	2.13551e-10	1.77206e-08	0.826657	0.499521	2.17235	181	Cxcl10 Atp2a1 Nos1 Ryr1 Jsrp1 Tmem38a F2r Fgf2 Hrc Casq1 Cacng6 Rrad Atp1a2 Cacna1s Dhrs7c Cacng1 Trdn Psen2 Cemip Cxcl9 Htr2a Bin1 Ccr5 Jph2 Tmem38b Nol3 Spg7 Tmem37 Jph1 Vdac1 Lyn Slc8b1 Hspa2 P2ry12 Akap6 Cacna2d1 Mcu Tpcn1 Orai1 Diaph1 Dmd Gpr35 Pmpca Stac3 Tlr9 Nipsnap2 Phb Afg3l2 Sln Aplnr Cacng7 Mcub Stim1 P2rx7 Chd7 P2ry6 Mcoln2 Ehd3 Cav3 Tmem165 Pmpcb Anxa6	GO Biological Processes (C5 GO:BP)
GOBP_PROTON_TRANSMEMBRANE_TRANSPORT	5.8225e-08	2.53779e-06	0.719513	0.538056	2.18414	104	Atp2a1 Cox6a2 AA467197 Atp1a2 Cox7a1 mt-Nd5 Atp6v1g1 mt-Nd4 Atp6ap1 mt-Co1 Cox5a Atp5b Slc2a9 Atp5pb Cox10 Tmsb4x mt-Cytb Ndufs7 Ucp3 Atp5e Slc9a8 Cyb5a Atp6v0a1 Atp5g3 Slc36a1 Atp6v0b Cox6b1 Tcirg1 Atp5j Ndufa4 Atp5g1 Atp6v1e1 Park7 Atp5a1 Cox7a2 Cox4i1 Atp5k Atp5c1 Slc25a3 Cox17 Vps9d1 Atp6v1f Sphk2 Atp6v1c1 Cox7c Cox15 Atp6v0d1 Atp5g2 Atp5j2 Atp5d Atp6v0e Cox7b Atp1a1 Atp1a3 Atp6v1b2 Cox7a2l A…	GO Biological Processes (C5 GO:BP)
GOBP_RESPONSE_TO_INTERLEUKIN_1	3.19955e-10	2.55668e-08	0.814036	0.511226	2.18829	152	Ccl12 Ccl6 Gbp2 Zbp1 Il1r2 Cd38 Ankrd1 Myd88 Psmd8 Sqstm1 Tle5 Ccl2 Ccl9 Psmd4 Trim63 Psmb10 Lgals9 Ccl11 Psmb8 Hdac4 Psmc5 Psmb9 Ubc Ikbkg Psmd3 Psmd11 Psme1 Psmb5 Irak2 Fbxw11 Map3k8 App Psmd12 Ubb Psmc1 Psma2 Psmd2 Nr1d1 Psmb2 Psmc2 Pycard Tollip Psmc3 Psmc4 Psmd7 Psme2 Hyal2 Psma6 Psmd1 Il1rn Rora Psmb4 Mthfr Il1rap Nod1 Traf6 Psmd6 Tnip2 Psma7 Psmd5	GO Biological Processes (C5 GO:BP)
GOBP_REGULATION_OF_MYELOID_LEUKOCYTE_MEDIATED_IMMUNITY	3.15556e-06	8.40507e-05	0.627257	0.624682	2.19134	44	H2-T23 Adgre5 Ddx58 Hmox1 Lgals9 Arg1 Lyn Ccr2 Cxcl5 Cd84 Tyrobp Itgb2 Ptafr Itgam F2rl1 Fes Il4ra Gab2 Mavs Cd300a Sphk2 Vamp8 Stx4a Fcgr2b Stxbp2 Ddx21	GO Biological Processes (C5 GO:BP)
GOBP_POSITIVE_REGULATION_OF_RESPONSE_TO_CYTOKINE_STIMULUS	3.10425e-06	8.37177e-05	0.627257	0.625032	2.19257	44	Irgm2 Zbp1 Irf7 Irgm1 Cd300lf Parp14 Ddx58 Parp9 Nlrc5 Ikbke Ifih1 Laptm5 Tlr4 Axl Csf1 Trem2 Casp1 Casp4	GO Biological Processes (C5 GO:BP)
GOBP_REGULATION_OF_CALCIUM_ION_TRANSPORT_INTO_CYTOSOL	5.43571e-07	1.83243e-05	0.659444	0.585164	2.19968	63	Cxcl10 Nos1 Jsrp1 Tmem38a F2r Hrc Casq1 Atp1a2 Dhrs7c Trdn Cemip Cxcl9 Jph2 Tmem38b Jph1 Lyn Akap6 Tmbim6 Diaph1 Dmd Aplnr Bak1 P2rx7 Chd7 P2ry6 Bax Pml	GO Biological Processes (C5 GO:BP)
GOBP_REGULATION_OF_CALCIUM_ION_TRANSMEMBRANE_TRANSPORT	1.47391e-08	7.57134e-07	0.74774	0.547591	2.20304	96	Cxcl10 Atp2a1 Nos1 Jsrp1 Tmem38a F2r Hrc Casq1 Cacng6 Rrad Atp1a2 Dhrs7c Cacng1 Trdn Psen2 Cemip Cxcl9 Bin1 Jph2 Tmem38b Jph1 Vdac1 Lyn Hspa2 Akap6 Cacna2d1 Diaph1 Dmd Gpr35 Stac3 Tlr9 Nipsnap2 Sln Aplnr Stim1 Chd7 P2ry6 Ehd3 Cav3	GO Biological Processes (C5 GO:BP)
GOBP_MITOCHONDRIAL_TRANSMEMBRANE_TRANSPORT	7.83065e-08	3.21802e-06	0.704976	0.553599	2.21124	90	Acacb Prkaa2 Prkab2 Psen2 Slc25a12 Slc25a20 Mid1ip1 Vdac1 Slc8b1 Atp5b Atp5pb Slc25a4 Mcu Timm44 Tomm40l Slc25a22 Pnpt1 Mpc2 Ucp3 Atp5e Atp5g3 Afg3l2 Atp5j Sfxn5 Mcub Dnajc15 Grpel1 Atp5g1 Chchd4 Atp5a1 Dnlz Mpc1 Atp5k Atp5c1 Smdt1 Atp5g2 Timm17a Atp5j2 Atp5d	GO Biological Processes (C5 GO:BP)
GOBP_GRANULOCYTE_CHEMOTAXIS	1.60845e-07	6.14202e-06	0.690132	0.572286	2.2185	76	Cxcl10 Ccl12 Ccl6 Fcer1g C5ar1 Adgre5 C5ar2 Ccl2 Ccl9 Cxcl9 Pf4 Ccl11 Akirin1 Lgals3 Cmklr1 Bst1 Cxcl5 Csf1 C3ar1 Vav1 Cxcr2 Mpp1 Mcu Dpep1 Vav3 Itgb2	GO Biological Processes (C5 GO:BP)
GOBP_REGULATION_OF_TRANSCRIPTION_FROM_RNA_POLYMERASE_II_PROMOTER_IN_RESPONSE_TO_HYPOXIA	2.48646e-07	9.1062e-06	0.674963	0.579967	2.221	71	Psmd8 Psmd4 Psmb10 Hif1an Psmb8 Psmc5 Psmb9 Ubc Psmd3 Psmd11 Psme1 Psmb5 Notch1 Psmd12 Egln3 Ubb Psmc1 Psma2 Psmd2 Psmb2 Psmc2 Rbpj Psmc3 Psmc4 Psmd7 Nfe2l2 Psme2 Sirt2 Psma6 Psmd1 Psmb4 Cul2 Psmd6 Psma7 Psmd5 Psmb7 Cited2 Psmb6	GO Biological Processes (C5 GO:BP)
GOBP_REGULATION_OF_RELEASE_OF_SEQUESTERED_CALCIUM_ION_INTO_CYTOSOL	1.2652e-06	3.76506e-05	0.643552	0.613736	2.22368	53	Cxcl10 Nos1 Jsrp1 Tmem38a F2r Hrc Casq1 Atp1a2 Dhrs7c Trdn Cemip Cxcl9 Jph2 Tmem38b Jph1 Lyn Akap6 Diaph1 Dmd Aplnr Chd7 P2ry6 Bax	GO Biological Processes (C5 GO:BP)
GOBP_CARDIAC_CONDUCTION	1.07571e-07	4.29788e-06	0.704976	0.573662	2.22739	77	Atp2a1 Jup Nos1 Ryr1 Hrc Casq1 Cacng6 Scn4b Atp1a2 Kcnj11 Cacna1s Cacng1 Trdn Kcna5 Kcnj2 Scn1b Bin1 Dmpk Gja5 Cacna2d1 Atp1b2 Scn5a Atp1b3 Fxyd1 Abcc9 Cacng7 Stim1 Ehd3	GO Biological Processes (C5 GO:BP)
GOBP_REGULATION_OF_LEUKOCYTE_DEGRANULATION	1.10626e-06	3.33813e-05	0.643552	0.657237	2.22865	39	H2-T23 Adgre5 Hmox1 H2-D1 Lgals9 H2-M3 Lamp1 Lyn Ccr2 Cd84 Itgb2 Ptafr Itgam F2rl1 Fes Il4ra Gab2 Cd300a Sphk2 Vamp8 Stx4a H2-Q7 Fcgr2b H2-Q10 Stxbp2 Ceacam1 Fgr	GO Biological Processes (C5 GO:BP)
GOBP_NADH_METABOLIC_PROCESS	6.42392e-07	2.08415e-05	0.659444	0.67843	2.22989	35	Pgam2 Actn3 Hk2 Pfkm Aldoa Mdh2 Eno3 Tigar Gpd2 Slc25a12 Gpi1 Gapdh Nqo1	GO Biological Processes (C5 GO:BP)
GOBP_CYTOSOLIC_CALCIUM_ION_TRANSPORT	2.68101e-09	1.65265e-07	0.774939	0.544554	2.23809	112	Cxcl10 Nos1 Ryr1 Jsrp1 Tmem38a F2r Fgf2 Hrc Casq1 Atp1a2 Dhrs7c Trdn Psen2 Cemip Cxcl9 Htr2a Ccr5 Jph2 Tmem38b Nol3 Jph1 Vdac1 Lyn Slc8b1 Akap6 Cacna2d1 Mcu Tpcn1 Tmbim6 Diaph1 Dmd Afg3l2 Aplnr Mcub Bak1 P2rx7 Chd7 P2ry6 Mcoln2 Bax Smdt1 Pml	GO Biological Processes (C5 GO:BP)
GOBP_DEFENSE_RESPONSE_TO_BACTERIUM	3.28086e-10	2.57399e-08	0.814036	0.531326	2.23935	137	Irgm2 Gbp2 Irgm1 Isg15 Fcer1g Myd88 C5ar1 H2-T23 Gbp7 Gbp3 Grn Slc11a1 H2-D1 Cd36 Plac8 Tlr4 Gbp4 Cyba Cxcl5 Mpeg1 Tlr3 Trem2 Anxa3 Tnfrsf1a Pycard Rbpj Gbp9 Tlr9 Selp Lyz2 Tlr6 Sirt2 Tusc2 F2rl1 Cfp Serpine1 Stab1 Naip2 Nod1 H2bc14 Tirap Mavs Card9 Aqp1 H2bc15 H2bc6 H2bc4 Irf8 Cebpb Prkcd Fpr2 Adamts5 H2-Q7 Pla2g6 Rarres2 Ighg2c H2bc13 Gsdmd H2bc11 H2bc7 H2-Q10 Tbk1 S100a8 Tlr5 H2bc8 Fgr Ighg2b …	GO Biological Processes (C5 GO:BP)
GOBP_CALCIUM_ION_TRANSPORT_INTO_CYTOSOL	1.43363e-08	7.45314e-07	0.74774	0.561457	2.24322	93	Cxcl10 Nos1 Ryr1 Jsrp1 Tmem38a F2r Fgf2 Hrc Casq1 Atp1a2 Dhrs7c Trdn Cemip Cxcl9 Htr2a Ccr5 Jph2 Tmem38b Nol3 Jph1 Lyn Slc8b1 Akap6 Cacna2d1 Tpcn1 Tmbim6 Diaph1 Dmd Aplnr Bak1 P2rx7 Chd7 P2ry6 Mcoln2	GO Biological Processes (C5 GO:BP)
GOBP_RELEASE_OF_SEQUESTERED_CALCIUM_ION_INTO_CYTOSOL_BY_ENDOPLASMIC_RETICULUM	1.04844e-06	3.20853e-05	0.643552	0.734882	2.24794	25	Ryr1 Tmem38a Hrc Casq1 Atp1a2 Dhrs7c Trdn Ccr5 Tmem38b Nol3 Akap6 Dmd Chd7	GO Biological Processes (C5 GO:BP)
GOBP_NAD_METABOLIC_PROCESS	1.00457e-06	3.14109e-05	0.643552	0.652527	2.24894	41	Pgam2 Actn3 Hk2 Pfkm Aldoa Cd38 Eno3 Tigar Gpd2 Slc25a12 Gpi1 Bst1 Gapdh Nqo1	GO Biological Processes (C5 GO:BP)
GOBP_CELLULAR_COMPONENT_ASSEMBLY_INVOLVED_IN_MORPHOGENESIS	4.84926e-08	2.17964e-06	0.719513	0.580816	2.25516	77	Nrap Tnnt3 Mypn Acta1 Ldb3 Actn2 Myoz1 Ankrd1 Tpm1 Obscn Casq1 Klhl41 Tcap Neb Tmod4 Cfl2 Csrp3 Ttn Lmod2 Prkar1a Ercc2 Gnpat Synpo2l Tmod1 Abca2 Gpc1 Lmod3	GO Biological Processes (C5 GO:BP)
GOBP_NEGATIVE_REGULATION_OF_INNATE_IMMUNE_RESPONSE	8.70065e-07	2.80174e-05	0.659444	0.643652	2.25788	44	Dhx58 H2-T23 Pirb Samhd1 Parp14 Grn Nlrc5 H2-D1 Mul1 Trafd1 Ifi205 Lgals9 Adar H2-M3 Trim21 Arg1 Nr1h2	GO Biological Processes (C5 GO:BP)
GOBP_REGULATION_OF_BLOOD_CIRCULATION	1.2381e-10	1.06848e-08	0.826657	0.531175	2.26076	145	Atp2a1 Hspb7 Smtnl2 Jup Nos1 Ryr1 Cd38 Des Tmem38a F2r Bves Tpm1 Hrc Casq1 Cacng6 Gaa Scn4b Atp1a2 Kcnj11 Cacna1s Cacng1 Trdn Kcna5 Kcnj2 Scn1b Snta1 Htr2a Bin1 Csrp3 Hdac4 Dmpk Tmem38b Gja5 Cacna2d1 Atp1b2 Hrh2 S100a1 Dmd Scn5a Atp1b3 Ptafr Fxyd1 Abcc9 Zdhhc21 Ece1 Cacng7 Stim1 Ehd3 Cav3	GO Biological Processes (C5 GO:BP)
GOBP_POSITIVE_REGULATION_OF_CATION_TRANSMEMBRANE_TRANSPORT	1.08035e-08	5.82716e-07	0.74774	0.578565	2.26247	81	Cxcl10 Atp2a1 Wnk2 Nos1 Actn2 F2r Casq1 Kcnj11 Ccl2 Trdn Kcnj2 Cemip Cxcl9 Jph2 Glrx Ccr2 Pink1 Hspa2 Akap6 Cacna2d1 Atp1b2 Tmsb4x Trem2 Ctss Dmd Dnm2 Stac3 Nipsnap2 Atp1b3 Fxyd1 Aplnr Stim1 Amigo1 P2ry6 Ehd3	GO Biological Processes (C5 GO:BP)
GOBP_INTERLEUKIN_1_MEDIATED_SIGNALING_PATHWAY	7.87947e-09	4.35896e-07	0.74774	0.565882	2.26774	91	Zbp1 Il1r2 Myd88 Psmd8 Sqstm1 Psmd4 Psmb10 Psmb8 Psmc5 Psmb9 Ubc Ikbkg Psmd3 Psmd11 Psme1 Psmb5 Irak2 Fbxw11 Map3k8 Psmd12 Ubb Psmc1 Psma2 Psmd2 Psmb2 Psmc2 Tollip Psmc3 Psmc4 Psmd7 Psme2 Psma6 Psmd1 Il1rn Psmb4 Il1rap Nod1 Traf6 Psmd6 Tnip2 Psma7 Psmd5	GO Biological Processes (C5 GO:BP)
GOBP_CARDIAC_MUSCLE_CONTRACTION	1.24084e-08	6.61017e-07	0.74774	0.575505	2.26859	84	Atp2a1 Tnni2 Jup Nos1 Tmem38a Tpm1 Mylk2 Myl1 Hrc Gaa Scn4b Tcap Atp1a2 Kcna5 Kcnj2 Scn1b Snta1 Bin1 Csrp3 Hdac4 Ttn Tmem38b Gja5 Cacna2d1 Map2k3 Dmd Scn5a Vegfb Mtor	GO Biological Processes (C5 GO:BP)
GOBP_ATP_METABOLIC_PROCESS	3.81514e-15	8.66439e-13	0.996986	0.504241	2.26932	257	Pgam2 Actn3 Hk2 Pfkm Aldoa Myh4 Prkaa2 Tspo Eno3 Cox6a2 Cox5b Ak1 Ghitm Ndufb10 Atp1a2 Chchd10 mt-Nd2 Cox7a1 Tigar Slc25a12 Ndufb9 Ndufa10 Htr2a mt-Nd5 Gpi1 Hdac4 Uqcrc1 Ogdh mt-Nd4 Ndufb4 Ndufa3 Coq9 mt-Co1 mt-Nd1 Cox5a Ndufb2 Atp5b Atp5pb Pink1 Uqcrfs1 Cox10 App Gapdh Ndufv1 Tmsb4x Trem2 Ndufb1 Sdha mt-Cytb Sdhc Ndufa12 Uqcrq Uqcc2 Ndufs7 Ndufs2 Atp5e Nipsnap2 Mlxipl Ndufb8 Fam20c Pfkfb4 Atp5g3…	GO Biological Processes (C5 GO:BP)
GOBP_REGULATION_OF_CELLULAR_AMINE_METABOLIC_PROCESS	2.77367e-07	1.00575e-05	0.674963	0.608304	2.27446	60	Psmd8 Psmd4 Psmb10 Cln3 Psmb8 Psmc5 Psmb9 Psmd3 Psmd11 Psme1 Psmb5 Psmd12 Psmc1 Psma2 Psmd2 Itgb2 Psmb2 Psmc2 Nqo1 Psmc3 Slc7a7 Psmc4 Psmd7 Psme2 Psma6 Psmd1 Itgam Psmb4 Park7 Slc7a11 Psmd6 Psma7 Psmd5 Psmb7 Psmb6 Psmc6 Psma4 Oaz1 Psme4 Odc1 Psmd9 Prkn Oaz2 Psma1 Psme3 Hprt Psmb3	GO Biological Processes (C5 GO:BP)
GOBP_SEQUESTERING_OF_CALCIUM_ION	1.53291e-08	7.69131e-07	0.733762	0.578771	2.27472	83	Cxcl10 Nos1 Ryr1 Jsrp1 Tmem38a F2r Fgf2 Hrc Casq1 Atp1a2 Dhrs7c Trdn Cemip Cxcl9 Htr2a Ccr5 Jph2 Tmem38b Nol3 Jph1 Lyn Slc8b1 Akap6 Tpcn1 Diaph1 Dmd Aplnr Chd7 Mtln P2ry6 Mcoln2 Anxa6 Bax	GO Biological Processes (C5 GO:BP)
GOBP_RESPONSE_TO_INTERFERON_BETA	5.28375e-07	1.79523e-05	0.659444	0.743792	2.2752	25	Irgm2 Cdc34 Irgm1 Bst2 Xaf1 Ifitm3 Irf1 Ikbke Ifi205 Stat1 Ube2g2 Tlr3 Pnpt1 Mndal	GO Biological Processes (C5 GO:BP)
GOBP_MYELOID_LEUKOCYTE_MEDIATED_IMMUNITY	4.46286e-23	9.62862e-20	1.24623	0.485401	2.27643	468	Jup Fcgr4 Rab10 Aldoa Gyg Bst2 Fcer1g C5ar1 H2-T23 Cystm1 Cst3 Adgre5 Pirb Gaa Cd53 Ddx58 Grn Psap Folr2 Fcgr3 H2-T22 Creg1 Hmox1 Agl Fuca2 Slc11a1 H2-D1 Ctsd Kcmf1 Fgl2 Adam8 Cd36 Sdcbp Hpse Ifi205 Lgals9 Neu1 H2-M3 Scamp1 B2m Ptges2 Cotl1 Gpi1 Rab7 Plac8 Ctsb Ggh Syngr1 Lair1 Lgals3 Lamp1 Stbd1 Cd93 Ctsh H2-K1 Plekho2 Arg1 Psmd3 Psmd11 Npc2 Rab5c Lyn Cyba Lrg1 Bst1 Hmox2 Ccr2 Cxcl5 Clec4d Ctsz …	GO Biological Processes (C5 GO:BP)
GOBP_ANTIGEN_PROCESSING_AND_PRESENTATION_OF_PEPTIDE_ANTIGEN	4.40139e-12	5.42628e-10	0.887075	0.53119	2.28733	166	Fcgr1 Fcer1g H2-T23 Psmd8 H2-T22 Psmd4 Slc11a1 H2-D1 Psmb10 Ctsd Tapbp Cd36 H2-M3 Tap1 B2m Psmb8 Rab7 Psmc5 Capzb Ctsl Psmb9 Sar1b H2-K1 Ikbkg Psmd3 Psmd11 Psme1 Psmb5 Cyba Marchf1 Mfsd6 Lgmn Trem2 Psmd12 Ctss Psmc1 Psma2 Psmd2 Capza2 Psmb2 Psmc2 Pycard Klc2 Ap1b1 Dnm2 Tapbpl Psmc3 H2-Q4 Psmc4 Psmd7 Psme2 Psma6 Psmd1 Capza1 Tap2 Ncf1 Dynll2 Psmb4 Dctn3 Vamp3 Sec24c Traf6 Psmd6 Dctn6 Erap1 Actr1b …	GO Biological Processes (C5 GO:BP)
GOBP_GENERATION_OF_PRECURSOR_METABOLITES_AND_ENERGY	4.54667e-21	4.90472e-18	1.18665	0.492249	2.28779	398	Stk40 Pygm Pgam2 Actn3 Hk2 Pfkm Aldoa Gyg Prkaa2 Mdh2 Eno3 Cox6a2 Cox5b AA467197 Gaa Gbe1 Ghitm Phka1 Ndufb10 Gys1 Chchd10 Dhrs3 Aco2 mt-Nd2 Cisd1 Ppp1r3a Agl Cox7a1 Ugp2 Me3 Tigar Gpd2 Acadvl Slc25a12 Ndufb9 Ndufa10 Idh3g Htr2a mt-Nd5 Gpi1 Hdac4 Coq10a Uqcrc1 Ogdh Phkb mt-Nd4 Ppp1r3d Stbd1 Idh3b Ndufb4 Ndufa3 Glrx Coq9 mt-Co1 Cyba mt-Nd1 Cox5a Ndufb2 Atp5b Atp5pb Phkg1 Pink1 Uqcrfs1 Dhdh Slc25a4…	GO Biological Processes (C5 GO:BP)
GOBP_REGULATION_OF_METAL_ION_TRANSPORT	3.04565e-11	3.20536e-09	0.851339	0.531694	2.29044	156	Cxcl10 Atp2a1 Ccr1 Nos1 Jsrp1 Tmem38a Tspo F2r Camk2b Pirb Hrc Casq1 Cacng6 Camk2a Rrad Atp1a2 Ccl2 Dhrs7c Cacng1 Trdn Psen2 Cemip Cxcl9 Pacsin3 Bin1 Jph2 Tmem38b Egf Lgals3 Jph1 Vdac1 Lyn Slc8b1 Cd84 Hspa2 P2ry12 Akap6 Cacna2d1 Homer3 Atp1b2 Tmbim6 Orai1 Diaph1 Dmd Gpr35 Stac3 Tlr9 Nipsnap2 Saraf Atp1b3 Fxyd1 Sln Aplnr Bak1 Stim1 P2rx7 Chd7 Wfs1 P2ry6 Ehd3 Cav3	GO Biological Processes (C5 GO:BP)
GOBP_REGULATION_OF_STRIATED_MUSCLE_CONTRACTION	7.03811e-08	2.94849e-06	0.704976	0.627196	2.29314	55	Atp2a1 Jup Tnnt3 Actn3 Scn4a Nos1 Tmem38a Hrc Casq1 Atp1a2 Kcnj2 Bin1 Hdac4 Dmpk Tmem38b Gja5 Dmd Scn5a Grcc10 Ehd3 Cav3	GO Biological Processes (C5 GO:BP)
GOBP_REGULATION_OF_CELLULAR_AMINO_ACID_METABOLIC_PROCESS	3.18548e-08	1.49406e-06	0.719513	0.643697	2.31749	52	Psmd8 Psmd4 Psmb10 Cln3 Psmb8 Psmc5 Psmb9 Psmd3 Psmd11 Psme1 Psmb5 Psmd12 Psmc1 Psma2 Psmd2 Psmb2 Psmc2 Nqo1 Psmc3 Slc7a7 Psmc4 Psmd7 Psme2 Psma6 Psmd1 Psmb4 Park7 Slc7a11 Psmd6 Psma7 Psmd5 Psmb7 Psmb6 Psmc6 Psma4 Oaz1 Psme4 Odc1 Psmd9 Oaz2 Psma1 Psme3 Psmb3	GO Biological Processes (C5 GO:BP)
GOBP_MUSCLE_CELL_DEVELOPMENT	1.71899e-11	1.85436e-09	0.863415	0.551433	2.31887	132	Myf6 Nrap Tnnt3 Flnc Klhl40 Mypn Acta1 Ldb3 Ryr1 Myo18b Actn2 Myoz1 Ankrd1 Alpk3 Bves Tpm1 Obscn Casq1 Klhl41 Tcap Alpk2 Neb Sypl2 Dysf Tmod4 Cfl2 Bin1 Csrp3 Hdac4 Ttn Tbx3 Chrnb1 Lmod2 Map2k4 Prkar1a Akap6 Synpo2l Notch1 Tmod1 Dmd Stac3 Myorg Mtor Afg3l2 Lmod3 Eng Ptcd2 Sdc1	GO Biological Processes (C5 GO:BP)
GOBP_ANTIGEN_PROCESSING_AND_PRESENTATION	2.32081e-14	4.35404e-12	0.975995	0.530397	2.32852	194	Fcgr1 Rab10 Fcer1g H2-T23 Pirb Rab8b Psmd8 H2-T22 Psmd4 Slc11a1 H2-D1 Psmb10 Ctsd Fgl2 Tapbp Cd36 H2-M3 Tap1 B2m Psmb8 Rab7 Psmc5 Capzb Ctsl Psmb9 Sar1b Ctsh H2-K1 Ikbkg Psmd3 Psmd11 Psme1 Psmb5 Cyba Marchf1 Mfsd6 Cd68 Lgmn Trem2 Psmd12 Ctss Psmc1 Psma2 Psmd2 Capza2 Psmb2 Psmc2 Pycard Klc2 Ap1b1 Dnm2 Tapbpl Psmc3 H2-Q4 Psmc4 Psmd7 Psme2 Rab35 Psma6 Psmd1 Capza1 Tap2 Ncf1 Thbs1 Dynll2 Psmb4 Dctn3 …	GO Biological Processes (C5 GO:BP)
GOBP_SARCOPLASMIC_RETICULUM_CALCIUM_ION_TRANSPORT	1.36742e-07	5.3157e-06	0.690132	0.734603	2.33476	30	Atp2a1 Ryr1 Tmem38a Hrc Casq1 Atp1a2 Dhrs7c Cacng1 Trdn Ccr5 Tmem38b Nol3 Akap6 Dmd Sln Chd7	GO Biological Processes (C5 GO:BP)
GOBP_MITOCHONDRIAL_RESPIRATORY_CHAIN_COMPLEX_ASSEMBLY	2.03583e-09	1.27313e-07	0.774939	0.593567	2.35085	85	Ndufb10 mt-Nd2 Ndufb9 Ndufa10 mt-Nd5 mt-Nd4 Ndufaf3 Ndufb4 Uqcc1 Ndufa3 mt-Nd1 Ndufb2 Uqcrfs1 Ndufv1 Ndufb1 Ndufa12 Uqcc2 Ndufs7 Ndufs2 Ndufb8 Coa5 Cox14 Ndufs6 Ndufc1 Ndufa11 Chchd4 Ndufs8 Uqcc3 Ndufa13 Ndufa1 Ecsit Ndufaf4 Ndufa8 Ndufb6 Cox17 Bcs1l Ndufs5 Sdhaf1 Ndufb11 Ndufb5 Ndufa6 Ndufb7 Ndufs3 Cox18 Ndufa9 Ndufb3 mt-Nd6 Ndufs4 Samm50 Ndufc2 Ndufa7	GO Biological Processes (C5 GO:BP)
GOBP_RESPONSE_TO_VIRUS	1.24008e-17	8.91821e-15	1.08644	0.524976	2.36208	261	Cxcl10 Ifit3 Ifit1 Ifit2 Irgm2 Ccl12 Ifit1bl1 Gbp2 Slfn8 Zbp1 Mx1 Irf7 Dtx3l Rtp4 Oasl1 Irgm1 Bst2 Isg15 Trim30a Trim30d Hspb1 Pmaip1 Myd88 Dhx58 Mx2 Pirb Stat2 Samhd1 Ddx58 Ifitm3 Parp9 Trim12c Irf1 Nlrc5 Oas2 Ikbke Clu Oas1a Oas3 Ifih1 Nploc4 Fgl2 Cxcl9 Mul1 Unc93b1 Ifi205 Lgals9 Adar Gpam Irf9 Ccl11 Ifi44 Herc6 Irf5 Ddx60 Eif2ak2 Ifi44l Il10rb Ikbkg Npc2 Mlkl Stat1 Tlr7 Trim34a Apobec3 Tlr3 Il…	GO Biological Processes (C5 GO:BP)
GOBP_MUSCLE_FIBER_DEVELOPMENT	4.30072e-08	1.95343e-06	0.719513	0.671042	2.36384	45	Myf6 Nrap Flnc Klhl40 Acta1 Ryr1 Myo18b Klhl41 Tcap Neb Hdac4 Ttn Chrnb1 Dmd Stac3 Myorg Afg3l2 Lmod3 Ptcd2	GO Biological Processes (C5 GO:BP)
GOBP_NADH_DEHYDROGENASE_COMPLEX_ASSEMBLY	5.29044e-09	3.12716e-07	0.761461	0.645305	2.39141	58	Ndufb10 mt-Nd2 Ndufb9 Ndufa10 mt-Nd5 mt-Nd4 Ndufaf3 Ndufb4 Ndufa3 mt-Nd1 Ndufb2 Ndufv1 Ndufb1 Ndufa12 Ndufs7 Ndufs2 Ndufb8 Ndufs6 Ndufc1 Ndufa11 Ndufs8 Ndufa13 Ndufa1 Ecsit Ndufaf4 Ndufa8 Ndufb6 Bcs1l Ndufs5 Ndufb11 Ndufb5 Ndufa6 Ndufb7 Ndufs3 Ndufa9 Ndufb3 mt-Nd6 Ndufs4 Ndufc2 Ndufa7	GO Biological Processes (C5 GO:BP)
GOBP_ACTIN_FILAMENT_BASED_MOVEMENT	1.19231e-11	1.3539e-09	0.875325	0.600159	2.42978	102	Atp2a1 Tnni2 Mybpc2 Jup Tnnt3 Actn3 Acta1 Mybpc1 Myh4 Tnnc2 Limch1 Actn2 Tpm2 Des Myh14 Tpm1 Mylk2 Myl1 Scn4b Tcap Atp1a2 Kcna5 Kcnj2 Neb Scn1b Snta1 Bin1 Ttn Gja5 Tpm3 Cacna2d1 Tmod1 Dmd	GO Biological Processes (C5 GO:BP)
GOBP_ENERGY_DERIVATION_BY_OXIDATION_OF_ORGANIC_COMPOUNDS	2.65975e-17	1.2752e-14	1.07687	0.549616	2.43069	217	Stk40 Pygm Actn3 Gyg Mdh2 Cox6a2 Cox5b Gaa Gbe1 Ghitm Phka1 Ndufb10 Gys1 Aco2 mt-Nd2 Cisd1 Ppp1r3a Agl Ugp2 Me3 Tigar Gpd2 Acadvl Slc25a12 Ndufb9 Ndufa10 Idh3g mt-Nd5 Coq10a Uqcrc1 Ogdh Phkb mt-Nd4 Ppp1r3d Stbd1 Idh3b Ndufb4 Ndufa3 Coq9 mt-Co1 mt-Nd1 Cox5a Ndufb2 Phkg1 Pink1 Uqcrfs1 Cox10 Akt2 Ndufv1 Ndufb1 Sdha mt-Cytb Ppp1r3c Slc25a22 Sdhc Pnpt1 Ndufa12 Uqcrq Nr1d1 Cat Ndufs7 Ndufs2 Ppp1r2 Nduf…	GO Biological Processes (C5 GO:BP)
GOBP_SARCOMERE_ORGANIZATION	8.85009e-09	4.83394e-07	0.74774	0.764402	2.43907	31	Tnnt3 Mypn Ldb3 Actn2 Myoz1 Ankrd1 Tpm1 Obscn Casq1 Klhl41 Tcap Cfl2 Csrp3 Ttn Lmod2 Prkar1a Synpo2l	GO Biological Processes (C5 GO:BP)
GOBP_DEFENSE_RESPONSE_TO_VIRUS	2.28219e-17	1.23095e-14	1.07687	0.560384	2.46017	194	Cxcl10 Ifit3 Ifit1 Ifit2 Ifit1bl1 Gbp2 Slfn8 Zbp1 Mx1 Irf7 Dtx3l Rtp4 Oasl1 Bst2 Isg15 Trim30a Trim30d Pmaip1 Dhx58 Mx2 Pirb Stat2 Samhd1 Ddx58 Ifitm3 Parp9 Trim12c Irf1 Nlrc5 Oas2 Oas1a Oas3 Ifih1 Nploc4 Fgl2 Cxcl9 Mul1 Unc93b1 Ifi205 Adar Gpam Irf9 Herc6 Irf5 Ddx60 Eif2ak2 Ifi44l Il10rb Mlkl Stat1 Tlr7 Trim34a Apobec3 Tlr3 Ilrun Rnasel Pycard Apobec1 Tlr9 Phb Mov10 Exosc4 Abcc9 Hyal2 F2rl1 Rnf1…	GO Biological Processes (C5 GO:BP)
GOBP_MUSCLE_SYSTEM_PROCESS	1.20133e-22	1.72792e-19	1.2295	0.541183	2.46583	298	Hspb6 Cryab Atp2a1 Tnni2 Mybpc2 Jup Tnnt3 Pgam2 Actn3 Acta1 Myot Aldoa Scn4a Mybpc1 Myh4 Tnnc2 Nos1 Ryr1 Smpx Actn2 Tpm2 Cd38 Myoz1 Des Myom1 Jsrp1 Tmem38a F2r Myh14 Tpm1 Mylk2 Fbxo32 Camk2b Mylpf Myl1 Synm Hrc Casq1 Klhl41 Gaa Scn4b Tcap Atp1a2 Sgca Cacna1s Smad3 Trdn Kcna5 Kcnj2 Clcn1 Hmox1 Trim72 Neb Scn1b Trim63 Myom2 Dysf Dtna Tmod4 Myh1 Ednrb Snta1 Pxn Htr2a Bin1 Csrp3 Hdac4 Dmpk Nos3 Ttn T…	GO Biological Processes (C5 GO:BP)
GOBP_MYOFIBRIL_ASSEMBLY	4.49781e-10	3.23468e-08	0.814036	0.69106	2.4851	50	Nrap Tnnt3 Mypn Acta1 Ldb3 Actn2 Myoz1 Ankrd1 Tpm1 Obscn Casq1 Klhl41 Tcap Neb Tmod4 Cfl2 Csrp3 Ttn Lmod2 Prkar1a Synpo2l Tmod1	GO Biological Processes (C5 GO:BP)
GOBP_CELLULAR_RESPIRATION	3.60932e-16	1.19802e-13	1.0377	0.585499	2.50621	152	Actn3 Mdh2 Cox6a2 Cox5b Ghitm Ndufb10 Aco2 mt-Nd2 Cisd1 Me3 Gpd2 Slc25a12 Ndufb9 Ndufa10 Idh3g mt-Nd5 Coq10a Uqcrc1 Ogdh mt-Nd4 Idh3b Ndufb4 Ndufa3 Coq9 mt-Co1 mt-Nd1 Cox5a Ndufb2 Pink1 Uqcrfs1 Cox10 Ndufv1 Ndufb1 Sdha mt-Cytb Slc25a22 Sdhc Pnpt1 Ndufa12 Uqcrq Cat Ndufs7 Ndufs2 Ndufb8 Ndufs6 Cox6b1 Ndufa4 Ndufc1 Ndufa11 Dnajc15 Ndufs8 Park7 Cs Idh3a Uqcc3 Ndufa13 Dlat Cox4i1 Ndufa1 Uqcr10 Ndufa8 …	GO Biological Processes (C5 GO:BP)
GOBP_RESPONSE_TO_INTERFERON_GAMMA	4.90907e-16	1.51304e-13	1.02767	0.597202	2.53906	144	Fcgr1 Irgm2 Ccl12 Ccl6 Gbp2 Gbp5 Irf7 Oasl1 Irgm1 Bst2 Trim30a Trim30d H2-T23 Gbp7 Camk2b Gbp3 Camk2a Parp14 Ifitm3 Trim25 Parp9 Trim12c H2-T22 Ccl2 Irf1 Nlrc5 Oas2 Oas1a Ccl9 Slc11a1 H2-D1 Oas3 Hck Lgals9 H2-M3 B2m Irf9 Ccl11 Trim21 Irf5 Ass1 H2-K1 Arg1 Tlr4 Gbp4 Sp100 Stat1 Trim34a Gapdh Tlr3 Zyx Mt2 Nr1h2 Gbp9 Cdc42 H2-Q4 Ptafr Casp1 Rab7b Dapk1 Trim26 Vamp3	GO Biological Processes (C5 GO:BP)
GOBP_SKELETAL_MUSCLE_CONTRACTION	4.30832e-11	4.22509e-09	0.851339	0.762011	2.53945	37	Atp2a1 Tnni2 Tnnt3 Actn3 Scn4a Tnnc2 Jsrp1 Myh14 Synm Casq1 Gaa Tcap Kcnj2 Dmpk Chrnb1 Dmd Stac3 Mb Grcc10 Chrna1 Cav3	GO Biological Processes (C5 GO:BP)
GOBP_STRIATED_MUSCLE_CELL_DEVELOPMENT	9.04433e-13	1.21957e-10	0.921426	0.645167	2.55769	87	Myf6 Nrap Tnnt3 Flnc Klhl40 Mypn Acta1 Ldb3 Ryr1 Myo18b Actn2 Myoz1 Ankrd1 Tpm1 Obscn Casq1 Klhl41 Tcap Neb Tmod4 Cfl2 Csrp3 Hdac4 Ttn Chrnb1 Lmod2 Prkar1a Synpo2l Tmod1 Dmd Stac3 Myorg Afg3l2 Lmod3 Ptcd2 Sdc1	GO Biological Processes (C5 GO:BP)
GOBP_MITOCHONDRIAL_ELECTRON_TRANSPORT_NADH_TO_UBIQUINONE	4.61895e-11	4.42906e-09	0.851339	0.711455	2.5579	51	Ndufb10 mt-Nd2 Ndufb9 Ndufa10 mt-Nd5 mt-Nd4 Ndufb4 Ndufa3 Coq9 mt-Nd1 Ndufb2 Pink1 Ndufv1 Ndufb1 Ndufa12 Ndufs7 Ndufs2 Ndufb8 Ndufs6 Ndufa4 Ndufc1 Ndufa11 Dnajc15 Ndufs8 Park7 Ndufa13 Ndufa1 Ndufa8 Ndufb6 Ndufs5 Ndufb11 Ndufb5 Ndufa6 Ndufb7 Ndufs3 Ndufa9 Ndufb3 mt-Nd6 Ndufs4 Ndufc2 Ndufa7	GO Biological Processes (C5 GO:BP)
GOBP_ELECTRON_TRANSPORT_CHAIN	8.81945e-16	2.53706e-13	1.02767	0.605151	2.55875	141	Cox6a2 Cox5b AA467197 Ghitm Ndufb10 Dhrs3 mt-Nd2 Cox7a1 Gpd2 Slc25a12 Ndufb9 Ndufa10 mt-Nd5 Uqcrc1 mt-Nd4 Idh3b Ndufb4 Ndufa3 Glrx Coq9 mt-Co1 Cyba mt-Nd1 Cox5a Ndufb2 Pink1 Uqcrfs1 Dhdh Cox10 Xdh Ndufv1 Ndufb1 Sdha mt-Cytb Me1 Slc25a22 Sdhc Ndufa12 Uqcrq Aldh2 Ndufs7 Ndufs2 Ndufb8 Cyb5a Ndufs6 Cox6b1 Ndufa4 Ncf1 Ndufc1 Ndufa11 Dnajc15 Ndufs8 Park7 Degs1 Fdx1 Cox7a2 Uqcc3 Ndufa13 Gsr Cox4i1 Ndufa…	GO Biological Processes (C5 GO:BP)
GOBP_ANTIGEN_PROCESSING_AND_PRESENTATION_OF_PEPTIDE_ANTIGEN_VIA_MHC_CLASS_I	9.0717e-14	1.56578e-11	0.954542	0.641679	2.56373	93	Fcgr1 Fcer1g H2-T23 Psmd8 H2-T22 Psmd4 H2-D1 Psmb10 Tapbp Cd36 H2-M3 Tap1 B2m Psmb8 Psmc5 Psmb9 Sar1b H2-K1 Ikbkg Psmd3 Psmd11 Psme1 Psmb5 Cyba Mfsd6 Psmd12 Psmc1 Psma2 Psmd2 Psmb2 Psmc2 Tapbpl Psmc3 H2-Q4 Psmc4 Psmd7 Psme2 Psma6 Psmd1 Tap2 Ncf1 Psmb4 Vamp3 Sec24c Psmd6 Erap1 Psma7 Psmd5 Hfe Vamp8 Itgb5 Psmb7 Snap23 H2-Q7 Psmb6 Ncf2 Bcap31 Calr H2-Q10 Psmc6 Psma4	GO Biological Processes (C5 GO:BP)
GOBP_INTERFERON_GAMMA_MEDIATED_SIGNALING_PATHWAY	1.59626e-12	2.08723e-10	0.91012	0.663634	2.57261	76	Fcgr1 Irgm2 Gbp2 Irf7 Oasl1 Irgm1 Trim30a Trim30d H2-T23 Camk2b Camk2a Parp14 Trim25 Parp9 Trim12c H2-T22 Irf1 Nlrc5 Oas2 Oas1a H2-D1 Oas3 Hck H2-M3 B2m Irf9 Trim21 Irf5 H2-K1 Arg1 Sp100 Stat1 Trim34a Mt2 Nr1h2 H2-Q4 Ptafr	GO Biological Processes (C5 GO:BP)
GOBP_MULTICELLULAR_ORGANISMAL_MOVEMENT	3.93185e-11	3.94556e-09	0.851339	0.731432	2.5862	46	Atp2a1 Tnni2 Tnnt3 Actn3 Scn4a Tnnc2 Jsrp1 Myh14 Synm Casq1 Gaa Tcap Kcnj2 Dmpk Chrnb1 Cln8 Dmd Stac3 Mb Mtor Hipk2 Grcc10 Chrna1 Cav3	GO Biological Processes (C5 GO:BP)
GOBP_RESPIRATORY_ELECTRON_TRANSPORT_CHAIN	1.43227e-14	3.09013e-12	0.975995	0.642524	2.59055	100	Cox6a2 Cox5b Ghitm Ndufb10 mt-Nd2 Gpd2 Slc25a12 Ndufb9 Ndufa10 mt-Nd5 Uqcrc1 mt-Nd4 Ndufb4 Ndufa3 Coq9 mt-Co1 mt-Nd1 Cox5a Ndufb2 Pink1 Uqcrfs1 Cox10 Ndufv1 Ndufb1 Sdha mt-Cytb Slc25a22 Sdhc Ndufa12 Uqcrq Ndufs7 Ndufs2 Ndufb8 Ndufs6 Cox6b1 Ndufa4 Ndufc1 Ndufa11 Dnajc15 Ndufs8 Park7 Uqcc3 Ndufa13 Cox4i1 Ndufa1 Uqcr10 Ndufa8 Ndufb6 Ndufs5 Etfa Ndufb11 Bid Ndufb5 Ndufa6 Cox7c Cox15 Ndufb7 Ndufs3 Uqc…	GO Biological Processes (C5 GO:BP)
GOBP_ANTIGEN_PROCESSING_AND_PRESENTATION_OF_EXOGENOUS_PEPTIDE_ANTIGEN_VIA_MHC_CLASS_I	2.99924e-13	4.88574e-11	0.932595	0.670545	2.60356	77	Fcgr1 Fcer1g H2-T23 Psmd8 H2-T22 Psmd4 H2-D1 Psmb10 Tapbp Cd36 H2-M3 Tap1 B2m Psmb8 Psmc5 Psmb9 H2-K1 Ikbkg Psmd3 Psmd11 Psme1 Psmb5 Cyba Mfsd6 Psmd12 Psmc1 Psma2 Psmd2 Psmb2 Psmc2 Psmc3 H2-Q4 Psmc4 Psmd7 Psme2 Psma6 Psmd1 Tap2 Ncf1 Psmb4 Vamp3 Psmd6 Psma7 Psmd5 Vamp8 Itgb5 Psmb7 Snap23 H2-Q7 Psmb6 Ncf2	GO Biological Processes (C5 GO:BP)
GOBP_ATP_SYNTHESIS_COUPLED_ELECTRON_TRANSPORT	2.44294e-14	4.39221e-12	0.975995	0.65989	2.62937	89	Cox6a2 Cox5b Ghitm Ndufb10 mt-Nd2 Ndufb9 Ndufa10 mt-Nd5 Uqcrc1 mt-Nd4 Ndufb4 Ndufa3 Coq9 mt-Co1 mt-Nd1 Cox5a Ndufb2 Pink1 Uqcrfs1 Cox10 Ndufv1 Ndufb1 Sdha mt-Cytb Sdhc Ndufa12 Uqcrq Ndufs7 Ndufs2 Ndufb8 Ndufs6 Cox6b1 Ndufa4 Ndufc1 Ndufa11 Dnajc15 Ndufs8 Park7 Uqcc3 Ndufa13 Cox4i1 Ndufa1 Uqcr10 Ndufa8 Ndufb6 Ndufs5 Ndufb11 Bid Ndufb5 Ndufa6 Cox7c Cox15 Ndufb7 Ndufs3 Uqcrc2 Cycs Ndufa9 Ndufb3 Cox7b…	GO Biological Processes (C5 GO:BP)
GOBP_MUSCLE_FILAMENT_SLIDING	5.29716e-13	8.16331e-11	0.921426	0.820205	2.64169	33	Tnni2 Mybpc2 Tnnt3 Actn3 Acta1 Mybpc1 Myh4 Tnnc2 Actn2 Tpm2 Des Tpm1 Mylk2 Myl1 Tcap Neb Ttn Tpm3 Tmod1 Dmd	GO Biological Processes (C5 GO:BP)
GOBP_MUSCLE_CONTRACTION	1.96186e-25	8.46544e-22	1.31101	0.5991	2.66185	230	Hspb6 Cryab Atp2a1 Tnni2 Mybpc2 Jup Tnnt3 Pgam2 Actn3 Acta1 Myot Aldoa Scn4a Mybpc1 Myh4 Tnnc2 Nos1 Ryr1 Smpx Actn2 Tpm2 Cd38 Des Myom1 Jsrp1 Tmem38a F2r Myh14 Tpm1 Mylk2 Mylpf Myl1 Synm Hrc Casq1 Klhl41 Gaa Scn4b Tcap Atp1a2 Sgca Cacna1s Trdn Kcna5 Kcnj2 Clcn1 Trim72 Neb Scn1b Trim63 Myom2 Dysf Dtna Tmod4 Myh1 Ednrb Snta1 Pxn Htr2a Bin1 Csrp3 Hdac4 Dmpk Ttn Tmem38b Tbx3 Chrnb1 Lmod2 Gja5 Prkg1 T…	GO Biological Processes (C5 GO:BP)
GOBP_OXIDATIVE_PHOSPHORYLATION	1.8366e-17	1.13213e-14	1.07687	0.636095	2.66508	128	Actn3 Cox6a2 Cox5b Ghitm Ndufb10 Chchd10 mt-Nd2 Cox7a1 Ndufb9 Ndufa10 mt-Nd5 Uqcrc1 mt-Nd4 Ndufb4 Ndufa3 Coq9 mt-Co1 mt-Nd1 Cox5a Ndufb2 Atp5b Atp5pb Pink1 Uqcrfs1 Cox10 Ndufv1 Ndufb1 Sdha mt-Cytb Sdhc Ndufa12 Uqcrq Uqcc2 Ndufs7 Ndufs2 Atp5e Nipsnap2 Mlxipl Ndufb8 Atp5g3 Ndufs6 Cox6b1 Atp5j Ndufa4 Ndufc1 Ndufa11 Dnajc15 Atp5g1 Ndufs8 Park7 Atp5a1 Cox7a2 Uqcc3 Ndufa13 Cox4i1 Ndufa1 Uqcr10 Ndufa8 A…	GO Biological Processes (C5 GO:BP)
GOBP_ACTIN_MEDIATED_CELL_CONTRACTION	1.53462e-14	3.15328e-12	0.975995	0.685364	2.6784	79	Atp2a1 Tnni2 Mybpc2 Jup Tnnt3 Actn3 Acta1 Mybpc1 Myh4 Tnnc2 Limch1 Actn2 Tpm2 Des Tpm1 Mylk2 Myl1 Scn4b Tcap Atp1a2 Kcna5 Kcnj2 Neb Scn1b Snta1 Bin1 Ttn Gja5 Tpm3 Cacna2d1 Tmod1 Dmd	GO Biological Processes (C5 GO:BP)
GOBP_STRIATED_MUSCLE_CONTRACTION	9.34027e-17	3.76561e-14	1.05746	0.646075	2.68315	117	Atp2a1 Tnni2 Jup Tnnt3 Pgam2 Actn3 Aldoa Scn4a Tnnc2 Nos1 Smpx Jsrp1 Tmem38a Myh14 Tpm1 Mylk2 Myl1 Synm Hrc Casq1 Klhl41 Gaa Scn4b Tcap Atp1a2 Kcna5 Kcnj2 Scn1b Dtna Snta1 Bin1 Csrp3 Hdac4 Dmpk Ttn Tmem38b Chrnb1 Gja5 Cacna2d1 Map2k3 Dmd Stac3 Scn5a Vegfb Mb Mtor Lmod3 Grcc10 Chrna1 Ehd3 Cav3	GO Biological Processes (C5 GO:BP)
GOBP_RESPONSE_TO_TYPE_I_INTERFERON	8.95184e-19	7.72544e-16	1.11466	0.721908	2.82301	81	Ifit3 Ifit1 Ifit2 Ifit1bl1 Gbp2 Zbp1 Mx1 Irf7 Oasl1 Usp18 Bst2 Isg15 Myd88 H2-T23 Ifi35 Mx2 Xaf1 Stat2 Samhd1 Ifitm3 H2-T22 Irf1 Nlrc5 Oas2 Ikbke Oas1a H2-D1 Oas3 Mul1 Adar H2-M3 Irf9 Psmb8 Irf5 H2-K1 Sp100 Stat1 Ptpn1	GO Biological Processes (C5 GO:BP)

## Sheet: 6-dpf Apex1KO vs WT
Gene set enrichment analysis results for the comparative between P-Apex1 KO and WT at 6-dpf for the GO Biological Processes and KEGG databases from MSigDB. In green those processes plotted in Fig 5 and S6
pathway	pval	padj	log2err	ES	NES	size	leadingEdge	Database
GOBP_SKELETAL_SYSTEM_MORPHOGENESIS	3.91514e-18	1.29953e-15	1.09593	-0.62622	-2.60983	147	Col2a1 Col11a1 Matn1 Rflna Col27a1 Chst11 Irx5 Smpd3 Hhip Mdfi Insig1 Fgfr3 Phospho1 Sox9 Mthfd1l Rarg Alpl Chad Col13a1 Mmp16 Comp Rab33b Sox5 Bmp6 Ifitm5 Trpv4 Foxc2 Chsy1 Col1a1 Nog Foxc1 Wwox Dlx5 Ctnnb1 Serpinh1 Satb2 Fgfr2 Ihh Sox6 Mgp Glg1 Stc1 Hoxa9 Tmem119 Bpnt2 Prkra Wdr19 Fbn2 Shox2 Ryk Pkd1 Ror2 Dlg1 Tulp3 Pdgfra Inppl1 Gnas Trip11 Ext2 Pcgf2 Smad2 Rflnb Lrp6 Alx4 Mef2c	GO Biological Processes (C5 GO:BP)
GOBP_CHONDROCYTE_DIFFERENTIATION	8.9353e-14	1.10159e-11	0.954542	-0.6772	-2.60904	86	Col2a1 Col11a1 Matn1 Rflna Col27a1 Chst11 Smpd3 Wnt5b Pth1r Scin Runx2 Mboat2 Fgfr3 Trps1 Creb3l2 Sox9 Rarg Comp Sox5 Bmp6 Chsy1 Slc39a14 Loxl2 Gli2 Chadl Gdf5 Serpinh1 Bmp2 Ihh Pkdcc Sox6 Glg1 Mdk Bpnt2 Shox2 Adamts7 Snai2 Eif2ak3 Runx3	GO Biological Processes (C5 GO:BP)
GOBP_CARTILAGE_DEVELOPMENT	2.005e-17	4.55346e-15	1.07687	-0.631728	-2.59535	134	Col2a1 Col11a1 Matn1 Rflna Col27a1 Snorc Chst11 Col11a2 Smpd3 Matn3 Wnt5b Pth1r Scin Runx2 Mboat2 Fgfr3 Trps1 Cnmd Creb3l2 Sox9 Rarg Comp Sox5 Bmp6 Frzb Trpv4 Chsy1 Slc39a14 Loxl2 Col1a1 Gli2 Nog Chadl Gdf5 Epyc Serpinh1 Satb2 Bmp2 Ihh Pkdcc Sox6 Mgp Glg1 Stc1 Atp7a Mdk Bpnt2 Shox2 Pkd1 Ror2 Adamts7 Wnt5a Snai2 Eif2ak3 Runx3 Gnas Trip11 Hif1a Rflnb Lrp6 Bmpr1a Bgn Mef2c Smad5	GO Biological Processes (C5 GO:BP)
GOBP_ENDOCHONDRAL_BONE_MORPHOGENESIS	3.75731e-11	2.22093e-09	0.851339	-0.734662	-2.55937	48	Col2a1 Matn1 Col27a1 Smpd3 Fgfr3 Phospho1 Sox9 Rarg Alpl Col13a1 Mmp16 Comp Bmp6 Trpv4 Col1a1 Foxc1 Dlx5 Serpinh1 Ihh Stc1 Tmem119 Bpnt2 Shox2 Inppl1 Gnas Trip11 Ext2	GO Biological Processes (C5 GO:BP)
GOBP_CONNECTIVE_TISSUE_DEVELOPMENT	9.39561e-18	2.61841e-15	1.08644	-0.597195	-2.55287	180	Col2a1 Col11a1 Matn1 Rflna Col27a1 Snorc Chst11 Col11a2 Smpd3 Matn3 Wnt5b Pth1r Scin Runx2 Mboat2 Fgfr3 Trps1 Cnmd Creb3l2 Sox8 Sox9 Rarg Comp Sox5 Bmp6 Frzb Trpv4 Foxc2 Chsy1 Slc39a14 Loxl2 Col1a1 Gli2 Slc39a13 Nog Chadl Gdf5 Epyc Serpinh1 Satb2 Bmp2 Ihh Pkdcc Sox6 Mgp Glg1 Stc1 Atp7a Mdk Bpnt2 Pgrmc2 Zfp516 Shox2 Pkd1 Ror2 Spg20 Cdk4 Adamts7 Aacs Wnt5a Snai2 Xbp1 Pik3ca Eif2ak3 Runx3 Lox Gnas T…	GO Biological Processes (C5 GO:BP)
GOBP_COLLAGEN_FIBRIL_ORGANIZATION	1.6451e-10	8.45075e-09	0.826657	-0.724393	-2.53096	50	Col2a1 Col11a1 Loxl4 Col11a2 Adamts3 Col13a1 Comp Foxc2 Col1a2 Loxl3 Col12a1 Loxl2 Col1a1 Chadl Foxc1 Serpinh1 Fkbp10 Col5a2 P3h4 Emilin1 Colgalt1 Atp7a Crtap Efemp2 Fmod Plod3 Lox Nf1 Col5a1	GO Biological Processes (C5 GO:BP)
GOBP_SKELETAL_SYSTEM_DEVELOPMENT	3.4144e-26	7.36656e-23	1.32672	-0.550104	-2.50391	355	Col2a1 Col11a1 Clec3a Matn1 Hapln1 Rflna Col27a1 Col10a1 Snorc Xylt1 Chst11 Acan Irx5 Col11a2 Smpd3 Ucma Hhip Matn3 Wnt5b Mdfi Pth1r Scin Insig1 Col9a2 Papss2 Runx2 Mboat2 Fgfr3 Trps1 Phospho1 Cnmd Creb3l2 Sox9 Mthfd1l Rarg Alpl Rbp4 Chad Col13a1 Mmp16 Comp Rab33b Sox5 Bmp6 Frzb Plxnb1 Ifitm5 P3h1 Phex Trpv4 Foxc2 Col1a2 Papss1 Chsy1 Slc39a14 Vkorc1 Slc2a10 Loxl2 Col1a1 Gli2 Nog Chadl Foxc1 Wwox …	GO Biological Processes (C5 GO:BP)
GOBP_BONE_MORPHOGENESIS	2.81459e-11	1.71056e-09	0.863415	-0.663329	-2.46899	72	Col2a1 Matn1 Col27a1 Smpd3 Insig1 Fgfr3 Phospho1 Sox9 Rarg Alpl Col13a1 Mmp16 Comp Bmp6 Ifitm5 Trpv4 Chsy1 Col1a1 Foxc1 Dlx5 Serpinh1 Fgfr2 Ihh Glg1 Stc1 Tmem119 Bpnt2 Shox2	GO Biological Processes (C5 GO:BP)
GOBP_CARTILAGE_DEVELOPMENT_INVOLVED_IN_ENDOCHONDRAL_BONE_MORPHOGENESIS	3.15591e-09	1.3094e-07	0.774939	-0.825692	-2.45255	23	Col2a1 Matn1 Col27a1 Smpd3 Sox9 Rarg Comp Trpv4 Col1a1 Serpinh1 Ihh Stc1 Shox2	GO Biological Processes (C5 GO:BP)
GOBP_PEPTIDYL_PROLINE_MODIFICATION	8.40219e-09	3.12547e-07	0.74774	-0.693447	-2.38813	46	P4ha1 Prdx4 Fkbp11 P4ha2 Fkbp14 Ero1a P3h1 P3h2 P4hb Ppib Fkbp10 Fkbp9 Egln1 Ppic Crtap Fkbp7 P3h3	GO Biological Processes (C5 GO:BP)
GOBP_RETROGRADE_VESICLE_MEDIATED_TRANSPORT_GOLGI_TO_ENDOPLASMIC_RETICULUM	1.19749e-10	6.45898e-09	0.826657	-0.631478	-2.38217	79	Rab33b Arcn1 Copb1 Rint1 Nbas Arfgap1 Sec22b Kdelr2 Kdelr3 Scfd1 Golph3 Copz2 Copb2 Tmed2 Copa Arfgap3 Arf4 Tmed7 Gbf1 Copg1 Surf4 Cog3 Tmed3 Tmed9 Kdelr1 Nsf Copz1 Stx18 Cope Scyl1 Bet1l Rab6a Tmem115 Rab1a Rer1 Pitpnb	GO Biological Processes (C5 GO:BP)
GOBP_CHONDROCYTE_DEVELOPMENT	3.06651e-08	9.31831e-07	0.719513	-0.784363	-2.37579	26	Col11a1 Matn1 Rflna Col27a1 Chst11 Smpd3 Sox9 Rarg Comp Chsy1 Serpinh1 Bpnt2 Shox2	GO Biological Processes (C5 GO:BP)
GOBP_EMBRYONIC_SKELETAL_SYSTEM_DEVELOPMENT	1.11847e-09	4.92467e-08	0.788187	-0.642273	-2.37471	71	Col2a1 Col11a1 Xylt1 Chst11 Irx5 Ucma Mdfi Mthfd1l Rbp4 Mmp16 Foxc2 Slc2a10 Col1a1 Nog Ctnnb1 Satb2 Fgfr2 Ihh Hoxa9 Wdr19 Shox2 Dlg1 Wnt5a Tulp3 Pdgfra Gnas Pcgf2 Smad2 Alx4	GO Biological Processes (C5 GO:BP)
GOBP_PROTEIN_HYDROXYLATION	1.45946e-07	3.74855e-06	0.690132	-0.783327	-2.37448	25	Plod2 P4ha1 Prdx4 P4ha2 Ero1a P3h1 P3h2 P4hb Fkbp10 P3h4 Plod1 Egln1 Crtap P3h3 Jmjd6 Plod3	GO Biological Processes (C5 GO:BP)
GOBP_PROTEIN_N_LINKED_GLYCOSYLATION	9.88471e-09	3.61462e-07	0.74774	-0.644181	-2.34429	63	Ostc Lman1 Rpn1 Mvd Pgm3 Tmem165 Stt3a Gfpt1 Krtcap2 Mogs Magt1 Alg9 Gfpt2 Alg2 Rpn2 B4galt7 Ost4 Tmem258 Uggt2 Entpd5 Alg11 Dad1 Dhdds Mgat3 Ext2 Gorasp1 Dpm3 Stt3b Ddost Nus1 Mgat4a Dpagt1 Ube2j1 St3gal1 Mgat5 Alg10b Dolpp1 Mcfd2 Alg14 Alg5 Alg1 Alg13	GO Biological Processes (C5 GO:BP)
GOBP_PROTEOGLYCAN_METABOLIC_PROCESS	3.28587e-09	1.3376e-07	0.774939	-0.637262	-2.34058	66	Col2a1 Col11a1 Xylt1 Chst11 Cspg4 Ugdh Pxylp1 Cnmd Tcf7l2 Chsy1 Slc2a10 Ctnnb1 Bmp2 Ihh Chsy3 Fam20b Gpc1 Csgalnact2 Bpnt2 B4galt7 Chst12 Chpf2 Hs3st3b1 Igf1	GO Biological Processes (C5 GO:BP)
GOBP_SMOOTHENED_SIGNALING_PATHWAY	4.52801e-10	2.14707e-08	0.814036	-0.594731	-2.3322	96	Hhip Scube1 Ptch1 Gli1 Ift20 Ttc26 Chsy1 Gorab Gli2 Fgfr2 Ihh Gpc3 Nsdhl Smo Wdr19 Shox2 Ror2 Dync2h1 Kif7 Tedc1 Dzip1l Tulp3 Cibar1 Armc9 Ttc23 Arl13b Evc2 Ift122 Ift172 Megf8 Ift52 Evc Rab34 Prkacb Boc Ift81 Ro60 Rack1 Pdcl Sfrp1 Ctnna1 Arl3 Rpgrip1l Prrx1 Cc2d2a Tctn3 Txndc15 Gli3 Dlg5 Cdon Tctn1 Sufu Glis2 2700049A03Rik Enpp1 Dzip1 Ift57 Hhat	GO Biological Processes (C5 GO:BP)
GOBP_EMBRYONIC_ORGAN_MORPHOGENESIS	2.48305e-12	1.94807e-10	0.898671	-0.553757	-2.32463	156	Col2a1 Col11a1 Chst11 Irx5 Aldh1a3 Mdfi Insig1 Sox9 Mthfd1l Rarg Rbp4 Mmp16 Frzb Gli1 Sobp Foxc2 Efna1 Nphp3 Gli2 Nog Frs2 Dlx5 Ctnnb1 Satb2 Fgfr2 Myo6 Ihh Tmed2 Hoxa9 Tmie Smo Ephb2 Tead2 Prkra Wdr19 Fbn2 Shox2 Lrig3 Tbx2 Ror2 Dlg1 Wnt5a Tulp3 Phactr4 Notch2 Pdgfra Dvl2 Gnas Fzd2 Hif1a Pcgf2 Mib1 Smad2 Ndrg4 Lrp6 Alx4 Mef2c Vangl2 Tbx18 Ahi1 Ift172 Megf8 Fzd6 Ift52 Hoxa11 Cthrc1 Hlx Sox18 Mfap2 …	GO Biological Processes (C5 GO:BP)
GOBP_EXTERNAL_ENCAPSULATING_STRUCTURE_ORGANIZATION	1.52345e-16	2.98805e-14	1.04763	-0.510515	-2.29345	294	Col2a1 Col11a1 Matn1 Hapln1 Col9a1 Col27a1 Loxl4 Col10a1 Acan Col11a2 Smpd3 Matn3 Adamts3 Col9a3 Col9a2 Itga10 Matn4 Prdx4 Scube1 Adamts17 Sox9 Nid2 Col13a1 Mmp16 Meltf Comp Ets1 Col24a1 Mia Ero1a Phldb1 Foxc2 Col1a2 Adamts18 Hspg2 Loxl3 Slc2a10 Fn1 Col12a1 Loxl2 Col1a1 Agrn Spp1 Bsg Chadl Foxc1 Serpinh1 Bmp2 Dmp1 Fkbp10 Ibsp Col5a2 Ihh Kazald1 P3h4 Reck Ccdc80 Emilin1 Sparc Colgalt1 Col16a1 Atp7…	GO Biological Processes (C5 GO:BP)
GOBP_OSSIFICATION	5.42736e-18	1.67279e-15	1.09593	-0.507977	-2.29023	322	Col2a1 Sgms2 Col11a1 Clec3a Matn1 Rflna Xylt1 Smpd3 Ucma Pth1r Runx2 Fgfr3 Omd Phospho1 Ptch1 Sox8 Penk Sox9 Alpl Col13a1 Mmp16 Comp Igfbp3 Lrp4 Bmp6 Rras2 Plxnb1 Atp2b1 Ifitm5 Phex Gli1 Lgr4 Foxc2 Sp7 Col1a2 Chsy1 Slc26a2 Atf4 Col1a1 Gli2 Spp1 Nog Foxc1 Wwox Gdf5 Snd1 Bambi Ptk2 Dlx5 Satb2 Bmp2 Dmp1 Fgfr2 Rrbp1 Ibsp Col5a2 Ihh Kazald1 Sort1 Pkdcc Mgp Npr2 Stc1 Sparc Id3 Tmem119 Clec11a Gpc3 Smo …	GO Biological Processes (C5 GO:BP)
GOBP_EMBRYONIC_SKELETAL_SYSTEM_MORPHOGENESIS	8.20849e-08	2.26533e-06	0.704976	-0.653129	-2.28729	51	Col2a1 Col11a1 Chst11 Irx5 Mdfi Mthfd1l Mmp16 Foxc2 Nog Ctnnb1 Satb2 Fgfr2 Hoxa9 Wdr19 Shox2 Dlg1 Tulp3 Pdgfra Gnas Pcgf2 Smad2 Alx4	GO Biological Processes (C5 GO:BP)
GOBP_BONE_GROWTH	1.58053e-06	3.24761e-05	0.643552	-0.774959	-2.27617	22	Matn1 Col27a1 Smpd3 Fgfr3 Sox9 Rarg Comp Fgfr2 Stc1	GO Biological Processes (C5 GO:BP)
GOBP_BONE_DEVELOPMENT	1.56283e-11	1.02176e-09	0.863415	-0.5384	-2.27485	160	Col2a1 Matn1 Rflna Col27a1 Xylt1 Smpd3 Insig1 Fgfr3 Phospho1 Sox9 Rarg Alpl Chad Col13a1 Mmp16 Comp Bmp6 Plxnb1 Ifitm5 P3h1 Phex Trpv4 Chsy1 Vkorc1 Col1a1 Foxc1 Dlx5 Epyc Serpinh1 Bmp2 Fgfr2 Ppib Ihh Glg1 Npr2 Stc1 Tmem119 Slc10a7 Bpnt2 Shox2 Igf1 Tulp3 Notch2 Bbx Anxa2 Slc38a10 Inppl1 Lox Gnas Trip11 Ext2 Lrrk1 Asxl1 Bglap Rflnb Lrp6 Bgn Mef2c Dchs1 Smad5 Smad1 Ift172 Rhoa Nab2 Megf8 Bmpr2 Hoxa1…	GO Biological Processes (C5 GO:BP)
GOBP_REPLACEMENT_OSSIFICATION	2.25707e-06	4.44714e-05	0.627257	-0.742672	-2.27408	27	Col2a1 Smpd3 Fgfr3 Phospho1 Alpl Col13a1 Mmp16 Bmp6 Col1a1 Foxc1 Dlx5 Tmem119 Bpnt2 Inppl1 Gnas	GO Biological Processes (C5 GO:BP)
GOBP_REGULATION_OF_SMOOTHENED_SIGNALING_PATHWAY	1.50079e-07	3.83189e-06	0.690132	-0.621206	-2.25446	61	Hhip Scube1 Ptch1 Gli1 Chsy1 Gorab Gli2 Fgfr2 Ihh Gpc3 Smo Shox2 Dync2h1 Kif7 Tedc1 Tulp3 Cibar1 Armc9 Ttc23 Ift122 Ift172 Megf8 Evc Rab34 Prkacb Ift81 Rack1 Pdcl Sfrp1 Ctnna1 Rpgrip1l Prrx1 Txndc15 Gli3 Dlg5 Tctn1 Sufu Glis2	GO Biological Processes (C5 GO:BP)
GOBP_ENDOPLASMIC_RETICULUM_TO_GOLGI_VESICLE_MEDIATED_TRANSPORT	1.76037e-11	1.11786e-09	0.863415	-0.528921	-2.24838	169	Insig1 Nrbp2 Creb3l2 Lman1 Sec23a Arcn1 Sec16b Copb1 Rint1 Stx5a Arfgap1 Sec22b Ier3ip1 Kdelr2 Kdelr3 Scfd1 Preb Yipf5 Copz2 Copb2 Vapa Tmed2 Copa Sec23ip Arfgap3 Arf4 Sec13 Sec16a Golgb1 Tmed7 Gbf1 Sec24d Copg1 Sec31a Cog3 Sec22a Sec24a Uso1 Sec23b Cog6 Tmed1 Tmed3 Tmed9 Kdelr1 Yif1b Nsf Copz1 Golga2 Stx18 Tfg Cope Yif1a Trappc6a Cog5 Bet1l Trip11 Sar1a Gorasp1 Mia3 Bglap Cog2 Tmem115 Rab1a	GO Biological Processes (C5 GO:BP)
GOBP_BONE_MINERALIZATION	2.06394e-08	6.7469e-07	0.733762	-0.578985	-2.24807	90	Sgms2 Matn1 Rflna Smpd3 Pth1r Fgfr3 Omd Phospho1 Sox9 Comp Bmp6 Atp2b1 Ifitm5 Phex Lgr4 Col1a2 Atf4 Bmp2 Fgfr2 Ibsp Pkdcc Mgp Tmem119 Gpc3 Fbn2 Ror2 Ptn Igf1 Nbr1 Fzd9 Eif2ak3 Lox Bglap Hif1a Rflnb Atraid Bmpr1a Mef2c Trpm4	GO Biological Processes (C5 GO:BP)
GOBP_POSITIVE_REGULATION_OF_SMOOTHENED_SIGNALING_PATHWAY	2.74978e-06	5.15882e-05	0.627257	-0.727886	-2.24285	28	Scube1 Gli1 Chsy1 Gorab Ihh Gpc3 Smo Shox2 Dync2h1 Kif7 Tedc1 Cibar1 Armc9 Ttc23 Ift172 Evc Rab34 Pdcl Sfrp1 Ctnna1 Prrx1 Txndc15 Dlg5	GO Biological Processes (C5 GO:BP)
GOBP_COPII_COATED_VESICLE_BUDDING	4.05291e-07	9.50452e-06	0.674963	-0.61226	-2.22199	61	Insig1 Lman1 Sec23a Sec16b Stx5a Sec22b Scfd1 Preb Vapa Tmed2 Sec23ip Sec13 Sec16a Sec24d Sec31a Sec24a Uso1 Sec23b Nsf Golga2 Tfg Trappc6a Sar1a Gorasp1 Mia3 Rab1a Pdcd6 Bet1 F5	GO Biological Processes (C5 GO:BP)
GOBP_PEPTIDYL_PROLINE_HYDROXYLATION	2.36435e-06	4.55454e-05	0.627257	-0.850688	-2.2209	14	P4ha1 Prdx4 P4ha2 Ero1a P3h1 P3h2 P4hb Egln1 Crtap P3h3	GO Biological Processes (C5 GO:BP)
GOBP_BIOMINERALIZATION	4.15504e-09	1.67561e-07	0.761461	-0.551086	-2.21596	116	Sgms2 Matn1 Rflna Smpd3 Ucma Pth1r Fam20c Fgfr3 Omd Phospho1 Sox9 Alpl Comp Bmp6 Atp2b1 Ifitm5 Phex Hey1 Lgr4 Col1a2 Atf4 Col1a1 Spp1 Cnnm4 Bmp2 Dmp1 Fgfr2 Ibsp Pkdcc Mgp Tmem119 Gpc3 Fbln7 Fbn2 Ror2 Ptn Igf1 Nbr1 Fzd9 Eif2ak3 Lox Bglap Hif1a Rflnb Atraid Bmpr1a Mef2c Trpm4	GO Biological Processes (C5 GO:BP)
GOBP_CHONDROCYTE_DIFFERENTIATION_INVOLVED_IN_ENDOCHONDRAL_BONE_MORPHOGENESIS	4.18729e-06	7.28555e-05	0.610527	-0.852283	-2.20492	13	Matn1 Col27a1 Smpd3 Sox9 Rarg Serpinh1 Ihh	GO Biological Processes (C5 GO:BP)
GOBP_AMINOGLYCAN_BIOSYNTHETIC_PROCESS	4.60146e-08	1.34157e-06	0.719513	-0.568371	-2.20386	89	Xylt1 Chst11 Acan Smpd3 Cspg4 Galnt5 Ugdh Pxylp1 Omd Gpc6 Chsy1 Hspg2 Agrn Sdc4 Chsy3 Gpc3 B3gnt9 Slc10a7 Gpc1 Csgalnact2 B4galt7 Sdc3 Chst12 Chpf2 Hs3st3b1 Fmod Cemip Ext2 Chst1 B4galt2 B3gat3 Pdgfrb Gpc4 Ogn Bgn Gcnt2	GO Biological Processes (C5 GO:BP)
GOBP_EMBRYONIC_ORGAN_DEVELOPMENT	9.01986e-13	7.943e-11	0.921426	-0.491703	-2.18179	257	Col2a1 Col11a1 Chst11 Irx5 Aldh1a3 Adm Mdfi Insig1 Ptch1 Sox9 Mthfd1l Vegfa Rarg Rbp4 Col13a1 Mmp16 Frzb Hey1 Gli1 Sobp Foxc2 Efna1 Nphp3 Atf4 Gli2 Nog Frs2 Foxc1 Dlx5 Ctnnb1 Satb2 Fgfr2 Myo6 Ihh Pkdcc Tmed2 Hoxa9 Fbxw8 Id3 Nsdhl Tmie Smo Ephb2 Tead2 Prkra Wdr19 Fbn2 Shox2 Pcdh12 Pbx3 Lrig3 Birc6 Pkd1 Tbx2 Ror2 Igf2 Dlg1 Wnt5a Tulp3 Phactr4 Notch2 Pdgfra Dvl2 Gnas Fzd2 Rpl10 Trim28 Hif1a Pcgf2 Mi…	GO Biological Processes (C5 GO:BP)
GOBP_REGULATION_OF_CARTILAGE_DEVELOPMENT	2.31966e-06	4.5087e-05	0.627257	-0.616624	-2.17748	53	Rflna Smpd3 Scin Mboat2 Trps1 Sox9 Rarg Sox5 Bmp6 Frzb Loxl2 Gli2 Nog Chadl Gdf5 Bmp2 Pkdcc Sox6 Glg1 Mdk Shox2 Adamts7 Wnt5a Snai2	GO Biological Processes (C5 GO:BP)
GOBP_GLYCOPROTEIN_METABOLIC_PROCESS	2.31899e-13	2.50161e-11	0.932595	-0.482168	-2.15833	286	Col2a1 Col11a1 Xylt1 Chst11 Cspg4 Galnt5 Ugdh Pcsk6 Pxylp1 Cnmd Ostc Lman1 Rpn1 Mvd Tcf7l2 Ganab Chsy1 Pgm3 Tmem165 Slc2a10 Stt3a Itm2a Gfpt1 Golph3 Ctnnb1 Krtcap2 Mogs Serp1 Magt1 Bmp2 Poglut2 Extl1 Ihh Tmtc4 Chsy3 Edem3 Gxylt2 Fam20b Alg9 Gfpt2 Plcb1 Tet1 Alg2 St8sia2 B3gnt9 Atp7a Gpc1 Csgalnact2 Cog3 Tmtc2 Bpnt2 Rpn2 B4galt7 Ost4 Pofut2 Rnf103 Tmem59 Os9 Chst12 Prkcsh Chpf2 Pomt2 Hs3st3b1 Golg…	GO Biological Processes (C5 GO:BP)
GOBP_CHONDROITIN_SULFATE_PROTEOGLYCAN_BIOSYNTHETIC_PROCESS	2.53004e-05	0.000335096	0.57561	-0.733014	-2.15297	22	Xylt1 Chst11 Cspg4 Ugdh Pxylp1 Chsy1 Chsy3 Csgalnact2 Chst12 Chpf2 B3gat3 Bgn	GO Biological Processes (C5 GO:BP)
GOBP_VESICLE_TARGETING_TO_FROM_OR_WITHIN_GOLGI	2.60492e-06	4.92993e-05	0.627257	-0.586959	-2.13605	63	Lman1 Sec23a Sec16b Stx5a Sec22b Scfd1 Preb Tmed2 Sec23ip Arfgap3 Sec13 Sec16a Gbf1 Sec24d Sec31a Sec24a Uso1 Tmed9 Nsf Golga2 Wipi1 Tfg Trappc6a Sar1a Gorasp1 Rab1a Pdcd6 Bet1 F5	GO Biological Processes (C5 GO:BP)
GOBP_REGULATION_OF_STEROID_BIOSYNTHETIC_PROCESS	2.85549e-06	5.31096e-05	0.627257	-0.587276	-2.13132	61	Cyp51 Hmgcr Adm Lss Hmgcs1 Stard4 Insig1 Scd2 Sqle Bmp6 Mvd Sc5d Dhcr7 Srebf2 Atp1a1 Bmp2 Fdft1 Sp1 Acaca Snai2 Pmvk Elovl6 Rest Mvk Nfyc Fasn Mbtps1 Kpnb1 Bmp5	GO Biological Processes (C5 GO:BP)
GOBP_STEROL_BIOSYNTHETIC_PROCESS	5.74826e-06	9.74631e-05	0.610527	-0.591055	-2.12272	56	Cyp51 Hmgcr Lss Hmgcs1 Insig1 Scd2 Sqle Msmo1 Mvd Sc5d Dhcr7 Srebf2 Dhcr24 Fdft1 Nsdhl Sp1 Acaca Acly Pmvk Elovl6 Erg28 Insig2 Hsd17b7 Mvk Nfyc Fasn Mbtps1 Kpnb1	GO Biological Processes (C5 GO:BP)
GOBP_SENSORY_ORGAN_MORPHOGENESIS	1.21387e-08	4.29331e-07	0.74774	-0.509323	-2.11551	145	Col2a1 Col11a1 Aldh1a3 Insig1 Sdk2 Sox8 Sox9 Vegfa Rarg Rbp4 Frzb Sobp Atf4 Gli2 Nog Frs2 Bcar3 Dlx5 Fgfr2 Myo6 Col5a2 Ihh Tmie Col8a2 Tenm3 Ephb2 Prkra Wdr19 Fbn2 Obsl1 Lrig3 Abi2 Rom1 Tbx2 Ror2 Ptn Wnt5a Tug1 Phactr4 Notch2 Dvl2 Nf1 Fzd2 Col5a1 Ptprm Hdac1 Hif1a Lrp6 Prkci Tbx18 Ift122 Ahi1 Ift172 Fzd6	GO Biological Processes (C5 GO:BP)
GOBP_PROTEOGLYCAN_BIOSYNTHETIC_PROCESS	1.03048e-05	0.000159556	0.593325	-0.614214	-2.11526	46	Xylt1 Chst11 Cspg4 Ugdh Pxylp1 Tcf7l2 Chsy1 Slc2a10 Ctnnb1 Chsy3 Fam20b Csgalnact2 B4galt7 Chst12 Chpf2 Hs3st3b1 Igf1 Ext2 B3gat3 Bgn	GO Biological Processes (C5 GO:BP)
GOBP_COTRANSLATIONAL_PROTEIN_TARGETING_TO_MEMBRANE	3.77708e-07	8.955e-06	0.674963	-0.540284	-2.11366	95	Tram1 Ssr3 Ssr1 Ssr2 Srp72 Sec61a1 Sec63 Tram2 Sec61b Rps26 Srpr Rpl14 Rpl10 Rpsa Rplp0 Sec62 Srp68 Rpl39 Srp19 Sil1 Rpl22 Rps6 Rpl4 Rpl18 Rpl6 Rpl18a Rps27a Rps8 Rpl12 Rps4x Rps14 Rpl7 Rpl13a Rpl38 Rpl28 Rps5 Srp9 Rpl7a Rpl15 Rps27 Rps3 Rpl31 Rps2 Rps25 Rpl3 Rpl23a Rps24 Rps28 Rpl5 Rps17 Rps11 Rpl23 Rps18 Rpl11 Rplp2 Rpl17 Rps16	GO Biological Processes (C5 GO:BP)
GOBP_INTRA_GOLGI_VESICLE_MEDIATED_TRANSPORT	3.71559e-05	0.000459392	0.557332	-0.672924	-2.10693	30	Rab33b Copb1 Copz2 Copb2 Copa Copg1 Cog3 Cog6 Nsf Copz1 Cope Golga3 Cog5 Golga5 Rab6a Cog2	GO Biological Processes (C5 GO:BP)
GOBP_NOTOCHORD_DEVELOPMENT	4.98248e-05	0.000593906	0.557332	-0.80494	-2.10146	14	Col2a1 Sox9 Col13a1 Gli1 Efna1 Gli2 Nog Id3 Tead2 Wnt5a	GO Biological Processes (C5 GO:BP)
GOBP_CHONDROITIN_SULFATE_BIOSYNTHETIC_PROCESS	4.18294e-05	0.000512766	0.557332	-0.737034	-2.09866	20	Xylt1 Chst11 Cspg4 Ugdh Chsy1 Chsy3 Csgalnact2 Chst12 Chpf2	GO Biological Processes (C5 GO:BP)
GOBP_APPENDAGE_MORPHOGENESIS	6.57079e-07	1.47065e-05	0.659444	-0.529943	-2.09039	99	Col2a1 Chst11 Ptch1 Sox9 Rarg Lrp4 Gli2 Aff3 Nog Gdf5 Dlx5 Ctnnb1 Fgfr2 Ihh Pkdcc Reck Hoxa9 Gpc3 Bpnt2 Wdr19 Fbn2 Shox2 Tbx2 Ror2 Dync2h1 Wnt5a Mbnl1 Tulp3 Notch2 Gnas Cibar1 Hdac1 Sox4 Lrp6 Bmpr1a Alx4 Fras1 Pitx1 Megf8 Hoxa10 Fzd6 Ift52 Hoxa11 Sfrp2 Iqce	GO Biological Processes (C5 GO:BP)
GOBP_COPII_COATED_VESICLE_CARGO_LOADING	7.54917e-05	0.000857228	0.538434	-0.79949	-2.08723	14	Insig1 Sec23a Sec13 Sec24d Sec31a Sec24a Sec23b Sar1a Mia3 Rab1a	GO Biological Processes (C5 GO:BP)
GOBP_GROWTH_PLATE_CARTILAGE_DEVELOPMENT	3.78637e-05	0.000466806	0.557332	-0.834399	-2.08629	12	Matn1 Col27a1 Sox9 Rarg Comp Stc1	GO Biological Processes (C5 GO:BP)
GOBP_GLYCOPROTEIN_BIOSYNTHETIC_PROCESS	3.97994e-10	1.90816e-08	0.814036	-0.473466	-2.07599	232	Xylt1 Chst11 Cspg4 Galnt5 Ugdh Pxylp1 Ostc Lman1 Rpn1 Mvd Tcf7l2 Chsy1 Pgm3 Tmem165 Slc2a10 Stt3a Itm2a Gfpt1 Golph3 Ctnnb1 Krtcap2 Mogs Serp1 Magt1 Poglut2 Extl1 Tmtc4 Chsy3 Edem3 Gxylt2 Fam20b Alg9 Gfpt2 Plcb1 Tet1 Alg2 St8sia2 B3gnt9 Atp7a Csgalnact2 Cog3 Tmtc2 Rpn2 B4galt7 Ost4 Pofut2 Tmem59 Chst12 Chpf2 Pomt2 Hs3st3b1 Golga2 Tmem258 Igf1 Galnt3 Uggt2 Entpd5 St6galnac6 Galnt11 Alg11 Dad1 Plod…	GO Biological Processes (C5 GO:BP)
GOBP_CHONDROITIN_SULFATE_PROTEOGLYCAN_METABOLIC_PROCESS	0.000125576	0.00133135	0.518848	-0.65394	-2.0651	31	Xylt1 Chst11 Cspg4 Ugdh Pxylp1 Chsy1 Chsy3 Csgalnact2 Bpnt2 Chst12 Chpf2	GO Biological Processes (C5 GO:BP)
GOBP_REGULATION_OF_CHONDROCYTE_DIFFERENTIATION	5.24056e-05	0.000621237	0.557332	-0.615848	-2.05911	41	Rflna Scin Mboat2 Trps1 Sox9 Rarg Sox5 Bmp6 Loxl2 Gli2 Chadl Gdf5 Pkdcc Sox6 Glg1 Mdk Shox2 Adamts7 Snai2	GO Biological Processes (C5 GO:BP)
GOBP_APPENDAGE_DEVELOPMENT	9.01749e-08	2.46269e-06	0.704976	-0.509083	-2.0579	120	Col2a1 Chst11 Ptch1 Sox9 Rarg Comp Lrp4 Gli2 Aff3 Nog Gdf5 Dlx5 Ctnnb1 Fgfr2 Ihh Pkdcc Reck Hoxa9 Gpc3 Bpnt2 Wdr19 Fbn2 Shox2 Tbx2 Ror2 Smoc1 Dync2h1 Wnt5a Mbnl1 Tulp3 Notch2 Gnas Cibar1 Hdac1 Sox4 Lrp6 Bmpr1a Alx4 Fras1 Pitx1 Ift122 Rc3h2 Ift172 Megf8 Bmpr2 Hoxa10 Fzd6 Ift52 Hoxa11 Sfrp2 Iqce	GO Biological Processes (C5 GO:BP)
GOBP_PROTEIN_LOCALIZATION_TO_ENDOPLASMIC_RETICULUM	1.19947e-07	3.1506e-06	0.690132	-0.501976	-2.05718	132	Insig1 Tram1 Sec16b Ssr3 Kdelr2 Kdelr3 Vapa Srprb Sec16a Gbf1 Hspa5 Srp72 Sec61a1 Os9 Kdelr1 Spcs1 Sec63 Tram2 Sec61b Spcs2 Rps26 Srpr Insig2 Rpl14 Rpl10 Rpsa Mia3 Rplp0 Sec62 Srp68 Rpl39 Rer1 Srp19 Rab3gap1 Sec61g Edem1 Rpl22 Rps6 Rpl4 Rpl18 Rpl6 Gja1 Rpl18a Rps27a Rps8 Rpl12 Rps4x Rps14 Rpl7 Rpl13a Rpl38 Rpl28 Rps5 Srp9 Rpl7a Bcap31 Rpl15 Rps27 Rps3 Sgta Herpud1 Rpl31 Rps2 Rps25 Rpl3 Rpl23a Rps…	GO Biological Processes (C5 GO:BP)
GOBP_REGULATION_OF_BIOMINERALIZATION	1.61426e-06	3.30121e-05	0.643552	-0.551861	-2.05207	73	Sgms2 Matn1 Rflna Ucma Omd Phospho1 Sox9 Comp Bmp6 Atp2b1 Ifitm5 Hey1 Atf4 Bmp2 Dmp1 Pkdcc Mgp Tmem119 Fbln7 Fbn2 Ptn Nbr1 Fzd9 Bglap Hif1a Rflnb Atraid Bmpr1a Mef2c Trpm4	GO Biological Processes (C5 GO:BP)
GOBP_REGULATION_OF_BONE_MINERALIZATION	8.97609e-06	0.000142396	0.593325	-0.565517	-2.05022	60	Sgms2 Matn1 Rflna Omd Phospho1 Sox9 Comp Bmp6 Atp2b1 Ifitm5 Bmp2 Pkdcc Mgp Tmem119 Fbn2 Ptn Nbr1 Fzd9 Bglap Hif1a Rflnb Atraid Bmpr1a Mef2c Trpm4	GO Biological Processes (C5 GO:BP)
GOBP_KIDNEY_EPITHELIUM_DEVELOPMENT	3.9606e-06	7.0041e-05	0.610527	-0.531113	-2.04693	87	Wnk4 Ptch1 Sox8 Sox9 Vegfa Lgr4 Heyl Foxc2 Robo2 Nog Foxc1 Ctnnb1 Bmp2 Fgfr2 Sdc4 Epha4 Gpc3 Smo Wwtr1 Iqgap1 Pkd1 Smad6 Agt Myo1e Dlg1 Notch2 Lzts2 Adamts16 Npnt Asxl1 Smad2 Mef2c Dchs1 Smad5 Smad1 Ahi1 Hoxa11 Gzf1 Smad3 Fat4 Magi2 Lamb2 Sfrp1 Yap1 Ctnnbip1 Smad4 Pkd2 Gli3 Podxl	GO Biological Processes (C5 GO:BP)
GOBP_NEPHRON_EPITHELIUM_DEVELOPMENT	1.78444e-05	0.00025163	0.57561	-0.552521	-2.03571	67	Wnk4 Ptch1 Sox8 Sox9 Vegfa Lgr4 Heyl Foxc2 Nog Foxc1 Ctnnb1 Bmp2 Gpc3 Smo Wwtr1 Iqgap1 Pkd1 Agt Myo1e Dlg1 Notch2 Lzts2 Adamts16 Npnt Asxl1 Mef2c Dchs1 Ahi1 Hoxa11 Gzf1 Fat4 Magi2 Lamb2 Yap1 Ctnnbip1 Smad4 Pkd2 Gli3 Podxl	GO Biological Processes (C5 GO:BP)
GOBP_ESTABLISHMENT_OF_PROTEIN_LOCALIZATION_TO_ENDOPLASMIC_RETICULUM	7.08112e-07	1.575e-05	0.659444	-0.512193	-2.03333	106	Tram1 Ssr3 Srprb Hspa5 Srp72 Sec61a1 Spcs1 Sec63 Tram2 Sec61b Spcs2 Rps26 Srpr Rpl14 Rpl10 Rpsa Rplp0 Sec62 Srp68 Rpl39 Srp19 Rab3gap1 Sec61g Edem1 Rpl22 Rps6 Rpl4 Rpl18 Rpl6 Rpl18a Rps27a Rps8 Rpl12 Rps4x Rps14 Rpl7 Rpl13a Rpl38 Rpl28 Rps5 Srp9 Rpl7a Rpl15 Rps27 Rps3 Sgta Herpud1 Rpl31 Rps2 Rps25 Rpl3 Rpl23a Rps24 Rps28 Rpl5 Rps17 Rps11 Rpl23 Rps18 Spcs3 Rpl11 Rplp2 Rpl17 Rps16	GO Biological Processes (C5 GO:BP)
GOBP_VESICLE_CARGO_LOADING	0.000245078	0.00237643	0.498493	-0.720657	-2.02424	19	Insig1 Sec23a Tmed2 Sec13 Sec24d Sec31a Sec24a Sec23b Sar1a Mia3 Rab1a	GO Biological Processes (C5 GO:BP)
GOBP_EYE_MORPHOGENESIS	6.76251e-06	0.000112232	0.610527	-0.518738	-2.01648	91	Aldh1a3 Sdk2 Sox8 Sox9 Vegfa Rarg Rbp4 Atf4 Frs2 Bcar3 Col5a2 Ihh Col8a2 Tenm3 Ephb2 Fbn2 Obsl1 Abi2 Rom1 Tbx2 Ptn Wnt5a Tug1 Phactr4 Notch2 Nf1 Col5a1 Ptprm Hif1a Lrp6 Prkci Ift122 Ahi1 Ift172	GO Biological Processes (C5 GO:BP)
GOBP_DORSAL_VENTRAL_PATTERN_FORMATION	6.86672e-05	0.000792243	0.538434	-0.607811	-2.01414	40	Hhip Mdfi Ptch1 Lrp4 Gli1 Gorab Gli2 Nog Smo Wdr19 Dll4 Smad6 Dync2h1 Tulp3 Smad2 Bmpr1a Ift172 Ift52 Hoxa11 Prkacb	GO Biological Processes (C5 GO:BP)
GOBP_EMBRYONIC_APPENDAGE_MORPHOGENESIS	1.09471e-05	0.00016777	0.593325	-0.529017	-2.01409	81	Chst11 Ptch1 Rarg Lrp4 Gli2 Aff3 Nog Gdf5 Dlx5 Ctnnb1 Ihh Reck Hoxa9 Gpc3 Bpnt2 Wdr19 Fbn2 Shox2 Tbx2 Ror2 Dync2h1 Wnt5a Mbnl1 Tulp3 Notch2 Gnas Hdac1 Lrp6 Bmpr1a Alx4 Fras1 Pitx1 Megf8 Hoxa10 Fzd6 Ift52 Hoxa11 Sfrp2	GO Biological Processes (C5 GO:BP)
GOBP_RENAL_TUBULE_DEVELOPMENT	0.000128768	0.00135266	0.518848	-0.563683	-2.00982	55	Wnk4 Ptch1 Sox8 Sox9 Vegfa Lgr4 Heyl Nog Ctnnb1 Bmp2 Gpc3 Smo Wwtr1 Pkd1 Agt Dlg1 Notch2 Col4a1 Lzts2 Adamts16 Npnt Mef2c Dchs1 Ahi1 Hoxa11 Gzf1	GO Biological Processes (C5 GO:BP)
GOBP_POSTSYNAPSE_ASSEMBLY	0.000709655	0.00578859	0.477271	-0.757443	-2.00906	15	Lrp4 Ptprs Cdh2 Ephb2 Zdhhc12 Shank1 Wnt5a Lrfn4 Ptprd	GO Biological Processes (C5 GO:BP)
GOBP_STEROID_BIOSYNTHETIC_PROCESS	1.42749e-06	2.97567e-05	0.643552	-0.506026	-2.00863	107	Cyp51 Hmgcr Adm Lss Hmgcs1 Stard4 Insig1 Scd2 Sqle Msmo1 Bmp6 Mvd Sc5d Scarb1 Dhcr7 Srebf2 Atp1a1 Bmp2 Dhcr24 Fdft1 Nsdhl Acbd3 Sp1 Acaca Acly Snai2 Pmvk Elovl6 Erg28 Insig2 Hsd17b7 Fdxr Amacr Rest Mvk Osbp Nfyc Fasn	GO Biological Processes (C5 GO:BP)
GOBP_VESICLE_BUDDING_FROM_MEMBRANE	8.88346e-06	0.000141447	0.593325	-0.514939	-2.0065	92	Insig1 Lman1 Sec23a Sec16b Stx5a Sec22b Scfd1 Golph3 Preb Vapa Tmed2 Sec23ip Arfgap3 Sec13 Sec16a Gbf1 Sec24d Sec31a Sec24a Uso1 Sec23b Tmed9 Nsf Golga2 Dnm1 Tfg Trappc6a Anxa2 Sar1a Gorasp1 Mia3 Rab1a Prkci Pdcd6 Bet1 F5 Ap3b1	GO Biological Processes (C5 GO:BP)
GOBP_ENDOPLASMIC_RETICULUM_UNFOLDED_PROTEIN_RESPONSE	1.90758e-06	3.79318e-05	0.627257	-0.502619	-2.00364	110	Creb3l2 Fkbp14 Ero1a Selenos Tbl2 Atf4 Arfgap1 Ssr1 Kdelr3 Gfpt1 Preb Serp1 Extl1 Tmtc4 Tmed2 Pdia5 Srprb Cdk5rap3 Hspa5 Mydgf Sec31a Cul7 Creb3 Hsp90b1 Wipi1 Xbp1 Eif2ak3 Yif1a Srpr Rnf121 Ctdsp2 Klhdc3 Creb3l1 Pdia6 Ufl1 Derl1 Bfar Asns Mbtps1 Dnajc3 Canx Derl2 Edem1 Shc1 Hyou1	GO Biological Processes (C5 GO:BP)
GOBP_REGULATION_OF_CHOLESTEROL_BIOSYNTHETIC_PROCESS	9.39547e-05	0.00104488	0.538434	-0.60654	-2.00176	39	Cyp51 Hmgcr Lss Hmgcs1 Scd2 Sqle Mvd Sc5d Dhcr7 Srebf2 Fdft1 Sp1 Acaca Pmvk Elovl6 Mvk Nfyc Fasn Mbtps1 Kpnb1	GO Biological Processes (C5 GO:BP)
GOBP_OSTEOBLAST_DIFFERENTIATION	6.36301e-08	1.8183e-06	0.704976	-0.466926	-2.00128	178	Ucma Pth1r Runx2 Ptch1 Sox8 Penk Sox9 Alpl Igfbp3 Bmp6 Rras2 Gli1 Lgr4 Sp7 Atf4 Col1a1 Gli2 Spp1 Nog Wwox Snd1 Bambi Ptk2 Dlx5 Satb2 Bmp2 Fgfr2 Rrbp1 Ibsp Ihh Id3 Tmem119 Smo Twsg1 Wwtr1 Fbn2 Shox2 Smad6 Iars Mrc2 Smoc1 Igf2 Igf1 Nbr1 Snai2 Lox Gnas Nf1 Col6a1 Crim1 Creb3l1 Npnt Men1 Bglap Ufl1 Atraid Rest Bmpr1a Fasn Mef2c Smad5 Trpm4 Smad1 Bmpr2 Limd1 Itga11 Cdk6 Sfrp2 Cthrc1 Akt1 Ccdc47 Smad3	GO Biological Processes (C5 GO:BP)
GOBP_GLYCOSYLATION	4.42677e-08	1.29942e-06	0.719513	-0.467955	-2.0004	180	Galnt5 Ostc Lman1 Rpn1 Mvd Pgm3 Tmem165 Stt3a Gfpt1 Krtcap2 Mogs Serp1 Magt1 Poglut2 Extl1 Tmtc4 Edem3 Gxylt2 Alg9 Gfpt2 Tet1 Alg2 St8sia2 B3gnt9 Cog3 Tmtc2 Rpn2 B4galt7 Ost4 Pofut2 Cog6 Nans Tmem59 Pomt2 Golga2 Tmem258 Galnt3 Uggt2 Entpd5 St6galnac6 Galnt11 Alg11 Dad1 Plod3 Dhdds Mgat3 Trip11 Ext2 B4galt2 Gorasp1 Dpm3 Stt3b B3gat3 Ddost Slc35c1 Galnt10 Pofut1 Nus1 Gcnt2 Galnt1 Mgat4a Dpagt1 Ube2…	GO Biological Processes (C5 GO:BP)
GOBP_EAR_MORPHOGENESIS	2.92277e-05	0.000376471	0.57561	-0.551536	-1.99953	60	Col2a1 Col11a1 Aldh1a3 Insig1 Sox9 Frzb Sobp Gli2 Nog Dlx5 Fgfr2 Myo6 Tmie Ephb2 Prkra Wdr19 Lrig3 Ror2 Wnt5a Dvl2 Fzd2	GO Biological Processes (C5 GO:BP)
GOBP_REGULATION_OF_ALCOHOL_BIOSYNTHETIC_PROCESS	6.07976e-05	0.000709031	0.557332	-0.556466	-1.99664	57	Cyp51 Hmgcr Lss Pth1r Hmgcs1 Scd2 Sqle Gper1 Bmp6 Mvd Sc5d Dhcr7 Srebf2 Bmp2 Fdft1 Sp1 Acaca Pmvk Elovl6 Rest Mvk Nfyc Fasn Mbtps1 Kpnb1 Bmp5	GO Biological Processes (C5 GO:BP)
GOBP_IRE1_MEDIATED_UNFOLDED_PROTEIN_RESPONSE	4.64502e-05	0.000558308	0.557332	-0.546767	-1.98903	62	Fkbp14 Arfgap1 Ssr1 Kdelr3 Gfpt1 Preb Serp1 Extl1 Pdia5 Srprb Hspa5 Mydgf Sec31a Cul7 Wipi1 Xbp1 Yif1a Srpr Ctdsp2 Klhdc3 Pdia6 Ufl1 Bfar Dnajc3 Edem1 Shc1 Hyou1	GO Biological Processes (C5 GO:BP)
GOBP_KIDNEY_MORPHOGENESIS	0.000105404	0.00115144	0.538434	-0.564807	-1.98261	52	Wnk4 Ptch1 Sox8 Sox9 Vegfa Lgr4 Nphp3 Nog Bmp2 Gpc3 Smo Wwtr1 Pkd1 Agt Dlg1 Lzts2 Adamts16 Npnt Asxl1 Sox4 Pdgfrb Dchs1 Fras1 Ahi1 Hoxa11 Gzf1 Fat4 Ctnnbip1 Zmpste24 Smad4 Pkd2 Gli3	GO Biological Processes (C5 GO:BP)
GOBP_EMBRYONIC_MORPHOGENESIS	8.12111e-12	5.74469e-10	0.875325	-0.433765	-1.9778	365	Col2a1 Col11a1 Chst11 Irx5 Aldh1a3 Adm Wnt5b Mdfi Insig1 Ugdh Ptch1 Sox8 Sox9 Mthfd1l Rarg Rbp4 Mmp16 Lrp4 Frzb Phldb1 Gli1 Sobp Foxc2 Efna1 Nphp3 Fn1 Col12a1 Gli2 Aff3 Nog Frs2 Apln Foxc1 Gdf5 Dlx5 Ctnnb1 Satb2 Fgfr2 Sdc4 Myo6 Col5a2 Ihh Sema4c Tmed2 Reck Hoxa9 Gpc3 Tmie Prickle1 Smo Twsg1 Ephb2 Tead2 Bpnt2 Prkra Wdr19 Fbn2 Pofut2 Shox2 Dll4 Lrig3 Tbx2 Ror2 Igf2 Dync2h1 Dlg1 Wnt5a Mbnl1 Tulp3 Ph…	GO Biological Processes (C5 GO:BP)
GOBP_CARDIAC_CHAMBER_DEVELOPMENT	1.03536e-05	0.000159556	0.593325	-0.499682	-1.97666	104	Col11a1 Adgrg6 Cpe Rbp4 Hey1 Heyl Foxc2 Robo2 Nphp3 Nog Frs2 Foxc1 Bmp2 Fgfr2 Smo Shox2 Dll4 Smad6 Tbx2 Wnt5a Notch2 Luzp1 Trip11 Fzd2 Hif1a Sox4 Bmpr1a Mef2c Ap2b1 Ppp1r13l Bmpr2 Bmp5 Snx17 Sfrp2 Lmo4 Nrp2 Fkbp1a Robo1 Ptk7 Plxnd1 Parva Tgfb1 Zmpste24 Gja5 Maml1 Smad4 Ccn1 Trp53 Matr3 Sufu Tab1 Dhrs3	GO Biological Processes (C5 GO:BP)
GOBP_VESICLE_TARGETING	2.53548e-05	0.000335096	0.57561	-0.518041	-1.97231	81	Lman1 Sec23a Septin5 Sec16b Stx5a Sec22b Scfd1 Preb Tmed2 Sec23ip Arfgap3 Sec13 Sec16a Gbf1 Sec24d Sec31a Sec24a Uso1 Tmed9 Nsf Golga2 Wipi1 Tfg Trappc6a Trip11 Sar1a Gorasp1 Rab1a Tbc1d23 Pdcd6 Bet1 Ykt6 F5	GO Biological Processes (C5 GO:BP)
GOBP_REGULATION_OF_CHOLESTEROL_METABOLIC_PROCESS	0.000173794	0.00176452	0.518848	-0.571914	-1.96959	46	Cyp51 Hmgcr Lss Hmgcs1 Scd2 Sqle Ldlrap1 Mvd Sc5d Dhcr7 Srebf2 Fdft1 Sp1 Acaca Pmvk Elovl6 Mvk Nfyc Fasn Mbtps1 Kpnb1	GO Biological Processes (C5 GO:BP)
GOBP_CAMERA_TYPE_EYE_MORPHOGENESIS	2.79531e-05	0.000364404	0.57561	-0.526316	-1.96395	74	Aldh1a3 Sdk2 Sox8 Sox9 Vegfa Rbp4 Atf4 Frs2 Bcar3 Ihh Col8a2 Tenm3 Ephb2 Obsl1 Abi2 Rom1 Tbx2 Ptn Wnt5a Phactr4 Notch2 Nf1 Ptprm Hif1a Lrp6 Ift122 Ahi1 Ift172	GO Biological Processes (C5 GO:BP)
GOBP_SPINAL_CORD_DEVELOPMENT	9.90057e-05	0.00109261	0.538434	-0.546933	-1.96244	57	Ptch1 Ptprs Loxl3 Adarb1 Gli2 Nog Sox6 Daam2 Lrp8 Smo Dll4 Pkd1 Ptn Mdga1 Dync2h1 Tulp3 Scyl1 Nf1 Plxdc1 Sox4 Vit Ift172 Lmo4 Akt1 Sox12 Phgdh	GO Biological Processes (C5 GO:BP)
GOBP_EMBRYONIC_HEART_TUBE_DEVELOPMENT	0.000174666	0.00176921	0.518848	-0.580462	-1.95855	43	Foxc2 Nphp3 Foxc1 Ihh Tmed2 Smo Tead2 Tbx2 Wnt5a Notch2 Hif1a Mib1 Ndrg4 Mef2c Vangl2 Ift122 Ahi1 Ift172 Megf8 Ift52 Sox18 Smad3	GO Biological Processes (C5 GO:BP)
GOBP_GLANDULAR_EPITHELIAL_CELL_DEVELOPMENT	0.000567083	0.00484547	0.477271	-0.695972	-1.9549	19	Rarg Bmp6 Cdh2 Gsk3b Smo Wnt5a Gpat4 Fasn Bmp5 Cdk6 Pdpk1	GO Biological Processes (C5 GO:BP)
GOBP_PROTEIN_EXIT_FROM_ENDOPLASMIC_RETICULUM	0.000225414	0.00222577	0.518848	-0.590451	-1.94866	39	Insig1 Sec16b Selenos H13 Preb Sec13 Sec16a Erlec1 Tm9sf4 Os9 Hsp90b1 Tmem30a Sec61b Sar1a Faf2 Derl1 Ube2j1 Rhbdd1 Derl2 Edem1	GO Biological Processes (C5 GO:BP)
GOBP_CELL_SURFACE_RECEPTOR_SIGNALING_PATHWAY_INVOLVED_IN_HEART_DEVELOPMENT	0.000674413	0.00558559	0.477271	-0.682866	-1.94442	20	Hey1 Heyl Nog Ctnnb1 Bmp2 Dll4 Wnt5a Snai2 Galnt11 Notch2 Bmpr1a	GO Biological Processes (C5 GO:BP)
GOBP_CARDIAC_CHAMBER_MORPHOGENESIS	2.1751e-05	0.000295812	0.57561	-0.518288	-1.94383	77	Col11a1 Adgrg6 Cpe Rbp4 Hey1 Heyl Foxc2 Robo2 Nog Foxc1 Bmp2 Fgfr2 Smo Shox2 Dll4 Smad6 Tbx2 Wnt5a Notch2 Fzd2 Hif1a Sox4 Bmpr1a Mef2c Ppp1r13l Bmpr2 Bmp5 Sfrp2 Nrp2 Fkbp1a	GO Biological Processes (C5 GO:BP)
GOBP_MORPHOGENESIS_OF_EMBRYONIC_EPITHELIUM	1.23511e-05	0.00018423	0.593325	-0.490775	-1.93968	102	Aldh1a3 Adm Ptch1 Sox8 Sox9 Mthfd1l Rarg Nphp3 Gli2 Nog Fgfr2 Sdc4 Sema4c Tmed2 Prickle1 Tead2 Wnt5a Tulp3 Phactr4 Luzp1 Dvl2 Fzd2 Grsf1 Hif1a Sox4 Mib1 Lrp6 Vangl2 Tbx18 Ift122 Ift172 Bmp5 Fzd6 Ift52 Dlc1 Sfrp2 Lmo4 Cthrc1 Prkacb Setd2	GO Biological Processes (C5 GO:BP)
GOBP_CELL_AGGREGATION	0.00220391	0.0148592	0.431708	-0.729106	-1.93389	15	Col2a1 Col11a1 Sox9 Sox5 Sox6 Mgp Pkd1 Ror2	GO Biological Processes (C5 GO:BP)
GOBP_DIGESTIVE_TRACT_MORPHOGENESIS	0.000482467	0.00424867	0.498493	-0.638234	-1.93318	26	Gli1 Gli2 Fgfr2 Ihh Shox2 Ephb3 Wnt5a Pdgfra Hif1a Smad2 Ahi1 Sfrp2 Hlx Smad3 Sfrp5 Sfrp1 Gli3	GO Biological Processes (C5 GO:BP)
GOBP_REGULATION_OF_HORMONE_BIOSYNTHETIC_PROCESS	0.00223705	0.0150356	0.431708	-0.728696	-1.93281	15	Adm Bmp6 Stc2 Atp1a1 Bmp2 Hif1a Rest Bmp5 Arnt	GO Biological Processes (C5 GO:BP)
GOBP_EMBRYONIC_SKELETAL_JOINT_DEVELOPMENT	0.000622401	0.0052557	0.477271	-0.788108	-1.92668	11	Col2a1 Slc2a10 Nog Ctnnb1 Ihh Shox2	GO Biological Processes (C5 GO:BP)
GOBP_MESONEPHROS_DEVELOPMENT	0.000142253	0.00147909	0.518848	-0.531247	-1.92344	59	Ptch1 Sox8 Sox9 Vegfa Lgr4 Foxc2 Robo2 Nog Foxc1 Bmp2 Fgfr2 Sdc4 Gpc3 Smo Pkd1 Smad6 Agt Dlg1 Lzts2 Adamts16 Npnt Smad2 Dchs1 Smad5 Smad1 Hoxa11 Gzf1 Smad3 Fat4	GO Biological Processes (C5 GO:BP)
GOBP_GOLGI_ORGANIZATION	1.1007e-05	0.000167828	0.593325	-0.47693	-1.9203	117	Lman1 Rab33b Sec16b Stx5a Golph3 Atp8b2 Tmed2 Sec23ip Fbxw8 Sec16a Golgb1 Tmed7 Gbf1 Surf4 Cog3 Uso1 Obsl1 Blzf1 Cul7 Tmed1 Pi4k2b Tmed3 Tmed9 Dync2h1 Golga2 Arl1 Stx18 Tjap1 Gorasp2 Kifc3 Golga5 Trip11 Usp6nl Akap9 Gorasp1 Cog2 Rab1a Atl3 Stk25 Camsap2 Rab2a Lysmd3 Rbsn Bag5 Nsfl1c	GO Biological Processes (C5 GO:BP)
GOBP_REGULATION_OF_STEROID_METABOLIC_PROCESS	3.55335e-05	0.000444427	0.557332	-0.511992	-1.92021	77	Cyp51 Hmgcr Adm Lss Hmgcs1 Stard4 Insig1 Scd2 Sqle Bmp6 Ldlrap1 Mvd Sc5d Dhcr7 Srebf2 Atp1a1 Bmp2 Fdft1 Sp1 Acaca Agt Snai2 Pmvk Elovl6 Rest Mvk Nfyc Fasn Mbtps1 Kpnb1 Bmp5	GO Biological Processes (C5 GO:BP)
GOBP_ONE_CARBON_METABOLIC_PROCESS	0.001592	0.0113171	0.45506	-0.625876	-1.91644	27	Car9 Aldh1l2 Car12 Mthfd1l Car8 Mthfd2 Shmt2 Fpgs Sfxn1	GO Biological Processes (C5 GO:BP)
GOBP_CELLULAR_RESPONSE_TO_TOPOLOGICALLY_INCORRECT_PROTEIN	1.7828e-06	3.59475e-05	0.643552	-0.46125	-1.91271	144	Creb3l2 Fkbp14 Ero1a Selenos Tbl2 Atf4 Arfgap1 Ssr1 Kdelr3 Gfpt1 Preb Serp1 Extl1 Tmtc4 Tmed2 Pdia5 Srprb Cdk5rap3 Hspa5 Mydgf Sec31a Cul7 Creb3 Hsp90b1 Pomt2 Wipi1 Xbp1 Uggt2 Rnf126 Eif2ak3 Yif1a Srpr Rnf121 Tm7sf3 Ctdsp2 Klhdc3 Creb3l1 Pdia6 Ufl1 Derl1 Hspa13 Bfar Asns Mbtps1 Rhbdd1 Dnajc3 Canx Derl2 Edem1	GO Biological Processes (C5 GO:BP)
GOBP_NEPHRON_MORPHOGENESIS	0.000517481	0.00452927	0.477271	-0.569214	-1.91198	42	Wnk4 Ptch1 Sox8 Sox9 Vegfa Lgr4 Nog Bmp2 Gpc3 Smo Pkd1 Agt Dlg1 Lzts2 Adamts16 Npnt Pdgfrb Dchs1 Ahi1 Hoxa11 Gzf1 Fat4 Ctnnbip1 Smad4 Pkd2 Gli3	GO Biological Processes (C5 GO:BP)
GOBP_AMINOGLYCAN_METABOLIC_PROCESS	7.84972e-06	0.000126386	0.593325	-0.46727	-1.90958	125	Xylt1 Chst11 Acan Smpd3 Cspg4 Itih5l-ps Galnt5 Ugdh Pxylp1 Omd Gpc6 Chsy1 Hspg2 Agrn Foxc1 Sdc4 Chsy3 Gpc3 B3gnt9 Slc10a7 Gpc1 Csgalnact2 Bpnt2 B4galt7 Sdc3 Chst12 Chpf2 Hs3st3b1 Fmod Cemip Ext2 Chst1 B4galt2 B3gat3 Pdgfrb Gpc4 Ogn Bgn Gcnt2	GO Biological Processes (C5 GO:BP)
GOBP_INNER_EAR_MORPHOGENESIS	0.000350443	0.00317921	0.498493	-0.547667	-1.90614	49	Col2a1 Col11a1 Aldh1a3 Insig1 Sox9 Frzb Sobp Gli2 Dlx5 Fgfr2 Myo6 Tmie Ephb2 Lrig3 Ror2 Wnt5a Dvl2 Fzd2	GO Biological Processes (C5 GO:BP)
GOBP_NEPHRON_DEVELOPMENT	7.02277e-05	0.000805937	0.538434	-0.487411	-1.89471	91	Wnk4 Ptch1 Sox8 Sox9 Vegfa Lgr4 Heyl Foxc2 Nog Foxc1 Ctnnb1 Bmp2 Gpc3 Smo Sec61a1 Wwtr1 Iqgap1 Pkd1 Agt Myo1e Dlg1 Notch2 Itga3 Pdgfra Lzts2 Adamts16 Npnt Asxl1 Pdgfrb Mef2c Dchs1 Ahi1 Hoxa11 Nup107 Gzf1 Fat4 Magi2 Lamb2 Yap1 Ctnnbip1 Smad4 Pkd2 Gli3 Podxl	GO Biological Processes (C5 GO:BP)
GOBP_REGULATION_OF_BRANCHING_INVOLVED_IN_URETERIC_BUD_MORPHOGENESIS	0.00101588	0.00775842	0.45506	-0.77479	-1.89412	11	Sox8 Sox9 Vegfa Lgr4 Nog Smo Agt	GO Biological Processes (C5 GO:BP)
GOBP_EMBRYO_DEVELOPMENT_ENDING_IN_BIRTH_OR_EGG_HATCHING	3.1217e-11	1.87085e-09	0.851339	-0.412708	-1.89369	422	Col2a1 Col11a1 Xylt1 Chst11 Irx5 Ucma Adm Adamts3 Mdfi Pth1r Ptch1 Sox8 Sox9 Mthfd1l Vegfa Rarg Rbp4 Smim14 Mmp16 Ifitm5 Hey1 Foxc2 Nphp3 Slc2a10 Gorab Col1a1 Gli2 Nog H13 Rcn1 Foxc1 Ctnnb1 Satb2 Bmp2 Fgfr2 Sdc4 Fkbp10 Ihh Sema4c Tmed2 Hoxa9 Fbxw8 Tet1 Nsdhl Sec24d Prickle1 Atp7a Smo Tead2 Wdr19 Shox2 Pcdh12 Sall2 Birc6 Pkd1 Ror2 Igf2 Myo1e Igf1 Sh3pxd2a Dlg1 Wnt5a Dzip1l Mbnl1 Tulp3 Nsun2 Phactr…	GO Biological Processes (C5 GO:BP)
GOBP_REGULATION_OF_OSSIFICATION	3.89993e-05	0.000479436	0.557332	-0.490444	-1.89195	88	Sgms2 Matn1 Rflna Omd Phospho1 Sox9 Comp Lrp4 Bmp6 Atp2b1 Ifitm5 Chsy1 Bmp2 Pkdcc Mgp Tmem119 Mdk Fbn2 Smad6 Ptn Nbr1 Wnt5a Fzd9 Bglap Hif1a Rflnb Atraid Lrp6 Bmpr1a Mef2c Trpm4	GO Biological Processes (C5 GO:BP)
GOBP_POSITIVE_REGULATION_OF_STEM_CELL_DIFFERENTIATION	0.00140854	0.0102149	0.45506	-0.756238	-1.89086	12	Sox9 Sox5 Sp7 Foxc1 Sox6 Ptn	GO Biological Processes (C5 GO:BP)
GOBP_NEGATIVE_REGULATION_OF_CARTILAGE_DEVELOPMENT	0.00158551	0.0112895	0.45506	-0.662528	-1.88651	20	Rflna Sox9 Rarg Frzb Gli2 Nog Chadl Gdf5 Adamts7 Snai2	GO Biological Processes (C5 GO:BP)
GOBP_GLANDULAR_EPITHELIAL_CELL_DIFFERENTIATION	0.00213852	0.0146008	0.431708	-0.61604	-1.88632	27	Rarg Bmp6 Cdh2 Bmp2 Gsk3b Fgfr2 Smo Wnt5a Gpat4 Fasn Bmp5 Cdk6 Pdpk1 Gm38394	GO Biological Processes (C5 GO:BP)
GOBP_BRANCHING_INVOLVED_IN_BLOOD_VESSEL_MORPHOGENESIS	0.00114201	0.00857006	0.45506	-0.627556	-1.88161	24	Vegfa Foxc2 Ctnnb1 Ihh Mdk Dll4 Col4a1 Sirt6 Nrarp Notch4 Sfrp2 Plxnd1 Kdr	GO Biological Processes (C5 GO:BP)
GOBP_INTRACILIARY_TRANSPORT	0.00067679	0.00559453	0.477271	-0.573249	-1.8803	38	Ift20 Ttc26 Cilk1 Wdr19 Lca5 Dync2h1 Ift46 Ift74 Trip11 Ttc21b Pcm1 Ift122 Ift172 Dync2i2 Ift52 Kifap3 Dynll1 Dynlrb1 Ift81 Ift88 Arl3 Dync2i1 Ift43 Ift57 Cluap1	GO Biological Processes (C5 GO:BP)
GOBP_NUCLEOTIDE_SUGAR_METABOLIC_PROCESS	0.0010318	0.00786611	0.45506	-0.579882	-1.87749	36	Ugdh Slc35d1 Slc35a3 Pgm3 Gfpt1 Gmppb Gfpt2 Tgds Nans Gmds Uggt2 Gne	GO Biological Processes (C5 GO:BP)
GOBP_MESONEPHRIC_TUBULE_MORPHOGENESIS	0.0010633	0.00806414	0.45506	-0.579593	-1.87656	36	Ptch1 Sox8 Sox9 Vegfa Lgr4 Nog Bmp2 Gpc3 Smo Agt Dlg1 Lzts2 Adamts16 Npnt Dchs1 Hoxa11 Gzf1 Fat4 Ctnnbip1 Smad4 Pkd2 Gli3	GO Biological Processes (C5 GO:BP)
GOBP_NEURAL_TUBE_DEVELOPMENT	3.66495e-05	0.000455743	0.557332	-0.464946	-1.87594	119	Adm Ptch1 Mthfd1l Rarg Nphp3 Gorab Gli2 Nog Sdc4 Sema4c Tmed2 Prickle1 Smo Tead2 Wdr19 Sall2 Pkd1 Wnt5a Dzip1l Tulp3 Phactr4 Plod3 Luzp1 Dvl2 Fzd2 Hif1a Sox4 Mib1 Arl13b Lrp6 Dchs1 Vangl2 Ift122 Ift172 Bmp5 Fzd6 Ift52 Dlc1 Sfrp2 Lmo4 Cthrc1 Prkacb Phgdh Setd2	GO Biological Processes (C5 GO:BP)
GOBP_PEPTIDYL_ASPARAGINE_MODIFICATION	0.00205271	0.0141267	0.431708	-0.618657	-1.87532	25	Ostc Lman1 Rpn1 Stt3a Magt1 Rpn2 Ost4 Uggt2 Dad1 Dpm3 Stt3b Ddost Ube2j1	GO Biological Processes (C5 GO:BP)
GOBP_REGULATION_OF_HORMONE_METABOLIC_PROCESS	0.00160565	0.0113954	0.45506	-0.6671	-1.8738	19	Adm Bmp6 Tcf7l2 Stc2 Atp1a1 Bmp2 Hif1a Rest Bmp5 Arnt	GO Biological Processes (C5 GO:BP)
GOBP_NEURAL_TUBE_FORMATION	0.00010677	0.00116341	0.538434	-0.489289	-1.86411	82	Adm Ptch1 Mthfd1l Rarg Nphp3 Nog Sdc4 Sema4c Tmed2 Prickle1 Tead2 Wnt5a Tulp3 Phactr4 Luzp1 Dvl2 Fzd2 Hif1a Sox4 Mib1 Lrp6 Vangl2 Ift122 Ift172 Bmp5 Fzd6 Ift52 Dlc1 Sfrp2 Lmo4 Cthrc1 Prkacb Setd2	GO Biological Processes (C5 GO:BP)
GOBP_INTRACILIARY_TRANSPORT_INVOLVED_IN_CILIUM_ASSEMBLY	0.00103894	0.00790658	0.45506	-0.584483	-1.86325	33	Ift20 Ttc26 Wdr19 Dync2h1 Ift46 Ift74 Trip11 Ttc21b Pcm1 Ift122 Ift172 Dync2i2 Ift52 Kifap3 Dynll1 Dynlrb1 Ift81 Ift88 Dync2i1 Ift43 Ift57 Cluap1 Tnpo1	GO Biological Processes (C5 GO:BP)
GOBP_ALCOHOL_BIOSYNTHETIC_PROCESS	2.82038e-05	0.000365687	0.57561	-0.467301	-1.86284	110	Cyp51 Hmgcr Lss Pth1r Hmgcs1 Insig1 Scd2 Sqle Gper1 Pck2 Msmo1 Bmp6 Mvd Sc5d Dhcr7 Impa2 Srebf2 Moxd1 Bmp2 Dhcr24 Fdft1 Nsdhl Sp1 Acaca Acly Pmvk Elovl6 Dhdds Insig2 Hsd17b7 Itpkb Rest Mvk Nus1 Sptlc2 Nfyc Fasn Ip6k1	GO Biological Processes (C5 GO:BP)
GOBP_SENSORY_ORGAN_DEVELOPMENT	3.22642e-08	9.66805e-07	0.719513	-0.41506	-1.86263	305	Col2a1 Col11a1 Aldh1a3 Wnt5b Insig1 Sdk2 Rab11fip4 Sox8 Sox9 Vegfa Rarg Rbp4 Bmp6 Frzb Atp2b1 Kdm5b Sobp Ift20 Foxc2 Adamts18 Atf4 Gli2 Nog Frs2 Rcn1 Bcar3 Foxc1 Dlx5 Bmp2 Fgfr2 Sdc4 Myo6 Col5a2 Ihh Epha4 Sparc Tmie Twsg1 Col8a2 Crybg3 Tenm3 Ephb2 Six5 Prkra Wdr19 Fbn2 Dll4 Obsl1 Pbx3 Lrig3 Abi2 Rom1 Sall2 Chrdl1 Tbx2 Clic4 Ror2 Smoc1 Ptn Jmjd6 Cdk4 Dlg1 Wnt5a Tug1 Tulp3 Phactr4 Notch2 Pdgfra Ttl…	GO Biological Processes (C5 GO:BP)
GOBP_MAINTENANCE_OF_PROTEIN_LOCALIZATION_IN_ENDOPLASMIC_RETICULUM	0.00357009	0.0222293	0.431708	-0.719479	-1.86134	13	Insig1 Kdelr2 Kdelr3 Hspa5 Os9 Kdelr1 Insig2 Rer1	GO Biological Processes (C5 GO:BP)
GOBP_HEART_MORPHOGENESIS	6.8896e-06	0.000113502	0.610527	-0.440293	-1.86058	164	Col2a1 Col11a1 Adgrg6 Cpe Ptch1 Sox9 Vegfa Rbp4 Hey1 Heyl Foxc2 Efna1 Robo2 Nphp3 Nog Foxc1 Ptk2 Ctnnb1 Bmp2 Fgfr2 Ihh Tmed2 Pdcd4 Smo Tead2 Shox2 Dll4 Smad6 Tbx2 Wnt5a Snai2 Notch2 Dvl2 Fzd2 Col5a1 Sirt6 Asxl1 Hif1a Sox4 Mib1 Ndrg4 Bmpr1a Mef2c Dchs1 Vangl2 Ppp1r13l Ahi1 Ift172 Megf8 Bmpr2 Bmp5 Ift52 Dlc1 Zmiz1 Sfrp2 Nrp2 Fkbp1a Sox18 Smad3 Fat4 Robo1 Plxnd1 Snai1 Parva Ephb4 Yap1 Tgfb1 Zmpste24…	GO Biological Processes (C5 GO:BP)
GOBP_PRIMARY_NEURAL_TUBE_FORMATION	0.000256572	0.00246024	0.498493	-0.492922	-1.85452	75	Adm Ptch1 Mthfd1l Rarg Nphp3 Nog Sdc4 Sema4c Tmed2 Prickle1 Tead2 Wnt5a Tulp3 Phactr4 Luzp1 Dvl2 Fzd2 Hif1a Lrp6 Vangl2 Ift122 Ift172 Bmp5 Fzd6 Dlc1 Sfrp2 Lmo4 Cthrc1 Prkacb Setd2	GO Biological Processes (C5 GO:BP)
GOBP_UROGENITAL_SYSTEM_DEVELOPMENT	1.07552e-06	2.28615e-05	0.643552	-0.423271	-1.85191	222	Wnk4 Ptch1 Sox8 Sox9 Vegfa Rarg Rbp4 Lrp4 Bmp6 Gli1 Lgr4 Ift20 Heyl Foxc2 Robo2 Nphp3 Gli2 Nog Frs2 Foxc1 Ctnnb1 Bmp2 Fgfr2 Sdc4 Epha4 Hpgd Id3 Tns2 Gpc3 Smo Sec61a1 Ephb2 Wwtr1 Iqgap1 Pkd1 Smad6 Agt Jmjd6 Myo1e Ephb3 Dync2h1 Dlg1 Wnt5a Mme Notch2 Itga3 Smarcc1 Pdgfra Col4a1 Fstl3 Lzts2 Adamts16 Nf1 Npnt Asxl1 Sox4 Pdgfrb Smad2 Bicc1 Mef2c Dchs1 Smad5 Vangl2 Ap2b1 Fras1 Tbx18 Smad1 Tiparp Ahi1 Ho…	GO Biological Processes (C5 GO:BP)
GOBP_MESENCHYMAL_CELL_PROLIFERATION	0.00332867	0.0209652	0.431708	-0.604491	-1.85096	27	Sox9 Vegfa Bmp2 Fgfr2 Ihh Gpc3 Smo Shox2 Ptn Wnt5a Bmpr1a Dchs1 Fat4 Lrp5 Ctnnbip1 Prrx1	GO Biological Processes (C5 GO:BP)
GOBP_RESPONSE_TO_BMP	7.31891e-05	0.000833274	0.538434	-0.465062	-1.84949	111	Col2a1 Smpd3 Runx2 Pcsk6 Sox9 Comp Bmp6 Heyl Nog Gdf5 Bambi Dlx5 Bmp2 Gpc3 Pdcd4 Twsg1 Neo1 Chrdl1 Smad6 Ror2 Spg20 Adamts7 Wnt5a Notch2 Itga3 Fstl3 Crim1 Smad2 Bmpr1a Ctdspl2 Trim33 Smad5 Lemd3 Smad1 Zfyve16 Slc33a1 Pelo Megf8 Bmpr2 Bmp5	GO Biological Processes (C5 GO:BP)
GOBP_PROTEIN_FOLDING_IN_ENDOPLASMIC_RETICULUM	0.00219046	0.0147916	0.431708	-0.774542	-1.84873	10	Ero1a P4hb Hspa5 Hsp90b1 Pdia3 Dnajc10 Dnajc3 Canx Calr	GO Biological Processes (C5 GO:BP)
GOBP_PROSTATE_GLAND_DEVELOPMENT	0.0035872	0.0223037	0.431708	-0.60303	-1.84649	27	Ptch1 Sox9 Rarg Gli1 Gli2 Nog Frs2 Fgfr2 Wnt5a Smarcc1	GO Biological Processes (C5 GO:BP)
GOBP_3_PHOSPHOADENOSINE_5_PHOSPHOSULFATE_METABOLIC_PROCESS	0.00222391	0.0149706	0.431708	-0.773154	-1.84541	10	Papss2 Papss1 Slc26a2 Slc35b2 Bpnt2	GO Biological Processes (C5 GO:BP)
GOBP_AORTIC_VALVE_MORPHOGENESIS	0.00194219	0.0134952	0.45506	-0.61476	-1.84325	24	Sox9 Heyl Efna1 Robo2 Emilin1 Dll4 Smad6 Snai2	GO Biological Processes (C5 GO:BP)
GOBP_NEURAL_CREST_CELL_DIFFERENTIATION	0.000470517	0.00416041	0.498493	-0.506273	-1.84172	62	Sox8 Sox9 Sema3d Frzb Foxc2 Cdh2 Fn1 Foxc1 Sema4c Smo Efnb1 Snai2 Phactr4 Sema5a Hif1a Lrp6 Bmpr1a Mef2c Pdcd6 Sema3f Sema6d Nrp2 Ednrb Anxa6	GO Biological Processes (C5 GO:BP)
GOBP_UTERUS_DEVELOPMENT	0.00319952	0.0203327	0.431708	-0.735784	-1.83972	12	Rbp4 Kdm5b Hoxa9 Wnt5a Hoxa10 Hoxa11 Ash1l Smad4	GO Biological Processes (C5 GO:BP)
GOBP_CARBOHYDRATE_DERIVATIVE_BIOSYNTHETIC_PROCESS	1.58741e-10	8.35327e-09	0.826657	-0.394541	-1.8386	492	Xylt1 Chst11 Acan Smpd3 Cspg4 Scd2 Papss2 Adk Galnt5 Ugdh Pxylp1 Omd Ak4 Gpc6 Eno1 Slc35d1 Pank1 Ostc Lman1 Nt5e Paics Rpn1 Mvd Tcf7l2 Papss1 Chsy1 Hspg2 Pgm3 Slc26a2 Tmem165 Pdk1 Slc2a10 Stt3a Itm2a Agrn Slc35b2 Gk5 Gfpt1 Golph3 Ctnnb1 Krtcap2 Mogs Gmppb Serp1 Magt1 Sdc4 Poglut2 Extl1 Tmtc4 Chsy3 Edem3 Gxylt2 Npr2 Fam20b Alg9 Pdp2 Gfpt2 Plcb1 Tet1 Alg2 Pdk3 St8sia2 Gpc3 B3gnt9 Atp7a Slc10a7 Gpc1…	GO Biological Processes (C5 GO:BP)
GOBP_PROSTATE_GLAND_MORPHOGENESIS	0.00295714	0.0191305	0.431708	-0.680461	-1.83363	16	Sox9 Rarg Gli2 Nog Frs2 Fgfr2 Wnt5a	GO Biological Processes (C5 GO:BP)
GOBP_RESPONSE_TO_TOPOLOGICALLY_INCORRECT_PROTEIN	1.09644e-05	0.00016777	0.593325	-0.428822	-1.83362	177	Creb3l2 Fkbp14 Comp Ero1a Selenos Tbl2 Atf4 Arfgap1 Ssr1 Kdelr3 Gfpt1 Preb Serp1 Serpinh1 Extl1 Tmtc4 Tmed2 Edem3 Pdia5 Srprb Cdk5rap3 Hspa5 Mydgf Sec31a Jkamp Thbs1 Cul7 Creb3 Hsp90b1 Pomt2 Wipi1 Xbp1 Uggt2 Rnf126 Eif2ak3 Yif1a Srpr Rnf121 Tm7sf3 Ctdsp2 Klhdc3 Faf2 Creb3l1 Stt3b Pdia6 Ufl1 Derl1 Hspa13 Bfar Asns Erp44 Mbtps1 Rhbdd1 Dnajc3 Canx Derl2 Edem1	GO Biological Processes (C5 GO:BP)
GOBP_CELL_FATE_SPECIFICATION	0.00213574	0.0146008	0.431708	-0.567095	-1.8329	35	Ptch1 Sox9 Gli2 Ihh Smo Tbx2 Wnt5a Fzd7 Eya2 Bmpr1a Tbx18 Miat Hoxa11 Sfrp2 Lmo4 Sox18 Mga Gli3 Cdon Sufu	GO Biological Processes (C5 GO:BP)
GOBP_ODONTOGENESIS	0.000253128	0.00243805	0.498493	-0.486237	-1.83259	76	Smpd3 Adm Fam20c Alpl Lrp4 Phex Col1a2 Col1a1 Gli2 Bsg Cnnm4 Foxc1 Bmp2 Dmp1 Fgfr2 Id3 Smo Dlx3	GO Biological Processes (C5 GO:BP)
GOBP_EMBRYONIC_CRANIAL_SKELETON_MORPHOGENESIS	0.00180123	0.0126249	0.45506	-0.574174	-1.83038	33	Chst11 Irx5 Mthfd1l Mmp16 Foxc2 Fgfr2 Wdr19 Tulp3 Pdgfra Gnas Smad2 Smad3 Setd2 Eif4a3 Prrx1 Mmp14 Gli3	GO Biological Processes (C5 GO:BP)
GOBP_OUTFLOW_TRACT_MORPHOGENESIS	0.000855787	0.00680059	0.477271	-0.521405	-1.83026	52	Vegfa Heyl Foxc2 Robo2 Nog Foxc1 Ctnnb1 Fgfr2 Smad6 Tbx2 Wnt5a Dvl2 Fzd2 Hif1a Bmpr1a Mef2c Bmpr2 Sfrp2 Nrp2 Sox18 Robo1 Plxnd1 Parva Gja5 Smad4	GO Biological Processes (C5 GO:BP)
GOBP_EMBRYONIC_CAMERA_TYPE_EYE_DEVELOPMENT	0.00386984	0.0237869	0.431708	-0.603788	-1.83025	25	Aldh1a3 Rarg Frs2 Ihh Wdr19 Tbx2 Wnt5a Tulp3 Phactr4 Lrp6 Ppp1r13l Ift172	GO Biological Processes (C5 GO:BP)
GOBP_ISOPRENOID_BIOSYNTHETIC_PROCESS	0.00250218	0.0166106	0.431708	-0.659665	-1.82955	18	Hmgcr Aldh1a3 Lss Hmgcs1 Mvd Pmvk Dhdds Mvk Nus1	GO Biological Processes (C5 GO:BP)
GOBP_GOLGI_VESICLE_TRANSPORT	2.40802e-08	7.58439e-07	0.733762	-0.406408	-1.82622	317	Insig1 Nrbp2 Creb3l2 Lman1 Rab33b Sec23a Arcn1 Myo1b Sec16b Copb1 Rint1 Nbas Stx5a Arfgap1 Sec22b Ier3ip1 Kdelr2 Kdelr3 Scfd1 Golph3 Preb Yipf5 Gga2 Copz2 Copb2 Vapa Sort1 Pkdcc Tmed2 Copa Sec23ip Arfgap3 Arf4 Sec13 Sec16a Golgb1 Tmed7 Gbf1 Myo5a Sec24d Copg1 Slc10a7 Surf4 Mon2 Sec31a Cog3 Sec22a Sec24a Spire1 Uso1 Sec23b Bbs1 Cog6 Blzf1 Tmed1 Tmed3 Tmed9 Kdelr1 Yif1b Nsf Copz1 Golga2 Wipi1 Stx18…	GO Biological Processes (C5 GO:BP)
GOBP_REGULATION_OF_KIDNEY_DEVELOPMENT	0.00315057	0.0201403	0.431708	-0.671138	-1.82199	17	Sox8 Sox9 Vegfa Lgr4 Nog Smo Agt	GO Biological Processes (C5 GO:BP)
GOBP_SKIN_EPIDERMIS_DEVELOPMENT	0.00128558	0.00945021	0.45506	-0.515913	-1.82184	53	Sox9 Lrp4 Lgr4 Gorab Gli2 Fgfr2 Nsdhl Atp7a Smo Trpc4ap Wnt5a Cd109 Nsun2 Hdac1 Alx4 Ap3b1 Fzd6 Sox18 Ldb2 Inhba Snai1 Hdac2 Zmpste24 Smad4	GO Biological Processes (C5 GO:BP)
GOBP_EYE_PHOTORECEPTOR_CELL_DIFFERENTIATION	0.00316757	0.0201594	0.431708	-0.611136	-1.81526	23	Sdk2 Sox8 Sox9 Vegfa Ihh Rom1 Ptn Tug1	GO Biological Processes (C5 GO:BP)
GOBP_PHOTORECEPTOR_CELL_DIFFERENTIATION	0.00441971	0.0264509	0.407018	-0.581331	-1.81334	29	Sdk2 Sox8 Sox9 Vegfa Ift20 Ihh Rom1 Ptn Tug1 Prkci Ahi1 2610301B20Rik Arl3 Rpgrip1l Nkd1 Topors Thrb	GO Biological Processes (C5 GO:BP)
GOBP_ORGANIC_HYDROXY_COMPOUND_BIOSYNTHETIC_PROCESS	2.18003e-05	0.000295812	0.57561	-0.433455	-1.81177	150	Cyp51 Hmgcr Lss Pth1r Hmgcs1 Stard4 Insig1 Scd2 Rapgef2 Sqle Gper1 Pck2 Msmo1 Bmp6 Mvd Sc5d Dhcr7 Impa2 Srebf2 Moxd1 Bmp2 Dhcr24 Fdft1 Nsdhl Psat1 Sp1 Acaca Acly Wnt5a Snai2 Pmvk Elovl6 Erg28 Dhdds Insig2 Hsd17b7 Gipc1 Amacr Itpkb Rest Mvk Osbp Nus1 Sptlc2 Nfyc Fasn Ip6k1 Mbtps1 Kpnb1 Appl1 Bmp5	GO Biological Processes (C5 GO:BP)
GOBP_COMMISSURAL_NEURON_AXON_GUIDANCE	0.00413371	0.0251225	0.407018	-0.759035	-1.81172	10	Ptch1 Vegfa Smo Ephb2 Ryk	GO Biological Processes (C5 GO:BP)
GOBP_NEURAL_TUBE_PATTERNING	0.00450947	0.0269134	0.407018	-0.59717	-1.81019	25	Ptch1 Gorab Gli2 Smo Wdr19 Dzip1l Tulp3 Arl13b Lrp6 Prkacb Rpgrip1l Gli3 Tctn1 Sufu	GO Biological Processes (C5 GO:BP)
GOBP_ARTERY_DEVELOPMENT	0.000352918	0.00317921	0.498493	-0.496985	-1.81011	65	Vegfa Comp Hey1 Foxc2 Robo2 Slc2a10 Nog Foxc1 Fkbp10 Hpgd Prickle1 Mdk Dll4 Smad6 Tbx2 Efemp2 Akt3 Luzp1 Lox Nf1 Sox4 Pdgfrb Bmpr1a Ap2b1 Adamts9 Bmpr2 Snx17 Zmiz1	GO Biological Processes (C5 GO:BP)
GOBP_PROTEIN_TRANSPORT_ALONG_MICROTUBULE	0.00135573	0.00989842	0.45506	-0.519692	-1.80878	49	Ift20 Ttc26 Cilk1 Wdr19 Lca5 Dync2h1 Ift46 Ift74 Map1a Trip11 Ttc21b Pcm1 Ift122 Rab27b Ift172 Dync2i2 Ift52 Kifap3 Dynll1 Dynlrb1 Ift81 Ift88 Arl3 Dync2i1 Sfpq Ift43 Dlg2 Terf2 Ift57 Cluap1 Tnpo1 Pura	GO Biological Processes (C5 GO:BP)
GOBP_STEROL_METABOLIC_PROCESS	0.000257669	0.00246528	0.498493	-0.457047	-1.808	104	Cyp51 Hmgcr Lss Hmgcs1 Insig1 Scd2 Sqle Msmo1 Ldlrap1 Mvd Sc5d Scarb1 Dhcr7 Hdlbp Srebf2 Dhcr24 Ldlr Fdft1 Nsdhl Sp1 Acaca Acly Pmvk Osbpl5 Elovl6 Erg28 Insig2 Hsd17b7 Fdxr Mvk Nfyc Fasn	GO Biological Processes (C5 GO:BP)
GOBP_EMBRYONIC_HEART_TUBE_MORPHOGENESIS	0.0018806	0.0131095	0.45506	-0.551032	-1.80743	38	Nphp3 Ihh Tmed2 Smo Tead2 Tbx2 Wnt5a Notch2 Hif1a Mib1 Ndrg4 Mef2c Vangl2 Ahi1 Ift172 Megf8 Ift52 Sox18 Smad3	GO Biological Processes (C5 GO:BP)
GOBP_CARDIAC_VENTRICLE_DEVELOPMENT	0.000522599	0.00455558	0.477271	-0.479908	-1.80556	75	Col11a1 Cpe Hey1 Heyl Foxc2 Robo2 Nog Frs2 Foxc1 Fgfr2 Dll4 Smad6 Wnt5a Luzp1 Trip11 Fzd2 Hif1a Sox4 Bmpr1a Mef2c Ap2b1 Ppp1r13l Bmpr2 Sfrp2 Lmo4 Fkbp1a Robo1 Ptk7 Tgfb1 Zmpste24 Gja5 Smad4 Ccn1	GO Biological Processes (C5 GO:BP)
GOBP_NOTCH_SIGNALING_INVOLVED_IN_HEART_DEVELOPMENT	0.0046042	0.0272526	0.407018	-0.755279	-1.80275	10	Hey1 Heyl Dll4 Snai2 Galnt11 Notch2	GO Biological Processes (C5 GO:BP)
GOBP_OLIGOSACCHARIDE_LIPID_INTERMEDIATE_BIOSYNTHETIC_PROCESS	0.00474556	0.027936	0.407018	-0.631357	-1.79775	20	Mvd Alg9 Alg2 Alg11 Dhdds Nus1 Dpagt1 Alg10b Dolpp1 Alg14 Alg1 Alg13 Alg8 Alg12	GO Biological Processes (C5 GO:BP)
GOBP_ENDOCRINE_SYSTEM_DEVELOPMENT	0.000942712	0.00730306	0.477271	-0.497404	-1.79259	58	Sox9 Bmp6 Ets1 Gli1 Cdh2 Gli2 Nog Bmp2 Gsk3b Smo Mdk Wnt5a Eif2ak3 Pdgfra Fstl3 Nf1 Sox4 Smad2 Bmpr1a Raf1 Pitx1 Bmp5 Cdk6 Pdpk1 Akt1 Smad3 Gm38394	GO Biological Processes (C5 GO:BP)
GOBP_BRANCHING_MORPHOGENESIS_OF_AN_EPITHELIAL_TUBE	0.000342474	0.00314849	0.498493	-0.453417	-1.78333	98	Hhip Ptch1 Sox8 Sox9 Vegfa Kdm5b Lgr4 Foxc2 Gli2 Nog Ctnnb1 Bmp2 Fgfr2 Ihh Gpc3 Smo Mdk Dll4 Pkd1 Clic4 Agt Dlg1 Wnt5a Col4a1 Adamts16 Npnt Sirt6 Pak1 Lrp6 Nrarp Kras Dchs1 Notch4 Hoxa11 Sfrp2 Gzf1 Fat4 Lrp5 Plxnd1 Yap1 Kdr Ctnnbip1 Mmp14 Smad4 Pkd2 Gli3 Dlg5	GO Biological Processes (C5 GO:BP)
GOBP_NUCLEOTIDE_SUGAR_BIOSYNTHETIC_PROCESS	0.00494449	0.0290279	0.407018	-0.600366	-1.78327	23	Ugdh Slc35d1 Pgm3 Gfpt1 Gmppb Gfpt2 Nans Gmds	GO Biological Processes (C5 GO:BP)
GOBP_CAMERA_TYPE_EYE_PHOTORECEPTOR_CELL_DIFFERENTIATION	0.00782469	0.0419944	0.38073	-0.682609	-1.78209	14	Sdk2 Sox8 Sox9 Ihh Rom1 Ptn	GO Biological Processes (C5 GO:BP)
GOBP_CARDIAC_SEPTUM_DEVELOPMENT	0.000277506	0.00262596	0.498493	-0.478384	-1.77885	73	Hey1 Heyl Robo2 Nphp3 Nog Frs2 Fgfr2 Smo Smad6 Tbx2 Wnt5a Notch2 Luzp1 Trip11 Fzd2 Sox4 Bmpr1a Ap2b1 Bmpr2 Bmp5 Snx17 Lmo4 Nrp2 Robo1 Ptk7 Plxnd1 Parva Gja5 Maml1 Smad4 Ccn1 Trp53 Matr3 Sufu Tab1 Dhrs3	GO Biological Processes (C5 GO:BP)
GOBP_REGULATION_OF_PRESYNAPSE_ORGANIZATION	0.00811425	0.0431194	0.38073	-0.68751	-1.77864	13	Gpc6 Mdga1 Lrfn4 Gpc4 Ptprd App Il1rap	GO Biological Processes (C5 GO:BP)
GOBP_HEPARAN_SULFATE_PROTEOGLYCAN_BIOSYNTHETIC_PROCESS	0.00986743	0.0497988	0.38073	-0.61179	-1.77744	21	Xylt1 Ugdh Pxylp1 Tcf7l2 Ctnnb1 Hs3st3b1 Ext2 B3gat3	GO Biological Processes (C5 GO:BP)
GOBP_ROOF_OF_MOUTH_DEVELOPMENT	0.000988994	0.00762055	0.45506	-0.486987	-1.77157	62	Col2a1 Col11a2 Insig1 Loxl3 Dlx5 Satb2 Pkdcc Ephb2 Tbx2 Ephb3 Dlg1 Wnt5a Pdgfra Fzd2 Smad2 Lrp6 Bmpr1a Alx4 Fras1 Tiparp Ift172	GO Biological Processes (C5 GO:BP)
GOBP_PATTERN_SPECIFICATION_PROCESS	5.23064e-06	8.99212e-05	0.610527	-0.406358	-1.77021	217	Hhip Mdfi Ptch1 Rarg Lrp4 Hey1 Gli1 Heyl Foxc2 Chsy1 Robo2 Nphp3 Gorab Gli2 Nog Frs2 Foxc1 Satb2 Bmp2 Fgfr2 Ihh Tmed2 Stc1 Hoxa9 Syngap1 Gpc3 Bhlhe41 Smo Efnb1 Wdr19 Dll4 Pbx3 Smad6 Tbx2 Ror2 Dync2h1 Wnt5a Dzip1l Tulp3 Ift74 Galnt11 Notch2 Dvl2 Grsf1 Hif1a Pcgf2 Mib1 Smad2 Arl13b Ndrg4 Lrp6 Bmpr1a Alx4 Pofut1 Nrarp Bicc1 Mef2c Dchs1 Smad5 Vangl2 Tbx18 Smad1 Sema3f Ahi1 Ift172 Megf8 Bmpr2 Hoxa10 I…	GO Biological Processes (C5 GO:BP)
GOBP_ENTEROENDOCRINE_CELL_DIFFERENTIATION	0.00489584	0.0287814	0.407018	-0.637508	-1.7681	18	Bmp6 Cdh2 Gsk3b Smo Wnt5a Bmp5 Cdk6 Pdpk1 Gm38394	GO Biological Processes (C5 GO:BP)
GOBP_SEMI_LUNAR_VALVE_DEVELOPMENT	0.00413283	0.0251225	0.407018	-0.554117	-1.76644	33	Sox9 Hey1 Heyl Efna1 Robo2 Bmp2 Emilin1 Dll4 Smad6 Snai2 Notch2	GO Biological Processes (C5 GO:BP)
GOBP_PROTEIN_PEPTIDYL_PROLYL_ISOMERIZATION	0.00710473	0.0388062	0.407018	-0.558913	-1.76501	31	Fkbp11 Fkbp14 Ppib Fkbp10 Fkbp9 Ppic Fkbp7	GO Biological Processes (C5 GO:BP)
GOBP_TYPE_B_PANCREATIC_CELL_DEVELOPMENT	0.0066993	0.0371084	0.407018	-0.654622	-1.764	16	Bmp6 Cdh2 Gsk3b Smo Wnt5a Bmp5 Cdk6 Pdpk1	GO Biological Processes (C5 GO:BP)
GOBP_REGULATION_OF_LIPOPROTEIN_PARTICLE_CLEARANCE	0.00763279	0.041118	0.407018	-0.738484	-1.76266	10	Ldlrap1 Lipg Cnpy2 Khsrp Anxa2 Hnrnpk Mylip Gpihbp1	GO Biological Processes (C5 GO:BP)
GOBP_RESPONSE_TO_ENDOPLASMIC_RETICULUM_STRESS	3.74529e-06	6.72977e-05	0.627257	-0.39769	-1.75931	251	Creb3l2 Fkbp14 Srpx Ero1a Selenos Tbl2 Atf4 Arfgap1 H13 Ssr1 Kdelr3 Gfpt1 P4hb Preb Serp1 Gsk3b Rcn3 Extl1 Tmtc4 Tmed2 Edem3 Pdia5 Srprb Sec16a Cdk5rap3 Hspa5 Mydgf Sec31a Erlec1 Ddx3x Jkamp Thbs1 Tmx1 Cul7 Rnft1 Rnf103 Os9 Creb3 Hsp90b1 Pomt2 Pdia4 Ube4b Wipi1 Xbp1 Uggt2 Gorasp2 Eif2ak3 Sec61b Yif1a Srpr Rnf121 Uba5 Ctdsp2 Klhdc3 Nupr1 Tmco1 Pik3r2 Faf2 Creb3l1 Ufc1 Stt3b Selenok Pdia6 Ufl1 Derl…	GO Biological Processes (C5 GO:BP)
GOBP_POSITIVE_REGULATION_OF_MESENCHYMAL_CELL_PROLIFERATION	0.0068799	0.037819	0.407018	-0.646658	-1.75553	17	Sox9 Vegfa Fgfr2 Ihh Smo Shox2 Wnt5a Bmpr1a	GO Biological Processes (C5 GO:BP)
GOBP_DIGESTIVE_SYSTEM_DEVELOPMENT	0.000422757	0.00376123	0.498493	-0.472028	-1.75521	73	Gli1 Lgr4 Hip1r Nphp3 Gli2 Fgfr2 Ihh Pkdcc Yipf6 Smo Wdr19 Shox2 Pkd1 Tbx2 Igf2 Ephb3 Wnt5a Clmp Pdgfra Hif1a Smad2 Alx4 Dchs1 Ahi1 Ift172 Megf8 Sfrp2 Hlx Smad3 Ednrb Fat4 Sfrp5 Sfrp1 Yap1 Cbfa2t2 Pcsk5 Chd8 Gli3	GO Biological Processes (C5 GO:BP)
GOBP_GASTRULATION	0.000115241	0.00123698	0.538434	-0.433871	-1.75386	120	Col11a1 Wnt5b Ugdh Phldb1 Foxc2 Nphp3 Fn1 Col12a1 Nog Frs2 Apln Foxc1 Fgfr2 Col5a2 Gpc3 Twsg1 Pofut2 Wnt5a Itga3 Dvl2 Fzd7 Ext2 Myadm Col6a1 Col5a1 Eya2 Smad2 Lrp6 Bmpr1a Klf4 Smad1 Atoh8 Megf8 Bmpr2 Map2k5 Hoxa11 Sfrp2 Smad3 Cdc73 Setd2 Col4a2 Rps6 Sox7 Rack1 Lrp5 Gja1 Inhba Snai1 Sfrp1 Itga2 Ctr9 Aplnr Paf1 Mapk7 Mmp14 Smad4	GO Biological Processes (C5 GO:BP)
GOBP_SMOOTHENED_SIGNALING_PATHWAY_INVOLVED_IN_DORSAL_VENTRAL_NEURAL_TUBE_PATTERNING	0.00668124	0.037056	0.407018	-0.7174	-1.75382	11	Ptch1 Gorab Gli2 Wdr19 Tulp3	GO Biological Processes (C5 GO:BP)
GOBP_VASCULAR_ASSOCIATED_SMOOTH_MUSCLE_CELL_DIFFERENTIATION	0.00740365	0.0402254	0.407018	-0.615347	-1.75216	20	Adm Gper1 Vegfa Comp Pdcd4 Efemp2	GO Biological Processes (C5 GO:BP)
GOBP_CONVERGENT_EXTENSION	0.00900003	0.0465091	0.38073	-0.700522	-1.75155	12	Wnt5b Frzb Nphp3 Wnt5a Dvl2 Trim28 Lrp6 Sfrp2 Ptk7 Sfrp1 Nkd1	GO Biological Processes (C5 GO:BP)
GOBP_NEUROBLAST_PROLIFERATION	0.00542054	0.03148	0.407018	-0.541594	-1.75047	35	Hhip Vegfa Sox5 Frs2 Ctnnb1 Fgfr2 Dock7 Kdm1a Smo Ptn Numbl Fzd9 Nf1 Hif1a	GO Biological Processes (C5 GO:BP)
GOBP_CRANIAL_SKELETAL_SYSTEM_DEVELOPMENT	0.00254213	0.0168241	0.431708	-0.518526	-1.74957	43	Chst11 Irx5 Insig1 Mthfd1l Mmp16 Foxc2 Fgfr2 Wdr19 Tulp3 Pdgfra Gnas Smad2 Megf8 Smad3 Setd2 Cep55 Eif4a3 Prrx1 Mmp14 Gli3	GO Biological Processes (C5 GO:BP)
GOBP_DORSAL_VENTRAL_NEURAL_TUBE_PATTERNING	0.00794082	0.0423463	0.38073	-0.64919	-1.74937	16	Ptch1 Gorab Gli2 Smo Wdr19 Tulp3	GO Biological Processes (C5 GO:BP)
GOBP_SYNAPTIC_MEMBRANE_ADHESION	0.00940604	0.0480889	0.38073	-0.699567	-1.74916	12	Gpc6 Ptprs Ptprf Pcdh17 Mdga1 Lrfn4 Gpc4 Ptprd	GO Biological Processes (C5 GO:BP)
GOBP_NUCLEOTIDE_SUGAR_TRANSMEMBRANE_TRANSPORT	0.00702106	0.0384465	0.407018	-0.71543	-1.749	11	Slc35d1 Slc35a3 Slc35a2 Slc35b4 Slc35a4 Slc35c1	GO Biological Processes (C5 GO:BP)
GOBP_SMOOTH_MUSCLE_CELL_DIFFERENTIATION	0.00257294	0.0169759	0.431708	-0.517742	-1.74693	43	Adm Gper1 Sox9 Vegfa Comp Hey1 Fgfr2 Pdcd4 Foxo4 Tbx2 Efemp2 Ankrd17 Mef2c Tbx18	GO Biological Processes (C5 GO:BP)
GOBP_MESODERMAL_CELL_DIFFERENTIATION	0.00649447	0.0363471	0.407018	-0.629516	-1.74594	18	Foxc2 Fgfr2 Itga3 Eya2 Bmpr1a Klf4 Smad1 Hoxa11 Sfrp2 Gja1 Inhba Itga2	GO Biological Processes (C5 GO:BP)
GOBP_BRAIN_MORPHOGENESIS	0.00793723	0.0423463	0.38073	-0.613105	-1.74578	20	Cdh2 Smo Shank1 Wnt5a Akt3 Fancc Nf1 Fzd6	GO Biological Processes (C5 GO:BP)
GOBP_NEGATIVE_REGULATION_OF_CELL_DEVELOPMENT	0.000234025	0.00230027	0.518848	-0.434087	-1.74549	116	Rflna Rapgef2 Vegfa Id1 Sema3d Meltf Lrp4 Ptprs Frzb Spp1 Nog Gsk3b Sema4c Ldlr S1pr3 Npr2 Daam2 Syngap1 Ephb2 Ryk Spg20 Ptn Igf1 Wnt5a Kank1 Efna5 Appl2 Sema5a Nf1 Gorasp1 Plxna3 Rflnb Rest Bmpr1a Pcm1 Sema3f Actn4 Rhoa Sema6d	GO Biological Processes (C5 GO:BP)
GOBP_COLUMNAR_CUBOIDAL_EPITHELIAL_CELL_DIFFERENTIATION	0.00372819	0.0230298	0.431708	-0.505881	-1.74218	46	Fam20c Rarg Bmp6 Cdh2 Bmp2 Gsk3b Fgfr2 Yipf6 Smo Dlx3 Wnt5a Hif1a Sox4 Gpat4 Fasn Bmp5 Cdk6 Pdpk1 Gm38394 Yap1 Cbfa2t2	GO Biological Processes (C5 GO:BP)
GOBP_NEGATIVE_REGULATION_OF_NEURON_DIFFERENTIATION	0.00866903	0.0452868	0.38073	-0.551232	-1.74075	31	Sox8 Sox9 Hey1 Gsk3b Cdk5rap2 Dixdc1 Hmg20a Mib1 Rest App Spag9 Calr Ddx6 Eif2ak4 Eif4enif1 Meis1 Gli3	GO Biological Processes (C5 GO:BP)
GOBP_MESENCHYMAL_CELL_DIFFERENTIATION	0.00012884	0.00135266	0.518848	-0.411894	-1.74057	164	Sox8 Sox9 Sema3d Frzb Phldb1 Hey1 Tcf7l2 Heyl Foxc2 Efna1 Cdh2 Loxl3 Fn1 Loxl2 Col1a1 Nog Epha3 Foxc1 Bambi Ctnnb1 Bmp2 Gsk3b Fgfr2 Sema4c Pdcd4 Smo Mdk Wwtr1 Efnb1 Pofut2 Cul7 Wnt5a Snai2 Phactr4 Ppp2ca Sema5a Trim28 Hif1a Smad2 Rflnb Bcl9l Lrp6 Bmpr1a Gcnt2 Mef2c Rgcc Pdcd6 Mcrip1 Sema3f Notch4 Bmp5 Fgfr1 Sema6d Sfrp2 Nrp2 Smad3 Dact3 Ednrb Vasn Anxa6	GO Biological Processes (C5 GO:BP)
GOBP_REGULATION_OF_MORPHOGENESIS_OF_A_BRANCHING_STRUCTURE	0.00866903	0.0452868	0.38073	-0.550941	-1.73983	31	Sox8 Sox9 Vegfa Lgr4 Nog Fgfr2 Smo Mdk Shox2 Agt Wnt5a Sirt6	GO Biological Processes (C5 GO:BP)
GOBP_EPITHELIAL_TUBE_MORPHOGENESIS	2.53943e-05	0.000335096	0.57561	-0.397564	-1.73234	218	Hhip Wnk4 Adm Ptch1 Sox8 Sox9 Mthfd1l Vegfa Rarg Kdm5b Lgr4 Foxc2 Nphp3 Gli2 Nog Ctnnb1 Bmp2 Fgfr2 Sdc4 Ihh Sema4c Tmed2 Epha4 Gpc3 Prickle1 Smo Mdk Tead2 Dll4 Pkd1 Tbx2 Clic4 Agt Dlg1 Wnt5a Tulp3 Phactr4 Notch2 Luzp1 Dvl2 Col4a1 Lzts2 Adamts16 Fzd2 Npnt Sirt6 Hif1a Sox4 Pak1 Mib1 Ndrg4 Lrp6 Nrarp Mef2c Kras Dchs1 Vangl2 Ift122 Ahi1 Ift172 Rhoa Notch4 Megf8 Bmp5 Fzd6 Ift52 Hoxa11 Dlc1 Sfrp2 Lmo4 …	GO Biological Processes (C5 GO:BP)
GOBP_EAR_DEVELOPMENT	0.000438475	0.00389305	0.498493	-0.434781	-1.73233	112	Col2a1 Col11a1 Aldh1a3 Insig1 Sox9 Frzb Sobp Ift20 Gli2 Nog Dlx5 Bmp2 Fgfr2 Sdc4 Myo6 Epha4 Sparc Tmie Ephb2 Prkra Wdr19 Lrig3 Ror2 Wnt5a Dvl2 Trip11 Fzd2	GO Biological Processes (C5 GO:BP)
GOBP_NEURAL_PRECURSOR_CELL_PROLIFERATION	0.00198121	0.0137002	0.431708	-0.44894	-1.72963	86	Hhip Vegfa Sox5 Gli1 Ift20 Cdh2 Gli2 Frs2 Ctnnb1 Fgfr2 Dock7 Kdm1a Smo Mdk Dll4 Ryk Ptprz1 Ptn Melk Wnt5a Dixdc1 Numbl Fzd9 Appl2 Nf1 Hif1a Lims2 Pcm1	GO Biological Processes (C5 GO:BP)
GOBP_BETA_CATENIN_TCF_COMPLEX_ASSEMBLY	0.00688016	0.037819	0.407018	-0.551259	-1.726	30	Sox9 Tcf7l2 Ctnnb1 Trrap Tcf7l1 Tle1 Tle2 Men1 Hdac1 Bcl9l Tcf7 Bcl9 Cdc73 Rbbp5 Pygo1	GO Biological Processes (C5 GO:BP)
GOBP_MULTICELLULAR_ORGANISM_GROWTH	0.000688973	0.00568436	0.477271	-0.441834	-1.7257	94	Smpd3 Ptch1 Rarg Comp Adarb1 Gdf5 Ppib Ihh Pkdcc Tmed2 Rai1 Tns2 Smo Wwtr1 Clic4 Igf2 Cdk4 Fto Igf1 Pik3ca Notch2 Klf2 Gnas Atrn Selenom Gpat4 Tnks2 Zfx Ppp1r13l Rc3h2	GO Biological Processes (C5 GO:BP)
GOBP_NEGATIVE_REGULATION_OF_CHONDROCYTE_DIFFERENTIATION	0.00769803	0.0414177	0.407018	-0.622194	-1.72563	18	Rflna Sox9 Rarg Gli2 Chadl Gdf5 Adamts7 Snai2	GO Biological Processes (C5 GO:BP)
GOBP_AXIS_SPECIFICATION	0.00366047	0.0226939	0.431708	-0.503548	-1.7254	45	Mdfi Ptch1 Frs2 Tmed2 Stc1 Gpc3 Smo Smad6 Wnt5a Notch2 Smad2 Lrp6 Bmpr1a Nrarp Ahi1 Ift172	GO Biological Processes (C5 GO:BP)
GOBP_STEROID_METABOLIC_PROCESS	7.6758e-05	0.00086932	0.538434	-0.403482	-1.72095	173	Cyp51 Hmgcr Adm Lss Hmgcs1 Stard4 Insig1 Scd2 Sqle Msmo1 Bmp6 Ldlrap1 Mvd Sc5d Scarb1 Dhcr7 Hdlbp Spp1 Srebf2 Vdr Atp1a1 Bmp2 Dhcr24 Ldlr Fdft1 Nsdhl Acbd3 Sp1 Acaca Agt Acat1 Acly Snai2 Pmvk Osbpl5 Elovl6 Erg28 Pdgfra Insig2 Hsd17b7 Fdxr Amacr Rest Mvk Osbp Nfyc Fasn	GO Biological Processes (C5 GO:BP)
GOBP_FORMATION_OF_PRIMARY_GERM_LAYER	0.00134322	0.0098404	0.45506	-0.460696	-1.71909	74	Col11a1 Foxc2 Fn1 Col12a1 Nog Foxc1 Fgfr2 Col5a2 Twsg1 Pofut2 Wnt5a Itga3 Fzd7 Ext2 Col6a1 Col5a1 Eya2 Smad2 Bmpr1a Klf4 Smad1 Atoh8 Bmpr2 Hoxa11 Sfrp2 Smad3 Cdc73 Setd2 Col4a2 Sox7 Gja1 Inhba Snai1 Itga2 Ctr9 Paf1 Mmp14	GO Biological Processes (C5 GO:BP)
GOBP_HORMONE_BIOSYNTHETIC_PROCESS	0.00714746	0.0389903	0.407018	-0.539235	-1.719	33	Adm Bmp6 Scarb1 Stc2 Dhcr7 Atp1a1 Bmp2 Hsd17b7 Fdxr Hif1a Rest Bmp5 Arnt	GO Biological Processes (C5 GO:BP)
GOBP_PLACENTA_DEVELOPMENT	0.000798114	0.00636573	0.477271	-0.440115	-1.71898	94	Adm Mdfi Hey1 Stc2 Spp1 Bsg Vdr Ptk2 Fgfr2 Tmed2 Stc1 Fbxw8 Nsdhl Dlx3 Pcdh12 Cul7 Birc6 Pkd1 Ptn Igf2 Mme Notch2 Trim28 Hif1a Rspo3 Bmpr2 Bmp5 Vash2 E2f7 Arnt Alkbh1 Akt1 Setd2 Rps6 Ppard Gja1 Snai1 Fzd5 Ash1l Htra1 Mapk3 Pkd2 Ccn1	GO Biological Processes (C5 GO:BP)
GOBP_CARDIAC_VENTRICLE_MORPHOGENESIS	0.00408338	0.0249219	0.407018	-0.517008	-1.71324	40	Col11a1 Cpe Hey1 Heyl Foxc2 Nog Foxc1 Fgfr2 Dll4 Hif1a Sox4 Bmpr1a Mef2c Ppp1r13l Sfrp2 Fkbp1a	GO Biological Processes (C5 GO:BP)
GOBP_COLUMNAR_CUBOIDAL_EPITHELIAL_CELL_DEVELOPMENT	0.009076	0.0467338	0.38073	-0.554885	-1.70978	28	Rarg Bmp6 Cdh2 Gsk3b Yipf6 Smo Wnt5a Hif1a Gpat4 Fasn Bmp5 Cdk6 Pdpk1	GO Biological Processes (C5 GO:BP)
GOBP_CAMERA_TYPE_EYE_DEVELOPMENT	0.000112762	0.00121947	0.538434	-0.397097	-1.70678	184	Aldh1a3 Wnt5b Sdk2 Rab11fip4 Sox8 Sox9 Vegfa Rarg Rbp4 Atp2b1 Kdm5b Foxc2 Atf4 Frs2 Rcn1 Bcar3 Foxc1 Ihh Twsg1 Col8a2 Crybg3 Tenm3 Ephb2 Six5 Wdr19 Fbn2 Dll4 Obsl1 Abi2 Rom1 Tbx2 Clic4 Ptn Jmjd6 Cdk4 Dlg1 Wnt5a Tulp3 Phactr4 Notch2 Pdgfra Ttll5 Col4a1 Nf1 Ptprm Hdac1 Hif1a Pdgfrb Arhgef15 Lrp6 Klf4 Rab3gap1 Flt1 Ift122 Ppp1r13l Ahi1 Ift172 Bmpr2	GO Biological Processes (C5 GO:BP)
GOBP_EPITHELIAL_TUBE_FORMATION	0.000729281	0.00591513	0.477271	-0.435216	-1.70615	97	Adm Ptch1 Sox8 Sox9 Mthfd1l Rarg Nphp3 Nog Fgfr2 Sdc4 Sema4c Tmed2 Prickle1 Tead2 Wnt5a Tulp3 Phactr4 Luzp1 Dvl2 Fzd2 Hif1a Sox4 Mib1 Lrp6 Vangl2 Ift122 Ift172 Bmp5 Fzd6 Ift52 Dlc1 Sfrp2 Lmo4 Cthrc1 Prkacb Setd2	GO Biological Processes (C5 GO:BP)
GOBP_MORPHOGENESIS_OF_A_BRANCHING_STRUCTURE	0.000543819	0.00468761	0.477271	-0.417328	-1.70548	125	Hhip Adm Ptch1 Sox8 Sox9 Vegfa Col13a1 Kdm5b Lgr4 Foxc2 Gli2 Nog Frs2 Ctnnb1 Bmp2 Fgfr2 Ihh Gpc3 Smo Mdk Shox2 Dll4 Pkd1 Clic4 Agt Dlg1 Wnt5a Col4a1 Adamts16 Npnt Sirt6 Pak1 Lrp6 Nrarp Kras Dchs1 Rspo3 Notch4 Hoxa11 Sfrp2 Gzf1 Setd2 Fat4 Lrp5 Plxnd1 Sfrp1 Yap1 Fzd5 Kdr Fem1b Ctnnbip1 Mmp14 Smad4 Pkd2 Gli3 Dlg5	GO Biological Processes (C5 GO:BP)
GOBP_ESTABLISHMENT_OR_MAINTENANCE_OF_BIPOLAR_CELL_POLARITY	0.00871482	0.045416	0.38073	-0.542439	-1.69838	30	Ift20 Arf4 Clic4 Fscn1 Patj Dlg1 Wnt5a Pdzd11 Myo9a Prkci Pard3 Rhoa Wdr1 Ptk7 Dlg5 Dlg3 Dlg2 Lin7c	GO Biological Processes (C5 GO:BP)
GOBP_SENSORY_SYSTEM_DEVELOPMENT	2.13105e-05	0.000295675	0.57561	-0.389431	-1.6982	219	Aldh1a3 Wnt5b Sdk2 Rab11fip4 Sox8 Sox9 Vegfa Rarg Rbp4 Bmp6 Atp2b1 Kdm5b Foxc2 Adamts18 Atf4 Frs2 Rcn1 Bcar3 Foxc1 Col5a2 Ihh Twsg1 Col8a2 Crybg3 Tenm3 Ephb2 Six5 Wdr19 Fbn2 Dll4 Obsl1 Pbx3 Abi2 Rom1 Sall2 Chrdl1 Tbx2 Clic4 Smoc1 Ptn Jmjd6 Cdk4 Dlg1 Wnt5a Tug1 Tulp3 Phactr4 Notch2 Pdgfra Ttll5 Col4a1 Nf1 Col5a1 Ptprm Hdac1 Hif1a Pdgfrb Arhgef15 Lrp6 Prkci Klf4 Rab3gap1 Flt1 Ift122 Ppp1r13l Ahi1 I…	GO Biological Processes (C5 GO:BP)
GOBP_DENDRITE_MORPHOGENESIS	0.000871515	0.00687493	0.477271	-0.429005	-1.6965	103	Pak3 Rapgef2 Id1 Lrp4 Efna1 Nedd4 Cdkl5 Gsk3b Farp1 Ngef Epha4 Fbxw8 Lrp8 Ephb2 Hecw2 Obsl1 Abi2 Cul7 Ankrd27 Ptn Ephb3 Shank1 Btbd3 Caprin1 Ss18l2 Gorasp1 Zdhhc15 Anapc2 Abitram Ptprd Pqbp1 Dlg4 Sipa1l1 Rbfox2 Bhlhb9 Sdc2 Arhgap44	GO Biological Processes (C5 GO:BP)
GOBP_ODONTOGENESIS_OF_DENTIN_CONTAINING_TOOTH	0.00577917	0.033117	0.407018	-0.487428	-1.69648	49	Smpd3 Adm Fam20c Lrp4 Gli2 Bsg Cnnm4 Foxc1 Bmp2 Dmp1 Smo Dlx3 Pdgfra Hdac1 Lrp6 Bmpr1a	GO Biological Processes (C5 GO:BP)
GOBP_EMBRYONIC_PATTERN_SPECIFICATION	0.00850518	0.044647	0.38073	-0.523794	-1.6959	36	Ptch1 Frs2 Satb2 Fgfr2 Ihh Tmed2 Efnb1 Smad6 Wnt5a Smad2 Lrp6 Nrarp Smad5 Smad1 Sema3f Nrp2 Smad3 Fzd5 Meis1 Smad4	GO Biological Processes (C5 GO:BP)
GOBP_EPITHELIAL_CELL_DEVELOPMENT	0.000237587	0.00232469	0.518848	-0.410343	-1.69475	140	Wnt5b Rapgef2 Cnmd Sox8 Sox9 Vegfa Rarg Bmp6 Ptprs Foxc2 Cdh2 Atf4 Frs2 Gsk3b Ihh S1pr3 Stc1 Plcb1 Yipf6 Col22a1 Smo Iqgap1 Abi2 Clic4 Myo1e Wnt5a Ift74 Notch2 Plod3 Tjp1 Myadm Rap2c Asxl1 Hif1a Gpat4 Fasn Rdx	GO Biological Processes (C5 GO:BP)
GOBP_REGULATION_OF_OSTEOBLAST_DIFFERENTIATION	0.000530804	0.00460849	0.477271	-0.431845	-1.69346	96	Ucma Runx2 Ptch1 Sox9 Bmp6 Gli1 Atf4 Nog Bambi Ptk2 Bmp2 Fgfr2 Id3 Tmem119 Twsg1 Wwtr1 Fbn2 Smad6 Smoc1 Igf1 Nbr1 Snai2 Gnas Crim1 Npnt Men1 Atraid Rest Bmpr1a Mef2c Smad5 Trpm4 Smad1 Bmpr2 Limd1 Cdk6 Sfrp2 Cthrc1	GO Biological Processes (C5 GO:BP)
GOBP_STEROID_HORMONE_BIOSYNTHETIC_PROCESS	0.0087534	0.0455528	0.38073	-0.564774	-1.69338	24	Adm Bmp6 Scarb1 Dhcr7 Bmp2 Hsd17b7 Fdxr Rest Bmp5	GO Biological Processes (C5 GO:BP)
GOBP_HEPARAN_SULFATE_PROTEOGLYCAN_METABOLIC_PROCESS	0.00579483	0.0331323	0.407018	-0.558116	-1.6905	26	Xylt1 Ugdh Pxylp1 Tcf7l2 Ctnnb1 Gpc1 Hs3st3b1 Ext2 B3gat3	GO Biological Processes (C5 GO:BP)
GOBP_RESPONSE_TO_VITAMIN_D	0.00605382	0.0343262	0.407018	-0.557599	-1.68894	26	Penk Alpl Atp2b1 Phex Stc2 Spp1 Vdr Stc1 Ptn Snai2 Bglap	GO Biological Processes (C5 GO:BP)
GOBP_REPRODUCTIVE_SYSTEM_DEVELOPMENT	2.25674e-05	0.000305261	0.57561	-0.379598	-1.68659	265	Irx5 Adm Mdfi Col9a3 Hmgcs1 Prdx4 Ptch1 Sox8 Sox9 Vegfa Rarg Rbp4 Bmp6 Hey1 Gli1 Kdm5b Lgr4 Stc2 Robo2 Gli2 Spp1 Nog Bsg Frs2 Vdr Foxc1 Ptk2 Rhobtb3 Fgfr2 Tmed2 Stc1 Hoxa9 Fbxw8 Nsdhl Hspa5 Dlx3 Wdr19 Pcdh12 Cul7 Birc6 Pkd1 Ror2 Ptn Igf2 Dlg1 Wnt5a Kdm5a Mme Notch2 Smarcc1 Idh1 Pdgfra Ptx3 Fstl3 Nupr1 Trim28 Tmf1 Hif1a Inhbb Pdgfrb Lrp6 Zfx Tyro3 Tiparp Rspo3 Plekha5 Bmpr2 Bmp5 Hoxa10 Vash2 E2f7 …	GO Biological Processes (C5 GO:BP)
GOBP_HEART_VALVE_DEVELOPMENT	0.00576035	0.0330531	0.407018	-0.481367	-1.68577	51	Sox9 Hey1 Heyl Efna1 Robo2 Bmp2 Emilin1 Shox2 Dll4 Smad6 Snai2 Notch2 Sox4 Bmpr1a Mef2c Dchs1 Adamts9 Bmpr2 Robo1 Snai1 Tgfb1 Gja5 Smad4 Ccn1 Nos3 Matr3	GO Biological Processes (C5 GO:BP)
GOBP_MOLTING_CYCLE	0.0028538	0.0185734	0.431708	-0.464102	-1.68255	60	Sox9 Lrp4 Lgr4 Gorab Gli2 Fgfr2 Farp2 Nsdhl Atp7a Smo Trpc4ap Wnt5a Cd109 Nsun2 Hdac1 Alx4 Ppp1r13l Fzd6 Sox18 Ldb2 Inhba Snai1 Hdac2 Zmpste24 Smad4	GO Biological Processes (C5 GO:BP)
GOBP_NUCLEOSIDE_BISPHOSPHATE_METABOLIC_PROCESS	0.00106525	0.00806414	0.45506	-0.431216	-1.68131	93	Hmgcr Hmgcs1 Scd2 Papss2 Pank1 Mvd Papss1 Slc26a2 Pdk1 Slc35b2 Acsf2 Pdp2 Pdk3 Acot11 Bpnt2 Acaca Pank3 Acat1 Acly Pmvk Elovl6 Slc25a1 Acot7 Elovl1 Mvk Gpat4 Gstz1 Fasn	GO Biological Processes (C5 GO:BP)
GOBP_REGULATION_OF_AXONOGENESIS	0.000650166	0.00541172	0.477271	-0.422442	-1.67994	109	Pak3 Vegfa Tiam2 Sema3d Lrp4 Ptprs Plxnb1 Efna1 Cdh2 Robo2 Fn1 Spp1 Cdkl5 Gsk3b Sema4c Epha4 Syngap1 Ephb2 Shox2 Ryk Spg20 Ephb3 Wnt5a Eif4g2 L1cam Sema5a Plxna3 Pak1 Anapc2 Stk25 Sema3f Chn1 Rhoa Megf8 Bmpr2 Ndel1 Sema6d	GO Biological Processes (C5 GO:BP)
GOBP_TUBE_FORMATION	0.000592445	0.00503228	0.477271	-0.422762	-1.67812	107	Adm Ptch1 Sox8 Sox9 Mthfd1l Vegfa Rarg Nphp3 Nog Fgfr2 Sdc4 Sema4c Tmed2 Prickle1 Tead2 Wnt5a Tulp3 Phactr4 Luzp1 Dvl2 Fzd2 Hif1a Sox4 Mib1 Lrp6 Vangl2 Ift122 Atoh8 Ift172 Bmp5 Fzd6 Ift52 Dlc1 Sfrp2 Lmo4 Cthrc1 Prkacb Setd2	GO Biological Processes (C5 GO:BP)
GOBP_TRANSLATIONAL_INITIATION	0.000291751	0.0027487	0.498493	-0.392032	-1.67631	177	Atf4 Tmed2 Gle1 Ddx3x Paip2 Rps6kb1 Eif4g2 Eif2ak3 Klhl25 Rps26 Rpl14 Polr2d Cdc123 Eif4a1 Npm1 Rpl10 Rpsa Eif4b Rplp0 Eif4h Eif3h Rpl39 Khdrbs1 Eif4ebp1 Eif1b Ctif Dnajc3 Alkbh1 Rpl22 Rps6 Rpl4 Rpl18 Ncbp2 Eif2d Eif3g Paip2b Ddx1 Rpl6 Rpl18a Rps27a Rps8 Rpl12 Rps4x Rps14 Rpl7 Rpl13a Rpl38 Rpl28 Rps5 Eif2ak4 Rpl7a Eif3c Eif1 Eif3b Polr2g Rpl15 Rps27 Rps3 Eif2s3x Eif4g1 Eif2b1 Rpl31 Rps2 Mtfmt Rps…	GO Biological Processes (C5 GO:BP)
GOBP_ARTERY_MORPHOGENESIS	0.00673887	0.037233	0.407018	-0.487156	-1.66923	45	Vegfa Comp Hey1 Foxc2 Nog Foxc1 Fkbp10 Hpgd Mdk Dll4 Tbx2 Efemp2 Akt3 Nf1 Sox4 Pdgfrb Bmpr1a Adamts9 Bmpr2 Zmiz1	GO Biological Processes (C5 GO:BP)
GOBP_REGIONALIZATION	0.000272796	0.00258707	0.498493	-0.388836	-1.66001	175	Hhip Mdfi Ptch1 Rarg Lrp4 Hey1 Gli1 Heyl Foxc2 Chsy1 Robo2 Gorab Gli2 Nog Frs2 Foxc1 Bmp2 Fgfr2 Tmed2 Hoxa9 Gpc3 Bhlhe41 Smo Wdr19 Dll4 Pbx3 Smad6 Ror2 Dync2h1 Wnt5a Dzip1l Tulp3 Notch2 Dvl2 Grsf1 Pcgf2 Mib1 Smad2 Arl13b Lrp6 Bmpr1a Alx4 Pofut1 Nrarp Mef2c Tbx18 Sema3f Ahi1 Ift172 Megf8 Bmpr2 Hoxa10 Ift52 Hoxa11 Sfrp2 Nrp2 Prkacb	GO Biological Processes (C5 GO:BP)
GOBP_RESPIRATORY_SYSTEM_DEVELOPMENT	0.000700619	0.00572571	0.477271	-0.402648	-1.65012	132	Smpd3 Hhip Aldh1a3 Sox9 Vegfa Rarg Rbp4 Phex Gli1 Loxl3 Nphp3 Gli2 Nog Dlx5 Rcn3 Fgfr2 Pkdcc Sparc Gpc3 Atp7a Disp1 Pkd1 Ptn Jmjd6 Wnt5a Tulp3 Mme Plod3 Itga3 Pdgfra Klf2 Fstl3 Lox Asxl1 Pdgfrb Smad2 Lrp6 Bmpr1a Kras Eif4ebp1 Rc3h2 Bmpr2 Ap3b1	GO Biological Processes (C5 GO:BP)
GOBP_POSITIVE_REGULATION_OF_CELL_SUBSTRATE_ADHESION	0.0019999	0.0137892	0.431708	-0.421249	-1.64798	95	Carmil1 Vegfa Utrn Fn1 P4hb Gsk3b Dmp1 Sdc4 Ccdc80 Emilin1 Col16a1 Edil3 Mdk Iqgap1 Emp2 Ptn Efemp2 Itga3 Myadm Npnt Vit Lims2 Ilk Cdk6 Ecm2 Smad3 Dock1 Rreb1 Fermt2 Calr Sfrp1 Kdr Map4k4	GO Biological Processes (C5 GO:BP)
GOBP_ENDOPLASMIC_RETICULUM_TO_CYTOSOL_TRANSPORT	0.00891414	0.0461759	0.38073	-0.543821	-1.6472	26	Selenos H13 Erlec1 Os9 Hsp90b1 Sec61b Faf2 Derl1 Ube2j1 Rhbdd1 Derl2 Edem1 Syvn1 Sel1l Bcap31	GO Biological Processes (C5 GO:BP)
GOBP_NEGATIVE_REGULATION_OF_EPITHELIAL_CELL_PROLIFERATION	0.00341993	0.0214491	0.431708	-0.422309	-1.64556	92	Cdkn1c Ptch1 Cnmd Sox9 Vdr Gdf5 Fgfr2 Sparc Gpc3 Ptprk Dll4 Maged1 Thbs1 Ptn Dlg1 Wnt5a Snai2 Cd109 Ift74 Runx3 Nupr1 Nf1 Ptprm Lims2 Cask Mef2c Rgcc Flt1 Atoh8 Ift172 Ift52 Mcc Cdk6 Sfrp2 Cdc73 Ppard Robo1 Gja1	GO Biological Processes (C5 GO:BP)
GOBP_FOREBRAIN_DEVELOPMENT	0.000243952	0.00237084	0.518848	-0.377984	-1.64257	213	Bnip3 Aldh1a3 Slc2a1 Slc38a2 Rapgef2 Tacc1 Slc8a3 Ptprs Ets1 Gli1 Prkg1 Cdh2 Robo2 Gli2 Nog Frs2 Dlx5 Satb2 Bmp2 Gsk3b Fgfr2 Plcb1 Dock7 Lrp8 Atp7a Kdm1a Smo Twsg1 Ephb2 Ryk Srgap2 Ptn Ephb3 Dync2h1 Wnt5a Dixdc1 Btbd3 Numbl Sema5a Nf1 Myo1d Avpr1a Hdac1 Hif1a Plxna3 Arl13b Lrp6 Bmpr1a Kras Pcm1 Pitx1 Rab3gap1 Tyro3	GO Biological Processes (C5 GO:BP)
GOBP_PROTEIN_PHOSPHOPANTETHEINYLATION	0.000110751	0.00120073	0.538434	-0.372686	-1.64247	244	Loxl4 Xylt1 Plod2 Colgalt2 Galnt5 Usp29 Lyplal1 Cercam Ero1a Loxl3 Usp53 Loxl2 B4galnt3 P4hb Zdhhc20 Plod1 Pdia5 Colgalt1 Zdhhc9 Qsox2 Ppme1 B4galt7 Abhd12 Ttll3 Txndc5 Jmjd6 Mindy4 Pdia4 Zdhhc12 Zdhhc8 Usp31 Galnt3 Galnt11 Plod3 Usp11 Ttll5 Uba5 Lox Mgat3 Ube2e2 Ufc1 Pdia6 Desi2 Zdhhc15 Ufl1 Stambp Galnt10 Atg3 Eif3h F13a1 Galnt1 Pdia3 Usp22 Mgat4a Zdhhc6 Ykt6 Erp44 Ttl Fntb Sae1 Usp30 Galnt18 U…	GO Biological Processes (C5 GO:BP)
GOBP_CANONICAL_WNT_SIGNALING_PATHWAY	5.60298e-05	0.000658458	0.557332	-0.369067	-1.63993	266	Wnt5b Sox9 Siah2 Rarg Lrp4 Frzb Gli1 Tcf7l2 Lgr4 Ift20 Lgr6 Cdh2 Nphp3 Col1a1 Nog Csnk1g3 Bambi Dlx5 Ctnnb1 Bmp2 Gsk3b Fgfr2 Reck Daam2 Gpc3 Prickle1 Mdk Wwtr1 Ddx3x Ptpru Ryk Ror2 Wnt5a Tcf7l1 Snai2 Dixdc1 Tnks Fzd8 Fzd9 Kank1 Tle1 Tle2 Lats1 Dvl2 Lzts2 Fzd7 Sema5a Fzd2 Lrrk1 Hdac1 Rab5a Sox4 Bcl9l Zbed3 Lrp6 Tcf7 Nrarp Bicc1 Trpm4 Klf4 Tnks2 Tbx18 Ilk Ruvbl2 Rspo3 Bcl9 Tmem9 Limd1 Fzd6 Tbl1x Mc…	GO Biological Processes (C5 GO:BP)
GOBP_REGULATION_OF_CELLULAR_RESPONSE_TO_GROWTH_FACTOR_STIMULUS	0.000182625	0.00184119	0.518848	-0.37857	-1.63932	197	Chst11 Hhip Adamts3 Cdkn1c Pcsk6 Peg10 Cnmd Grb10 Nedd4 Slc2a10 Nog Apln Gdf5 Niban2 Bambi Glg1 Emilin1 Gpc3 Hspa5 Smoc2 Twsg1 Gpc1 Fbn2 Nrep Neo1 Thbs1 Chrdl1 Smad6 Spg20 Agt Wnt5a Cd109 Notch2 Itga3 Lats1 Fstl3 Lox Crim1 Creb3l1 Gipc1 Men1 Hif1a Snx25 Smad2 Bcl9l Ctdspl2 Trim33 Cask Lemd3 Pdcd6 Pelo Bmpr2 Fgfr1 Arnt Aspn Sfrp2	GO Biological Processes (C5 GO:BP)
GOBP_NUCLEAR_TRANSCRIBED_MRNA_CATABOLIC_PROCESS_NONSENSE_MEDIATED_DECAY	0.00195475	0.0135607	0.431708	-0.407209	-1.62896	114	Nbas Rps26 Rpl14 Ppp2ca Rpl10 Rpsa Rplp0 Upf1 Rpl39 Ctif Dcp1a Gspt1 Casc3 Exosc10 Rpl22 Smg6 Rps6 Rpl4 Rpl18 Ncbp2 Parn Rpl6 Rpl18a Rps27a Rps8 Rpl12 Rps4x Rps14 Rpl7 Rpl13a Rpl38 Eif4a3 Rpl28 Rps5 Rpl7a Smg1 Rpl15 Rps27 Rps3 Eif4g1 Rpl31 Rps2 Rps25 Rpl3 Rpl23a Rps24 Rps28 Rpl5 Rps17 Rps11 Rpl23 Ppp2r1a Rps18 Rpl11 Rplp2 Rpl17 Rps16	GO Biological Processes (C5 GO:BP)
GOBP_CEREBRAL_CORTEX_DEVELOPMENT	0.00405986	0.024817	0.407018	-0.440311	-1.62798	71	Bnip3 Slc2a1 Slc38a2 Tacc1 Ptprs Cdh2 Gsk3b Plcb1 Lrp8 Kdm1a Smo Srgap2 Dixdc1 Btbd3 Nf1 Hif1a Lrp6	GO Biological Processes (C5 GO:BP)
GOBP_REGULATION_OF_LIPID_BIOSYNTHETIC_PROCESS	0.00069435	0.00571778	0.477271	-0.394485	-1.62315	137	Cyp51 Smpd3 Hmgcr Adm Lss Hmgcs1 Stard4 Insig1 Scd2 Sqle Gper1 Asxl3 Bmp6 Mvd Sc5d Scarb1 Ptgs2 Dhcr7 Srebf2 Atp1a1 Bmp2 Ldlr Fdft1 Sp1 Acaca Cdk4 Sorbs1 Snai2 Pmvk Elovl6 Idh1 Ormdl3 Zbtb20 Avpr1a Rest Mvk Nfyc Fasn Fabp5 Mbtps1 Kpnb1 Bmp5 Fam3a	GO Biological Processes (C5 GO:BP)
GOBP_REGULATION_OF_DENDRITE_DEVELOPMENT	0.00429352	0.0259112	0.407018	-0.438945	-1.62293	71	Pak3 Rapgef2 Id1 Nedd4 Cdkl5 Gsk3b Epha4 Fbxw8 Lrp8 Hecw2 Obsl1 Iqgap1 Cul7 Ankrd27 Ptn Caprin1 Ss18l2 Gorasp1 Zdhhc15 Cdc20 Anapc2 Camsap2 Ptprd Bmp5 Pqbp1 Carm1	GO Biological Processes (C5 GO:BP)
GOBP_ISOPRENOID_METABOLIC_PROCESS	0.00931899	0.047757	0.38073	-0.438396	-1.61523	67	Hmgcr Aldh1a3 Lss Hmgcs1 Gpc6 Rbp4 Mvd Phyh Hspg2 Agrn Sdc4 Fdft1 Lrp8 Gpc3 Gpc1 Rdh11 Sdc3 Pmvk Dhdds Gpc4 Mvk Nus1	GO Biological Processes (C5 GO:BP)
GOBP_REGULATION_OF_TRANSMEMBRANE_RECEPTOR_PROTEIN_SERINE_THREONINE_KINASE_SIGNALING_PATHWAY	0.000553611	0.00475697	0.477271	-0.38216	-1.61513	165	Chst11 Ucma Cdkn1c Pcsk6 Peg10 Bmp6 Slc2a10 Nog Gdf5 Bambi Bmp2 Glg1 Emilin1 Gpc3 Hspa5 Twsg1 Fbn2 Nrep Neo1 Thbs1 Chrdl1 Smad6 Spg20 Wnt5a Cd109 Notch2 Itga3 Lats1 Fstl3 Lox Crim1 Gipc1 Men1 Inhbb Snx25 Smad2 Bcl9l Bmpr1a Ctdspl2 Trim33 Lemd3 Pelo Bmpr2 Bmp5 Aspn Sfrp2 Fkbp1a Pdpk1 Smad3 Nup93 Vasn Sfrp5 Magi2 Rps27a Inhba Smurf2 Sfrp1	GO Biological Processes (C5 GO:BP)
GOBP_MESENCHYME_DEVELOPMENT	0.000311045	0.00288017	0.498493	-0.372445	-1.61185	198	Sox8 Sox9 Sema3d Frzb Phldb1 Hey1 Tcf7l2 Heyl Foxc2 Efna1 Cdh2 Robo2 Loxl3 Fn1 Loxl2 Col1a1 Nog Epha3 Foxc1 Bambi Ctnnb1 Bmp2 Gsk3b Fgfr2 Sema4c Pdcd4 Smo Mdk Tead2 Wwtr1 Efnb1 Pofut2 Cul7 Tbx2 Wnt5a Snai2 Phactr4 Ppp2ca Sema5a Trim28 Hif1a Pdgfrb Smad2 Rflnb Bcl9l Lrp6 Bmpr1a Gcnt2 Mef2c Dchs1 Rgcc Pdcd6 Mcrip1 Sema3f Notch4 Bmpr2 Bmp5 Fgfr1 Sema6d Sfrp2 Nrp2 Smad3 Dact3 Ednrb Vasn Anxa6 Fermt2 …	GO Biological Processes (C5 GO:BP)
GOBP_TISSUE_MORPHOGENESIS	7.61768e-06	0.000124039	0.610527	-0.349102	-1.6103	435	Col11a1 Matn1 Car9 Hhip Wnk4 Aldh1a3 Adm Wnt5b Ptch1 Sox8 Gpc6 Sox9 Mthfd1l Vegfa Rarg Frzb Hey1 Kdm5b Lgr4 Ift20 Heyl Foxc2 Robo2 Nphp3 Adarb1 Gorab Gli2 Nog Frs2 Foxc1 Ctnnb1 Bmp2 Fgfr2 Sdc4 Ihh Sema4c Tmed2 Arhgef19 Epha4 Stc1 Gpc3 Prickle1 Atp7a Smo Twsg1 Mdk Tead2 Pofut2 Shox2 Dll4 Ryk Pkd1 Tbx2 Clic4 Ror2 Agt Efemp2 Dlg1 Wnt5a Snai2 Tulp3 Phactr4 Notch2 Myo9a Plod3 Itga3 Luzp1 Ajuba Dvl2 Co…	GO Biological Processes (C5 GO:BP)
GOBP_MESODERM_DEVELOPMENT	0.00665454	0.0370508	0.407018	-0.434347	-1.60592	70	Vegfa Foxc2 Mest Nog Foxc1 Fgfr2 Smo Twsg1 Tead2 Pofut2 Wnt5a Itga3 Ppp2ca Ext2 Eya2 Smad2 Bmpr1a Klf4 Smad1 Bmpr2 Hoxa11 Sfrp2 Smad3 Setd2 Gja1 Inhba Snai1 Itga2 Tspyl1 Yap1 Rpl38 Mesd Smad4 Pus7 Itgb1 Epha2 Poglut1	GO Biological Processes (C5 GO:BP)
GOBP_NOTCH_SIGNALING_PATHWAY	0.00119319	0.00889226	0.45506	-0.391608	-1.6035	133	Sorbs2 Susd5 Wwp2 Sox9 Hey1 Heyl Foxc2 Robo2 Srebf2 Foxc1 Niban2 Bmp2 S1pr3 Mdk Itch Dll4 Aak1 Tbx2 Gmds Snai2 Ift74 Galnt11 Notch2 Notch3 Neurl1b Kcna5 Anxa4 Slc35c1 Mib1 Maml2 Pofut1 Nrarp Prkci Ift172 Notch4 Zmiz1 Aph1b Akt1 Dtx3 App Fat4 Robo1 Llgl1 Plxnd1 Snai1 Yap1 Cbfa2t2 Rfng Sel1l Mmp14 Maml1	GO Biological Processes (C5 GO:BP)
GOBP_SULFUR_COMPOUND_BIOSYNTHETIC_PROCESS	0.00106403	0.00806414	0.45506	-0.384331	-1.59135	143	Xylt1 Chst11 Acan Cspg4 Scd2 Papss2 Ugdh Omd Papss1 Chsy1 Slc26a2 Pdk1 Slc35b2 Chsy3 Pdp2 Pdk3 Slc10a7 Csgalnact2 Sp1 Acaca Chst12 Chpf2 Acat1 Acly Elovl6 Fmod Slc25a1 Ext2 Chst1 B4galt2 Elovl1 Ogn Mtap Bgn Gstz1 Fasn	GO Biological Processes (C5 GO:BP)
GOBP_EPITHELIAL_TO_MESENCHYMAL_TRANSITION	0.00337934	0.0212254	0.431708	-0.397202	-1.58892	114	Sox9 Phldb1 Hey1 Tcf7l2 Heyl Efna1 Loxl3 Loxl2 Col1a1 Nog Epha3 Foxc1 Bambi Ctnnb1 Bmp2 Gsk3b Fgfr2 Pdcd4 Mdk Wwtr1 Pofut2 Cul7 Wnt5a Snai2 Ppp2ca Trim28 Hif1a Smad2 Rflnb Bcl9l Lrp6 Gcnt2 Rgcc Pdcd6 Mcrip1 Notch4 Bmp5 Fgfr1 Sfrp2 Smad3 Dact3 Vasn Fermt2 Fam83d Snai1 Hdac2 Sfrp1	GO Biological Processes (C5 GO:BP)
GOBP_MAINTENANCE_OF_CELL_NUMBER	0.00361522	0.0224456	0.431708	-0.398021	-1.58587	112	Sox9 Cdh2 Loxl2 Nog Ctnnb1 Tet1 Smo Ss18 Ptn Igf1 Notch2 Fancc Polr2d Fzd7 Sox4 Smad2 Rest Bcl9l Bmpr1a Pcm1 Elavl1 Klf4 Smc3 Raf1 Bcl9 Kdm3a Pelo Cnot1 Ldb2 Cdc73 Cnot2 Lrp5 Hook3 Ddx6 Sfrp1 Yap1 Ctr9 Paf1 Prrx1 Eif4enif1 Smad4 Med14 Cnot3	GO Biological Processes (C5 GO:BP)
GOBP_HEAD_DEVELOPMENT	5.9754e-06	0.000100326	0.610527	-0.340526	-1.58196	481	Col2a1 Unc5c Bnip3 Aldh1a3 Slc2a1 Hmgcs1 Slc38a2 Slc38a3 Rapgef2 Ak4 Ptch1 Sox9 Smarca1 Rarg Maco1 Id1 Tacc1 Slc8a3 Gnb4 Ptprs Ets1 Crispld1 Atp2b1 Gli1 Prkg1 Hspg2 Cdh2 Robo2 Col1a1 Gli2 Nog Frs2 Foxc1 Gnai3 Dlx5 Ctnnb1 Satb2 Bmp2 Gsk3b Fgfr2 Ihh Sema4c Arf4 Sec16a Plcb1 Dock7 Lrp8 Cdk5rap3 Atp7a Hspa5 Kdm1a Smo Twsg1 Ywhaq Ephb2 Fpgs Cdk5rap2 Pbx3 Ryk Srgap2 Ptn Mdga1 Ephb3 Dync2h1 Shank1 Pcdh1…	GO Biological Processes (C5 GO:BP)
GOBP_DEVELOPMENTAL_PROCESS_INVOLVED_IN_REPRODUCTION	9.3995e-06	0.000148567	0.593325	-0.337216	-1.5748	499	Irx5 Adm Mdfi Col9a3 Hmgcs1 Foxa3 Prdx4 Eif5a2 Ptch1 Sox8 Sox9 Sun1 Vegfa Rarg Alpl Rbp4 Bmp6 Hey1 Gli1 Kdm5b Lgr4 Ift20 Ttc26 Pgm3 Stc2 Robo2 Katnal1 Gli2 Spp1 Nog Bsg Frs2 Vdr Foxc1 Ptk2 Rhobtb3 Fgfr2 Ihh Tmed2 Npr2 Stc1 Hoxa9 Fbxw8 Tmem119 Adgrg2 Igf2r Nsdhl Hspa5 Mdk Six5 Dlx3 Wdr19 Crtap Pcdh12 Cul7 Birc6 Pkd1 Gmcl1 Paip2 Ror2 Ptn Igf2 Rps6kb1 Dnmt3a Igf1 Dlg1 Wnt5a Spata6 Gorasp2 Pde3a Kdm5…	GO Biological Processes (C5 GO:BP)
GOBP_TRANSMEMBRANE_RECEPTOR_PROTEIN_SERINE_THREONINE_KINASE_SIGNALING_PATHWAY	0.000516218	0.0045274	0.477271	-0.356179	-1.56972	244	Chst11 Smpd3 Ucma Runx2 Cdkn1c Pcsk6 Peg10 Id1 Comp Bmp6 Col1a2 Slc2a10 Nog Gdf5 Bambi Ptk2 Dlx5 Bmp2 Glg1 Hpgd Emilin1 Gpc3 Pdcd4 Hspa5 Twsg1 Wwtr1 Fbn2 Nrep Neo1 Ptprk Thbs1 Chrdl1 Smad6 Ror2 Spg20 Wnt5a Cd109 Fmod Notch2 Itga3 Lats1 Appl2 Fstl3 Lox Crim1 Gipc1 Men1 Inhbb Snx25 Smad2 Bcl9l Bmpr1a Ctdspl2 Trim33 Pard3 Gcnt2 Smad5 Lemd3 Smad1 Atoh8 Zfyve16 Slc33a1 Appl1 Rhoa Pelo Megf8 Bmpr2 Bmp5…	GO Biological Processes (C5 GO:BP)
GOBP_REGULATION_OF_NERVOUS_SYSTEM_DEVELOPMENT	0.000468561	0.00415163	0.498493	-0.352686	-1.56847	271	Pak3 Rapgef2 Gper1 Sox8 Vegfa Rarg Tiam2 Id1 Sema3d Lrp4 Ptprs Plxnb1 Hey1 Heyl Robo2 Nphp3 Ncmap Fn1 Agrn Spp1 Nog Cdkl5 Ctnnb1 Bmp2 Sema4c Ldlr Epha4 Fbxw8 Daam2 Dock7 Lrp8 Syngap1 Bhlhe41 Kdm1a Smo Mdk Ephb2 Shox2 Dll4 Obsl1 Ryk Ptprz1 Cul7 Ankrd27 Spg20 Ptn Ephb3 Dlg1 Wnt5a Eif4g2 L1cam Numbl Eif2ak3 Caprin1 Mme Appl2 Ss18l2 Sema5a Nf1 Gorasp1 Mtmr2 Hdac1 Hif1a Ufl1 Plxna3 Pak1 Rest Bmpr1a An…	GO Biological Processes (C5 GO:BP)
GOBP_REGULATION_OF_NEUROGENESIS	0.000343849	0.00315013	0.498493	-0.354924	-1.56087	238	Pak3 Rapgef2 Gper1 Sox8 Vegfa Tiam2 Id1 Sema3d Lrp4 Ptprs Plxnb1 Hey1 Heyl Robo2 Fn1 Spp1 Nog Cdkl5 Ctnnb1 Bmp2 Sema4c Ldlr Epha4 Fbxw8 Daam2 Dock7 Lrp8 Syngap1 Bhlhe41 Kdm1a Smo Mdk Ephb2 Shox2 Dll4 Obsl1 Ryk Ptprz1 Cul7 Ankrd27 Spg20 Ptn Wnt5a Eif4g2 L1cam Numbl Caprin1 Mme Appl2 Ss18l2 Sema5a Nf1 Gorasp1 Hdac1 Hif1a Ufl1 Plxna3 Pak1 Rest Bmpr1a Anapc2 Prkci Pcm1 Stk25 Sema3f Ptprd Rhoa Megf8 B…	GO Biological Processes (C5 GO:BP)
GOBP_ALCOHOL_METABOLIC_PROCESS	0.000554521	0.00475697	0.477271	-0.354678	-1.55988	236	Cyp51 Hmgcr Aldh1a3 Lss Pth1r Hmgcs1 Insig1 Scd2 Sqle Gper1 Plcd1 Rbp4 Pck2 Msmo1 Bmp6 Ldlrap1 Slc5a3 Mvd Sc5d Scarb1 Dhcr7 Hdlbp Gk5 Impa2 Srebf2 Galk1 Moxd1 Bmp2 Inpp1 Dhcr24 Ldlr Fdft1 Plcb1 Nsdhl Bpnt2 Sp1 Acaca Rdh11 Tpi1 Acly Igf1 Pmvk Osbpl5 Elovl6 Idh1 Dhdds Insig2 Inppl1 Hsd17b7 Fdxr Plcg1 Mtmr2 Itpkb Rest Inpp5a Mvk Nus1 Sptlc2 Nfyc Fasn Ip6k1	GO Biological Processes (C5 GO:BP)
GOBP_IN_UTERO_EMBRYONIC_DEVELOPMENT	0.000266732	0.00253513	0.498493	-0.352817	-1.55932	252	Chst11 Adm Adamts3 Mdfi Pth1r Ptch1 Sox8 Vegfa Smim14 Ifitm5 Hey1 Gli2 Nog H13 Rcn1 Foxc1 Bmp2 Fgfr2 Fkbp10 Ihh Tmed2 Fbxw8 Tet1 Nsdhl Sec24d Atp7a Smo Wdr19 Pcdh12 Birc6 Pkd1 Igf2 Myo1e Igf1 Sh3pxd2a Mbnl1 Nsun2 Dad1 Notch2 Npat Plod3 Lats1 Pdgfra Klf2 Plcg1 Trim28 Hif1a Pcgf2 Mib1 Smad2 Bmpr1a Cops3 Klf4 Rspo3 Pelo Bmp5 Ndel1 Vash2 E2f7 Arnt Zmiz1 Cnot1 Hinfp Alkbh1 Sox18 Akt1 Smad3 Setd2 Gm383…	GO Biological Processes (C5 GO:BP)
GOBP_HEART_DEVELOPMENT	4.40155e-05	0.000536517	0.557332	-0.340829	-1.55751	398	Col2a1 Col11a1 Adm Adgrg6 Cpe Sorbs2 Scube1 Gper1 Ptch1 Sox9 Vegfa Rbp4 Hey1 Gli1 Ift20 Heyl Foxc2 Efna1 Robo2 Nphp3 Fn1 Gli2 Nog Frs2 Apln Foxc1 Ptk2 Ctnnb1 Bmp2 Fgfr2 Ihh Tmed2 Sox6 Emilin1 Sparc Id3 Gpc3 Prickle1 Pdcd4 Smo Tead2 Shox2 Dll4 Obsl1 Pkd1 Smad6 Tbx2 Erbb2 Ptn Nebl Jmjd6 Dync2h1 Igf1 Wnt5a Snai2 Eif4g2 Dipk2a Ift74 Galnt11 Notch2 Itga3 Luzp1 Pdgfra Dvl2 Lox Trip11 Fzd7 Nf1 Fzd2 Gjc1…	GO Biological Processes (C5 GO:BP)
GOBP_CELL_MORPHOGENESIS_INVOLVED_IN_NEURON_DIFFERENTIATION	7.08506e-05	0.000810929	0.538434	-0.340334	-1.55622	386	Unc5c Unc5b Pak3 Rapgef2 Ptch1 Vegfa Grb10 Tiam2 Id1 Sema3d Lrp4 Ptprs Enah Plxnb1 Efna1 Lgr6 Cdh2 Robo2 Nedd4 Adarb1 Fn1 Gli2 Spp1 Nog Bsg Frs2 Cdkl5 Epha3 Niban2 Ptk2 Dlx5 Gsk3b Fgfr2 Farp1 Ngef Sema4c Gab1 Epha4 Fbxw8 Dock7 Lrp8 Syngap1 Auts2 Smo Gpc1 Ephb2 Efnb1 Hecw2 Neo1 Shox2 Obsl1 Ryk Abi2 Cul7 Erbb2 Rap1gap Ankrd27 Atl1 Spg20 Ptn Ephb3 S100b Shank1 Wnt5a Btbd3 Eif4g2 L1cam Numbl Pik3ca C…	GO Biological Processes (C5 GO:BP)
GOBP_ORGAN_GROWTH	0.00573019	0.0329502	0.407018	-0.390308	-1.55592	110	Matn1 Col27a1 Smpd3 Sorbs2 Fgfr3 Sox9 Rarg Rbp4 Comp Gli1 Foxc2 Nog Foxc1 Fgfr2 Stc1 Smo Tbx2 Igf2 Igf1 Dipk2a Lats1 Sirt6 Pak1 Pdgfrb Smad2 Ndrg4 Bmpr1a Mef2c	GO Biological Processes (C5 GO:BP)
GOBP_REGULATION_OF_CELL_DEVELOPMENT	6.97757e-05	0.000802885	0.538434	-0.341383	-1.55416	351	Rflna Pak3 Rapgef2 Carmil1 Gper1 Sox8 Vegfa Tiam2 Id1 Sema3d Meltf Lrp4 Ptprs Frzb Plxnb1 Hey1 Heyl Robo2 Fn1 Spp1 Nog Cdkl5 Niban2 P4hb Ctnnb1 Bmp2 Gsk3b Sema4c Ldlr Reck S1pr3 Epha4 Npr2 Fbxw8 Daam2 Plcb1 Dock7 Lrp8 Syngap1 Bhlhe41 Kdm1a Smo Mdk Ephb2 Shox2 Dll4 Obsl1 Ryk Ptprz1 Cul7 Ankrd27 Spg20 Ptn Igf1 Wnt5a Eif4g2 Tug1 L1cam Numbl Pde3a Caprin1 Mme Kank1 Notch2 Efna5 Appl2 Ss18l2 Myadm Sem…	GO Biological Processes (C5 GO:BP)
GOBP_DENDRITE_DEVELOPMENT	0.00180522	0.0126249	0.45506	-0.366808	-1.55283	166	Pak3 Rapgef2 Id1 Lrp4 Ptprs Efna1 Prkg1 Nedd4 Cdkl5 Gsk3b Farp1 Ngef Epha4 Arf4 Fbxw8 Lrp8 Syngap1 Ephb2 Hecw2 Pak4 Obsl1 Iqgap1 Abi2 Cul7 Srgap2 Ankrd27 Ptn Ephb3 Shank1 Btbd3 Eif4g2 Caprin1 Ss18l2 Map1a Gorasp1 Iqsec1 Zdhhc15 Cdc20 Anapc2 Mef2c Abitram Camsap2 Ptprd Strn Bmp5 Pqbp1 Carm1 Dlg4	GO Biological Processes (C5 GO:BP)
GOBP_MORPHOGENESIS_OF_AN_EPITHELIUM	5.33875e-05	0.000631142	0.557332	-0.340345	-1.55234	374	Car9 Hhip Wnk4 Aldh1a3 Adm Wnt5b Ptch1 Sox8 Gpc6 Sox9 Mthfd1l Vegfa Rarg Frzb Kdm5b Lgr4 Ift20 Foxc2 Nphp3 Gorab Gli2 Nog Frs2 Ctnnb1 Bmp2 Fgfr2 Sdc4 Ihh Sema4c Tmed2 Arhgef19 Epha4 Gpc3 Prickle1 Atp7a Smo Mdk Tead2 Dll4 Ryk Pkd1 Tbx2 Clic4 Ror2 Agt Dlg1 Wnt5a Tulp3 Phactr4 Notch2 Myo9a Plod3 Luzp1 Ajuba Dvl2 Col4a1 Vangl1 Lzts2 Adamts16 Fzd7 Fzd2 Trim28 Npnt Grsf1 Col5a1 Sirt6 Hif1a Sox4 Pak1 Mi…	GO Biological Processes (C5 GO:BP)
GOBP_REGULATION_OF_NEURON_PROJECTION_DEVELOPMENT	0.000162981	0.00166257	0.518848	-0.344988	-1.54712	296	Pak3 Rapgef2 Creb3l2 Vegfa Tiam2 Id1 Sema3d Lrp4 Ptprs Plxnb1 P3h1 Trpv4 Efna1 Cdh2 Robo2 Nedd4 Fn1 Spp1 Cdkl5 Epha3 Gsk3b Ngef Sema4c Ccdc88a Ptprf Epha4 Fbxw8 Lrp8 Syngap1 Hspa5 Kdm1a Mdk Tenm3 Ephb2 Hecw2 Shox2 Obsl1 Iqgap1 Ryk Abi2 Cul7 Enc1 Ankrd27 Ror2 Spg20 Ptn Ephb3 Tmem30a Wnt5a Eif4g2 L1cam Caprin1 Kank1 Itga3 Ss18l2 Sema5a Gorasp1 Zdhhc15 Plxna3 Cdc20 Pak1 Ndrg4 Anapc2 Prkci Klf4 Stk25…	GO Biological Processes (C5 GO:BP)
GOBP_REGULATION_OF_CELL_MORPHOGENESIS_INVOLVED_IN_DIFFERENTIATION	0.00929044	0.0477241	0.38073	-0.40533	-1.54424	82	Pak3 Carmil1 Meltf Cdkl5 P4hb Ptk2 Epha4 Fbxw8 Lrp8 Mdk Obsl1 Cul7 Ankrd27 Caprin1 Kank1 Efna5 Ss18l2 Myadm Lims2 Anapc2 Ilk Ptprd Actn4 Dock1 Rreb1 Fermt2 Bhlhb9 Calr	GO Biological Processes (C5 GO:BP)
GOBP_EPITHELIAL_CELL_DIFFERENTIATION	0.000299554	0.00280386	0.498493	-0.339658	-1.54207	348	Aldoc Wnt5b Fam20c Scube1 Rapgef2 Pcsk6 Ptch1 Cnmd Sox8 Sox9 Vegfa Rarg Id1 Pck2 Bmp6 Ptprs Frzb Pgk1 Hey1 Gli1 Kdm5b Ift20 Foxc2 Cdh2 Atf4 Frs2 Vdr Foxc1 Dlx5 Ctnnb1 Bmp2 Gsk3b Fgfr2 Myo6 Ihh S1pr3 Stc1 Plcb1 Id3 Yipf6 Col22a1 Smo Wwtr1 Dlx3 Iqgap1 Abi2 Clic4 Lgals3 Ptn Myo1e Wnt5a Cd109 Ift74 Notch2 Myo9a Plod3 Lats1 Klf2 Col4a1 Tjp1 Fzd7 Myadm Rap2c Fzd2 Anxa4 Asxl1 Hdac1 Hif1a Sox4 Macroh2a2 …	GO Biological Processes (C5 GO:BP)
GOBP_CENTRAL_NERVOUS_SYSTEM_NEURON_DIFFERENTIATION	0.00750003	0.0406563	0.407018	-0.39234	-1.53807	97	Rapgef2 Ptch1 Robo2 Adarb1 Gli2 Dlx5 Ctnnb1 Satb2 Fgfr2 Epha4 Atp7a Smo Ephb2 Dll4 Ryk Mdga1 Ephb3 Dync2h1 Wnt5a Tulp3 Scyl1 Plxna3 Sox4 Cdh11 Lrp6 Ift172 Ndel1 Zmiz1 Sfrp2 Lmo4 Nrp2	GO Biological Processes (C5 GO:BP)
GOBP_SKIN_DEVELOPMENT	0.00273835	0.0179302	0.431708	-0.371121	-1.53276	140	Pcsk6 Sox9 Comp Lrp4 Lgr4 Col1a2 Slc2a10 Gorab Col1a1 Gli2 Vdr Foxc1 Fgfr2 Col5a2 Dhcr24 Nsdhl Atp7a Smo Pkd1 Clic4 Trpc4ap Wnt5a Cd109 Ift74 Nsun2 Itga3 Lats1 Gnas Col5a1 Hdac1 Elovl1 Macroh2a2 Zbed3 Alx4 Fras1 Pkp4 Ap3b1 Fzd6 Slc27a4 Sox18 Ldb2 Pphln1 Inhba Snai1 Hdac2 Itga2 Yap1 Furin Ash1l Zmpste24 Smad4 Nme2 Cbfb Sufu Wdr48 Srsf6 Epha2 Capns1 Wnt16	GO Biological Processes (C5 GO:BP)
GOBP_PROTEIN_CONTAINING_COMPLEX_LOCALIZATION	0.00125529	0.00925912	0.45506	-0.346606	-1.52051	227	Gpc6 Ift20 Ttc26 Ltv1 Sec13 Cilk1 Hip1 Wdr19 Gle1 Xpot Lca5 Dync2h1 Dlg1 Dnm1 Ift46 Ift74 Nsun2 Trip11 Polr2d Npm1 Ttc21b Exoc3l4 Upf1 Gpc4 Nup88 Klhl21 Ndc1 Pcm1 Nup37 Ap2b1 Exoc3l2 Thoc3 Ift122 Ift172 Dync2i2 Eif5a Ift52 Nup188 Seh1l Kifap3 Dlg4 Nup107 Casc3 Fyttd1 Dynll1 Dynlrb1 Setd2 Nup93 Alkbh5 Smg6 Pcid2 Ift81 Ncbp2 Fip1l1 Ift88 Arhgap44 Poldip3 Srrm1 Ralb Nup205 Mzt1 Clstn1 Eif4a3 Ddx19a …	GO Biological Processes (C5 GO:BP)
GOBP_PROTEIN_TARGETING_TO_MEMBRANE	0.0031661	0.0201594	0.431708	-0.357343	-1.51846	168	Tram1 Ssr3 Ssr1 Ssr2 Zdhhc20 Zdhhc9 Hspa5 Srp72 Sec61a1 Erbb2 Tcaf1 Yif1b Zdhhc12 Sec63 Tram2 Sec61b Rps26 Srpr Cemip Rpl14 Rpl10 Rpsa Zdhhc15 Pak1 Rplp0 Atg3 Sec62 Srp68 Rpl39 Prkci Pard3 Cacnb3 Srp19 Zdhhc6 Pex3 Sec61g Vps37b Sil1 Rpl22 Zdhhc1 Rps6 Rpl4 Rpl18 Rpl6 Rpl18a Rps27a Rps8 Rpl12 Rps4x Rps14 Rpl7 Rpl13a Rpl38 Rpl28 Rps5 Srp9 Rpl7a Myo1c Pex5 C2cd5 Rpl15 Fyn Rps27 Rps3 Sgta Rpl31 Rps2 R…	GO Biological Processes (C5 GO:BP)
GOBP_CELL_JUNCTION_ASSEMBLY	0.00124572	0.00921685	0.45506	-0.341295	-1.51713	260	Rapgef2 Sdk2 Gpc6 Cd9 Vegfa Lrp4 Ptprs Plxnb1 Trpv4 Cdh2 Robo2 Fn1 Agrn Epha3 Ptk2 Ctnnb1 Sdc4 Farp1 Pcdhb19 Pcdh17 Col16a1 Ephb2 Ptprk Obsl1 Thbs1 Iqgap1 Ryk Setd5 Fscn1 Patj Agt Mdga1 Ephb3 Zdhhc12 Shank1 Sorbs1 Dlg1 Wnt5a Snai2 Myo9a Efna5 Ajuba Pard6g Lrfn4 Tjp1 Adgrl3 Gjc1 Cdh11 Lims2 Gpc4 Prkci Pard3 Mef2c Dchs1 Pkp4 Srpx2 Jam3 Ilk Amigo3 Rhoc Ptprd Strn Rhoa Trip6 Dlc1 Pdpk1 Cttn Wdr1 App …	GO Biological Processes (C5 GO:BP)
GOBP_CARBOHYDRATE_BIOSYNTHETIC_PROCESS	0.00453547	0.0270152	0.407018	-0.361563	-1.51498	153	Aldoc Chst11 Smpd3 Pth1r Slc2a1 Gper1 Eno1 Rbp4 Pck2 Pgk1 Irs1 Selenos Slc39a14 Atf4 Impa2 C1qtnf3 Gsk3b Pgam1 B3gnt9 Ddb1 Csgalnact2 Nans Tpi1 Chst12 Igf2 Epm2aip1 Igf1 Sorbs1 St6galnac6 Slc35b4 Slc25a1 Ext2 Soga1 Slc25a13	GO Biological Processes (C5 GO:BP)
GOBP_SMALL_MOLECULE_BIOSYNTHETIC_PROCESS	6.53519e-05	0.000756014	0.538434	-0.325229	-1.50394	444	Cyp51 Aldoc Hmgcr Aldh1a3 Adm Ptgis Lss Plod2 Pth1r Hmgcs1 Stard4 Insig1 Scd2 Serinc5 Adk Ugdh Sqle Gper1 Eno1 Slc35d1 Mthfd1l Rbp4 Pycr1 Pck2 Msmo1 Nt5e Bmp6 Pgk1 Mvd Sc5d Ptgs2 Selenos Dhcr7 Slc39a14 Lipg Bcat1 Atf4 Entpd7 Fads2 Impa2 Aldh18a1 Srebf2 C1qtnf3 Moxd1 Entpd3 Bmp2 Dhcr24 Pgam1 Fdft1 Hpgd Fads1 Nsdhl Ddb1 Shmt2 Gls Fads3 Psat1 Sp1 Acaca Tpi1 Acat1 Acly Aacs Snai2 Pmvk Xbp1 Entpd5 Elo…	GO Biological Processes (C5 GO:BP)
GOBP_REGULATION_OF_WNT_SIGNALING_PATHWAY	0.000925383	0.0071817	0.477271	-0.334367	-1.50152	295	Wnt5b Mdfi Sox9 Siah2 Grb10 Lrp4 Frzb Gli1 Tcf7l2 Lgr4 Ift20 Lgr6 Cdh2 Nphp3 Col1a1 Nog Csnk1g3 Wwox Bambi Dlx5 Ctnnb1 Bmp2 Gsk3b Fgfr2 Reck Daam2 Gpc3 Prickle1 Mdk Wwtr1 Ddx3x Ptpru Ror2 Wnt5a Tcf7l1 Snai2 Dixdc1 Tnks Fzd9 Kank1 Tle1 Itga3 Tle2 Lats1 Dvl2 Lzts2 Ppp2ca Fzd7 Sema5a Lrrk1 Hdac1 Sox4 Wif1 Zbed3 Lrp6 Nrarp Bicc1 Trpm4 Tnks2 Tbx18 Ilk Ruvbl2 Rspo3 Tmem9 Vgll4 Limd1 Fzd6 Tbl1x Mcc Sfrp…	GO Biological Processes (C5 GO:BP)
GOBP_CELL_PART_MORPHOGENESIS	9.05292e-05	0.001012	0.538434	-0.324344	-1.50079	449	Nyap1 Unc5c Nrk Unc5b Pak3 Rapgef2 Ptch1 Vegfa Grb10 Tiam2 Id1 Sema3d Lrp4 Ptprs Enah Plxnb1 Efna1 Lgr6 Cdh2 Robo2 Nedd4 Adarb1 Fn1 Gli2 Spp1 Nog Bsg Frs2 Cdkl5 Epha3 Niban2 Ptk2 Dlx5 Ctnnb1 Gsk3b Fgfr2 Farp1 Ngef Sema4c Gab1 Epha4 Fbxw8 Dock7 Lrp8 Syngap1 Atp7a Auts2 Smo Mdk Gpc1 Ephb2 Efnb1 Hecw2 Neo1 Shox2 Obsl1 Iqgap1 Ryk Itga1 Abi2 Cul7 Srgap2 Erbb2 Rap1gap Ankrd27 Atl1 Spg20 Ptn Ephb3 S100b…	GO Biological Processes (C5 GO:BP)
GOBP_CELLULAR_RESPONSE_TO_OXYGEN_LEVELS	0.00257084	0.0169759	0.431708	-0.348691	-1.49392	181	Car9 Bnip3 Ptgis Higd1a Ak4 Eno1 Vegfa Slc8a3 Cox4i2 Ero1a Pgk1 Fam162a Ptgs2 Stc2 Tbl2 Pdk1 Atf4 Slc29a1 P4hb Stc1 Vhl Pdk3 Hilpda Atp7a Egln1	GO Biological Processes (C5 GO:BP)
GOBP_RNA_EXPORT_FROM_NUCLEUS	0.00750941	0.0406563	0.407018	-0.367277	-1.49361	126	Ltv1 Sec13 Gle1 Xpot Nsun2 Polr2d Npm1 Xpo5 Upf1 Nup88 Ndc1 Nup37 Khdrbs1 Thoc3 Eif5a Nup188 Seh1l Nup107 Casc3 Fyttd1 Setd2 Nup93 Alkbh5 Smg6 Pcid2 Ncbp2 Fip1l1 Poldip3 Srrm1 Nup205 Hnrnpa1 Eif4a3 Ddx19a Eny2 Xpo1 Cpsf6 Iws1 Smg1 Zc3h11a Sympk Srsf6 Supt6 Dhx9 Srsf2 Srsf9 Srsf1 Cpsf3 Pom121 Nup85 Rbm15b Wdr33	GO Biological Processes (C5 GO:BP)
GOBP_RESPONSE_TO_TRANSFORMING_GROWTH_FACTOR_BETA	0.00259729	0.0170583	0.431708	-0.346097	-1.48665	189	Chst11 Cdkn1c Peg10 Penk Sox9 Id1 Sox5 Col1a2 Slc2a10 Col1a1 Wwox Gdf5 Bambi Ptk2 Fgfr2 Sox6 Glg1 Hpgd Emilin1 Hspa5 Twsg1 Fbn2 Nrep Ptprk Thbs1 Smad6 Wnt5a Pde3a Cd109 Fmod Runx3 Itga3 Lats1 Appl2 Lox Gipc1 Men1 Snx25 Smad2 Bcl9l Bmpr1a Fndc4 Trim33 Pard3 Gcnt2 Mef2c Smad5 Lemd3 Smad1 Appl1 Rhoa Aspn Zmiz1 Pdpk1 Smad3 Vasn Col4a2 Fermt2 Rps27a Smurf2 Hdac2 Sfrp1 Furin Tgfb1 Zfhx3 Igsf10 Mapk7 Ht…	GO Biological Processes (C5 GO:BP)
GOBP_NEGATIVE_REGULATION_OF_CELL_DIFFERENTIATION	0.000158897	0.0016286	0.518848	-0.32302	-1.48656	429	Rflna Ucma Insig1 Rapgef2 Gper1 Ptch1 Sox8 Sox9 Vegfa Rarg Id1 Sema3d Meltf Lrp4 Ptprs Frzb Hey1 Efna1 Loxl3 Nphp3 Gli2 Spp1 Nog Chadl Frs2 Gdf5 Bambi Bmp2 Gsk3b Col5a2 Ihh Sema4c Sort1 Ldlr Sox6 S1pr3 Npr2 Hoxa9 Daam2 Id3 Tmem119 Sra1 Syngap1 Prickle1 Pdcd4 Bhlhe41 Smo Twsg1 Mdk Ephb2 Wwtr1 Pias3 Foxo4 Cdk5rap2 Ryk Smad6 Erbb2 Spg20 Ptn Igf2 Ptbp1 Adamts7 Igf1 Nbr1 Wnt5a Snai2 Dixdc1 Xbp1 Runx3 …	GO Biological Processes (C5 GO:BP)
GOBP_VESICLE_LOCALIZATION	0.00676203	0.0373122	0.407018	-0.351729	-1.48633	164	Lman1 Sec23a Septin5 Myo1b Sec16b Cdh2 Stx5a Sec22b Scfd1 Preb Myo6 Tmed2 Sec23ip Arfgap3 Sec13 Sec16a Ccdc186 Pcdh17 Gbf1 Myo5a Sec24d Sec31a Sec24a Uso1 Ap3m1 Tmed9 Myo1e Nsf Myo19 Golga2 Wipi1 Dnm1 Tfg Trappc6a Trip11 Sar1a Myo1d Gorasp1 Rab1a Tbc1d23 Tmem230 Pdcd6 Bet1 Ykt6 Rab27b Actn4 F5 Ap3b1 Ndel1	GO Biological Processes (C5 GO:BP)
GOBP_NEURON_PROJECTION_GUIDANCE	0.00566482	0.0326787	0.407018	-0.347403	-1.48312	175	Unc5c Unc5b Ptch1 Vegfa Grb10 Sema3d Enah Plxnb1 Efna1 Lgr6 Robo2 Gli2 Nog Bsg Frs2 Epha3 Niban2 Ptk2 Dlx5 Sema4c Gab1 Epha4 Smo Gpc1 Ephb2 Efnb1 Neo1 Ryk Erbb2 Rap1gap Ephb3 Wnt5a L1cam Pik3ca Notch2 Efna5 Notch3 Sema5a Plcg1 Ptprm Plxna3 Sema3f Chn1 Tubb2b Ncam1 Megf8 Bmpr2 Sema6d Nrp2 Dok4 Shc1 Boc App Ptpra Efnb2 Gfra2 Robo1 Lamb2	GO Biological Processes (C5 GO:BP)
GOBP_NUCLEAR_TRANSCRIBED_MRNA_CATABOLIC_PROCESS	0.00386432	0.0237868	0.431708	-0.342091	-1.47375	195	Nbas Cnot6 Ttc37 Cnot7 Rps26 Rpl14 Ppp2ca Polr2d Rpl10 Rpsa Rplp0 Upf1 Rpl39 Rc3h2 Ctif Pelo Dcp1a Gspt1 Nbdy Nt5c3b Casc3 Cnot1 Hbs1l Exosc10 Rpl22 Smg6 Rps6 Pcid2 Cnot8 Rpl4 Tnks1bp1 Rpl18 Ncbp2 Cnot2 Thrap3 Parn Rpl6 Rpl18a Rps27a Rps8 Rpl12 Rps4x Edc4 Ddx6 Rps14 Rpl7 Samd4b Rpl13a Rpl38 Tnrc6b Eif4a3 Rpl28 Rps5 Tnrc6c Cnot6l Exosc4 Eif4enif1 Lsm3 Rpl7a Cnot3 Smg1 Polr2g Rpl15 Rps27 Cnot9 Rps3…	GO Biological Processes (C5 GO:BP)
GOBP_MULTI_MULTICELLULAR_ORGANISM_PROCESS	0.0095641	0.0485839	0.38073	-0.361808	-1.46256	120	Adm Slc2a1 Slc38a2 Slc38a3 Vegfa Ets1 Stc2 Spp1 Bsg Vdr Epyc Ihh Tmed2 Reck Hpgd Stc1 Col16a1 Atp7a Maged2 Emp2 Ptn Tro Lnpep Itga3 Avpr1a Trim28 Cad Slc19a1	GO Biological Processes (C5 GO:BP)
GOBP_VASCULAR_PROCESS_IN_CIRCULATORY_SYSTEM	0.00741117	0.0402254	0.407018	-0.347647	-1.45662	154	Adm Slc2a1 Slc38a2 Slc38a3 Slc7a1 Gper1 Slc2a13 Vegfa Kcnma1 Comp Bmp6 Slc5a3 Atp2b1 Trpv4 Foxc2 Prkg1 Slc2a10 Slc29a1 Apln Slc7a5 Foxc1 Itga1 Yes1 Agt Pde3a Gucy1a1 Plod3 Klf2 Pik3c2a Tjp1 Ext2 Kcna5 Avpr1a Slc19a1 Slc44a1 Fabp5 Trpm4 Adcy6 Slc12a2 Bmpr2 Slc27a4 Slc7a2 Arhgap42 Slc1a4 Akt1 Ednrb Fermt2 Ddah1 Gja1 Slc16a2	GO Biological Processes (C5 GO:BP)
GOBP_TELENCEPHALON_DEVELOPMENT	0.00961331	0.0487444	0.38073	-0.348079	-1.45065	147	Bnip3 Aldh1a3 Slc2a1 Slc38a2 Tacc1 Slc8a3 Ptprs Cdh2 Robo2 Dlx5 Bmp2 Gsk3b Plcb1 Lrp8 Kdm1a Smo Ephb2 Ryk Srgap2 Ephb3 Wnt5a Dixdc1 Btbd3 Numbl Nf1 Avpr1a Hdac1 Hif1a Plxna3 Arl13b Lrp6	GO Biological Processes (C5 GO:BP)
GOBP_GLAND_DEVELOPMENT	0.00298591	0.0192589	0.431708	-0.326059	-1.44865	268	Aldh1a3 Hmgcs1 Ak4 Ptch1 Sox9 Vegfa Rarg Pck2 Ets1 Frzb Arhgap5 Gli1 Kdm5b Nphp3 Gli2 Nog Slc29a1 Frs2 Apln Foxc1 Bmp2 Fgfr2 Ihh Igsf3 Hoxa9 Igf2r Cdk5rap3 Atp7a Smo Twsg1 Mdk Fpgs Pkd1 Tbx2 Ptn Igf2 Prkcsh Ephb3 Sec63 Aacs Wnt5a Xbp1 Pik3ca Notch2 Lats1 Smarcc1 Pdgfra Fstl3 Nf1 Cad Asxl1 Hif1a Iqgap3 Lims2 Smad2 Lrp6 Bmpr1a Gpat4 Pkm Fasn Kras Asns Raf1 Pitx1	GO Biological Processes (C5 GO:BP)
GOBP_DEVELOPMENTAL_GROWTH	0.00109115	0.00823135	0.45506	-0.31425	-1.43838	418	Matn1 Col27a1 Chst11 Smpd3 Adm Sorbs2 Fgfr3 Ptch1 Cd9 Sox9 Vegfa Rarg Rbp4 Sema3d Comp Lrp4 Ptprs Gli1 Kdm5b Foxc2 Lgr6 Adarb1 Fn1 Gli2 Agrn Spp1 Nog Cdkl5 Foxc1 Gdf5 Ctnnb1 Gsk3b Fgfr2 Ppib Ihh Sema4c Pkdcc Tmed2 Rai1 Stc1 Plcb1 Tns2 Auts2 Smo Mdk Wwtr1 Iqgap1 Ryk Tbx2 Clic4 Spg20 Ptn Igf2 Rps6kb1 Cdk4 Shank1 Fto Igf1 Wnt5a Eif4g2 L1cam Fzd9 Dipk2a Pik3ca Notch2 Lats1 Klf2 Ptx3 Gnas Atrn Lzts2 F…	GO Biological Processes (C5 GO:BP)
GOBP_NUCLEOBASE_CONTAINING_COMPOUND_TRANSPORT	0.00582503	0.0332473	0.407018	-0.331521	-1.43774	208	Eif5a2 Slc17a9 Slc35d1 Slc35a3 Rftn2 Ltv1 Slc35b2 Slc35e3 Slc29a1 Slc35a2 Sec13 Slc25a24 Gle1 Xpot Khsrp Tnks Nsun2 Slc25a36 Rtraf Slc35b4 Polr2d Npm1 Xpo5 Sidt2 Slc19a1 Slc35a4 Slc35c1 Upf1 Nup88 Ndc1 Nup37 Khdrbs1 Thoc3 Slc33a1 Eif5a Nup188 Seh1l Nup107 Ckap5 Casc3 Fyttd1 Setd2 Nup93 Alkbh5 Smg6 Pcid2 Ncbp2 Gja1 Slc35b1 Fip1l1 Poldip3 Srrm1 Nup205 Hnrnpa1 Eif4a3 Ddx19a Eny2 Xpo1 Cpsf6 Iws1 Myo1…	GO Biological Processes (C5 GO:BP)
GOBP_EPITHELIAL_CELL_PROLIFERATION	0.00226617	0.015184	0.431708	-0.321171	-1.43593	276	Cdkn1c Ptch1 Cnmd Sox9 Vegfa Id1 Igfbp3 Bmp6 Gli1 Kdm5b Tcf7l2 Lgr4 Scarb1 Loxl2 Nog Frs2 Apln Vdr Gdf5 Dlx5 Bmp2 Fgfr2 Ihh Sparc Gpc3 Atp7a Smo Col8a2 Mdk Mydgf Sp1 Ptprk Dll4 Maged1 Thbs1 Erbb2 Ptn Igf2 Igf1 Dlg1 Wnt5a Snai2 Xbp1 Cd109 Akt3 Ift74 Runx3 Notch2 Nupr1 Fzd7 Sema5a Nf1 Plcg1 Ptprm Sirt6 Hif1a Iqgap3 Lims2 Bmpr1a Cask Nrarp Mef2c Rgcc Pdcd6 Flt1 Atoh8 Ift172 Bmpr2 Bmp5 Ift52 Fgfr1 Va…	GO Biological Processes (C5 GO:BP)
GOBP_AXON_DEVELOPMENT	0.00285827	0.0185745	0.431708	-0.315284	-1.4251	335	Unc5c Unc5b Pak3 Ptch1 Vegfa Grb10 Tiam2 Sema3d Lrp4 Ptprs Enah Plxnb1 Efna1 Lgr6 Cdh2 Robo2 Adarb1 Fn1 Gli2 Spp1 Nog Bsg Frs2 Cdkl5 Epha3 Niban2 Ptk2 Dlx5 Gsk3b Fgfr2 Sema4c Ptprf Gab1 Epha4 Dock7 Syngap1 Auts2 Smo Gpc1 Ephb2 Efnb1 Nrep Neo1 Shox2 Ryk Erbb2 Rap1gap Atl1 Spg20 Ptn Ephb3 S100b Wnt5a Eif4g2 L1cam Numbl Pik3ca Apbb1 Notch2 Efna5 Map1a Stxbp1 Notch3 Sema5a Plcg1 Ptprm Plxna3 Pak1 Cdh…	GO Biological Processes (C5 GO:BP)
GOBP_CELL_CELL_SIGNALING_BY_WNT	0.000757261	0.00609623	0.477271	-0.310511	-1.42022	412	Wnt5b Cpe Mdfi Gpc6 Sox9 Siah2 Rarg Grb10 Lrp4 Frzb Gli1 Tcf7l2 Lgr4 Ift20 Lgr6 Cdh2 Nphp3 Col1a1 Nog Csnk1g3 Wwox Bambi Dlx5 Ctnnb1 Bmp2 Gsk3b Fgfr2 Arhgef19 Reck Daam2 Plcb1 Gpc3 Prickle1 Mdk Wwtr1 Ddx3x Ptpru Ryk Ago3 Pkd1 Ror2 Wnt5a Tcf7l1 Snai2 Dixdc1 Tnks Fzd8 Fzd9 Kank1 Tle1 Itga3 Tle2 Lats1 Dvl2 Vangl1 Lzts2 Ppp2ca Fzd7 Sema5a Fzd2 Lrrk1 Hdac1 Rab5a Sox4 Wif1 Gpc4 Bcl9l Zbed3 Lrp6 Tcf7 Nr…	GO Biological Processes (C5 GO:BP)
GOBP_PROTEIN_FOLDING	0.00848741	0.044608	0.38073	-0.331399	-1.41984	181	Prdx4 Lman1 Gnb4 Ero1a P3h1 Ganab P4hb Gnai3 Mogs Ppib Fkbp9 Pdia5 Hspa5 Qsox2 Ppic Pofut2 Crtap Tcp1 Prkcsh Hsp90b1 Dnajc25 Pdia4 Selenof Entpd5 Nudcd2 Cdc37 Dnajc1 Pdia6 Derl1 Hspa13 Nfyc Pdia3 Gnai1 Cct2 Erp44 Ruvbl2 Dnajc10 Dnajc3 Canx Bag5 Sil1 Fkbp1a Sdf2 Mlec Qsox1 Cct7 Rad23b Erp29 Cct6a Pdrg1 Calr Pdcl Ptges3 Ppil1 St13	GO Biological Processes (C5 GO:BP)
GOBP_ORGANIC_HYDROXY_COMPOUND_METABOLIC_PROCESS	0.00289648	0.0187663	0.431708	-0.314807	-1.41428	320	Cyp51 Hmgcr Aldh1a3 Lss Pth1r Hmgcs1 Stard4 Insig1 Scd2 Rapgef2 Sqle Gper1 Plcd1 Rbp4 Pck2 Msmo1 Bmp6 Ldlrap1 Slc5a3 Mvd Sc5d Scarb1 Dhcr7 Hdlbp Gk5 Impa2 Srebf2 Vdr Galk1 Moxd1 Bmp2 Inpp1 Dhcr24 Ldlr Fdft1 Plcb1 Nsdhl Atp7a Bpnt2 Psat1 Sp1 Acaca Rdh11 Tpi1 Acly Igf1 Wnt5a Snai2 Pmvk Osbpl5 Elovl6 Erg28 Idh1 Dhdds Insig2 Inppl1 Hsd17b7 Fdxr Plcg1 Gipc1 Mtmr2 Hif1a Amacr Ldha Itpkb Rest Inpp5a Mvk…	GO Biological Processes (C5 GO:BP)
GOBP_CELL_SURFACE_RECEPTOR_SIGNALING_PATHWAY_INVOLVED_IN_CELL_CELL_SIGNALING	0.00120517	0.00895063	0.45506	-0.303848	-1.40687	451	Wnt5b Cpe Mdfi Gpc6 Sox9 Siah2 Rarg Grb10 Slc8a3 Lrp4 Frzb Gli1 Tcf7l2 Lgr4 Ift20 Lgr6 Cdh2 Nphp3 Col1a1 Gli2 Nog Csnk1g3 Slc29a1 Wwox Bambi Dlx5 Ctnnb1 Bmp2 Gsk3b Fgfr2 Arhgef19 Reck Daam2 Plcb1 Gpc3 Prickle1 Smo Mdk Wwtr1 Ddx3x Ptpru Ryk Ago3 Pkd1 Ror2 Sh3gl1 Shank1 Wnt5a Tcf7l1 Snai2 Dixdc1 Tnks Fzd8 Fzd9 Kank1 Tle1 Itga3 Tle2 Lats1 Dvl2 Vangl1 Lzts2 Ppp2ca Fzd7 Sema5a Fzd2 Lrrk1 Mtmr2 Hdac1 R…	GO Biological Processes (C5 GO:BP)
GOBP_LIPID_BIOSYNTHETIC_PROCESS	0.00829558	0.0439747	0.38073	-0.280678	-1.30568	486	Sgms2 Cyp51 Smpd3 Hmgcr Aldh1a3 Adm Ptgis Lss Hmgcs1 Stard4 Insig1 Scd2 Serinc5 Mboat2 Cds1 Phospho1 Sqle Gper1 Asxl3 Pck2 Msmo1 Bmp6 Mvd Sc5d Scarb1 Ptgs2 Dhcr7 Lipg Fads2 Srebf2 Atp1a1 Selenoi Bmp2 Vapa Dhcr24 Ldlr Fdft1 Hpgd Fads1 Agpat4 St8sia2 Nsdhl Slc44a2 Fads3 Acbd3 Sp1 Acaca Pi4k2b Prkd3 Cdk4 Acly Pigg Sorbs1 Snai2 Pmvk Xbp1 Plekha3 Elovl6 Pik3ca St6galnac6 Erg28 Ajuba Idh1 Ormdl3 Dhdds …	GO Biological Processes (C5 GO:BP)
GOBP_REGULATION_OF_CELL_PROJECTION_ORGANIZATION	0.00867965	0.0452874	0.38073	-0.281668	-1.30227	446	Pak3 Cdc42ep3 Rapgef2 Carmil1 Creb3l2 Vegfa Tiam2 Id1 Sema3d Lrp4 Ptprs Plxnb1 P3h1 Ift20 Trpv4 Efna1 Cdh2 Robo2 Nedd4 Fn1 Eps8l2 Agrn Spp1 Cdkl5 Epha3 Gsk3b Ngef Sema4c Ccdc88a Ptprf Epha4 Fbxw8 Lrp8 Syngap1 Anln Atp7a Hspa5 Auts2 Kdm1a Mdk Tenm3 Ephb2 Hecw2 Shox2 Obsl1 Iqgap1 Ryk Abi2 Myo10 Cul7 Fam98a Enc1 Srgap2 Rap1gap Ankrd27 Fscn1 Ror2 Spg20 Ptn Ephb3 Tmem30a Cdc42ep1 Wnt5a Eif4g2 L1cam Pi…	GO Biological Processes (C5 GO:BP)
GOBP_POSITIVE_REGULATION_OF_CELL_DEATH	0.0032557	0.0205988	0.431708	0.247532	1.29245	471	C1qa Ifi205 Tnfrsf1b Sik1 Mcl1 Laptm5 Mmp3 Ccl2 Trp53inp1 Nlrc4 Phlda3 Rassf2 Fas Tiam1 Il6 Obscn Zbtb16 Eef1a2 Ctsc Fcgr2b Map3k20 Inpp5d Hp Tyrobp Camk2a Irf5 Bcl6 Bax Fgd2 Dusp6 Cdc34 Sod2 Tigar Stk17b H2-M3 Bmpr1b Tle5 Clec7a Mapt Zc3h12a Nox4 Arrb2 Pmaip1 Neurl1a Bin1 Mfn2 Tlr4 Nsmaf Pirb Tgfbr1 Aldh1a2 Txnip Prkcd Unc13b Dapk1 Tspo Zbp1 Pik3cd Mndal Itgb2 Lyn Park7 Dusp1 Ing5 Akap13 Hdac4 C…	GO Biological Processes (C5 GO:BP)
GOBP_RESPONSE_TO_OXIDATIVE_STRESS	0.00882175	0.0457522	0.38073	0.254852	1.29984	348	Apoe Mcl1 Mmp3 Sirpa Trp53inp1 Atp13a2 Angptl7 Ucp3 Il6 Aif1 Hgf mt-Nd1 Mgst1 Cycs Hp Mb mt-Nd5 Cryab Gpx4 Prkaa2 Sphk1 Sod2 Axl Tpm1 Pdk2 Mapt Zc3h12a Nox4 Ndufs2 Tnfaip3 Nfe2l2 Plk3 Sesn2 Ptk2b Tlr4 mt-Co1 Ndufa6 Txnip Ndufa12 Prkcd Cygb Dapk1 Apod 1600014C10Rik Nol3 Park7 Cflar Dusp1 Ncf2 Ppargc1b Cyba Prdx3 Jun Pink1 Ucp2 Pxn Arg1 Cd36 Cyp1b1 Cpeb2 Slc8a1 Slc7a11 Pml Cd38 Cybb Hspb1 Ncf4 Sele…	GO Biological Processes (C5 GO:BP)
GOBP_CIRCULATORY_SYSTEM_PROCESS	0.00618315	0.0349219	0.407018	0.256671	1.30626	351	Apoe Tnni2 Ptpro Cxcl10 Pde4b Sgcg Abca2 Myl1 P2rx4 Ryr1 Tcap Trdn C3ar1 Slc7a8 Atp2a1 Casq1 Mylk2 Cacna1s Atp1a2 Scn4b Cxcr4 Kcnj11 Des Hrc Icam1 Bves Cacng1 Ttn Htr2a Tmem38b Sgk1 Gas6 Tmem38a Sod2 Tpm1 Cacng6 Ptafr Zc3h12a P2ry2 Nox4 Rarres2 Abcc3 Smtnl2 Celf2 Slc27a1 Bin1 Pde4d Atp1b1 F2r Dmd Cav3 Nedd4l Snx5 Slc2a4 Vegfb Dmpk Ptprj Hbegf Scn1b Akap13 Hdac4 Chd7 Cacna1d Cacnb1 Slco2b1 Agtrap …	GO Biological Processes (C5 GO:BP)
GOBP_POSITIVE_REGULATION_OF_PROTEIN_SERINE_THREONINE_KINASE_ACTIVITY	0.00710179	0.0388062	0.407018	0.270772	1.31375	240	Ccnd2 Psrc1 Cd74 Nod2 Csf1r Spry2 Tlr9 Mapkapk3 Tiam1 C5ar1 Ksr1 Hgf Trf Map3k20 Cxcr4 Irak2 Il1b Htr2a Fgd2 Dusp6 Fgf1 Pik3r5 Prox1 Flt3 Tnfrsf11a Slc27a1 Ptk2b Tlr4 Pdgfc Madd Pkn1 Pik3r6 Akap13 Taok3 Gadd45g Sbk2 Ptprc Syk Fgf2 Mapk14 Ret Map2k3 Acsl1 Ccnk Mapkapk2 Map3k9 Pik3cg Gadd45a Rasgrp1 Egf Irgm1 Fzd4 Adam8 Ccnd1 Traf6 Tnik Mul1	GO Biological Processes (C5 GO:BP)
GOBP_MITOCHONDRIAL_TRANSPORT	0.00943091	0.0481591	0.38073	0.275911	1.32152	222	Chchd10 Ucp3 Slc25a12 Camk2a Prkaa2 Flvcr1 Bax Mcub Mid1ip1 Slc25a28 Acacb Pmaip1 Dnajc15 Mfn2 Prkab2 Mpc2 Slc35f6 Bloc1s2 Tspo Nol3 Ppp3cc Slc25a4 Rhou Slc25a20 Acaa2 Pink1 Chchd4 Cpt1a Ucp2 Pdcd5 Samm50 Tst Rac2 Ndufa13 Atp5e Atp5j2 Atp5h Slc8b1 Mpc1 Tomm40l Bid Atp5g3 Sh3glb1 Letm1 Atp5c1 Tomm22 Mul1 Ywhag Timm10 Casp8 Nmt1 Ablim3 Rnf31 Sfxn5 Tomm5 Atp5k Rhot2 Atp5pb Atp5l Cox18 Mcur1 Psen2 Sl…	GO Biological Processes (C5 GO:BP)
GOBP_HOMEOSTASIS_OF_NUMBER_OF_CELLS	0.00852081	0.0446747	0.38073	0.280243	1.32363	203	Cd74 Pde4b Rassf2 Fas Il6 Tsc22d3 Inpp5d Hcls1 Bcl6 Fh1 Flvcr1 Bax Acvr1b Axl Spi1 Cxcl5 Tnfaip3 Pmaip1 Flt3 Stat5b Gpam F2r Pkn1 Dock10 Pik3cd Nckap1l Lyn Sash3 Csf1 Acvr2a Coro1a Mapk14 Isg15 Tcirg1 Bcl10 Slc7a11 Lipa Adar Tnfrsf13b Polb B2m Sos2 Alas1 Adgrg1 Il7r Srf Hmox1 Mafb Dock11 Bmp4 Slc15a4 Gata2 Ikzf1 Stat1 Zfp36 Kit Tgfbr3 Gpr183 Zfpm1 Card11 Notch1 Lgals9 Hipk2 Tspo2 Bpgm Arid4a	GO Biological Processes (C5 GO:BP)
GOBP_RESPONSE_TO_DRUG	0.0094661	0.0482816	0.38073	0.277697	1.32889	224	Eno3 Pde4b Abca2 mt-Nd1 mt-Cytb Mgst1 Cxcr4 Kcnj11 Icam1 Il1b Wfdc1 Prkaa2 Plin2 Adssl1 Htr2a Gas6 Dusp6 Sod2 Acacb Nfe2l2 Apobec1 Abcc3 Ptk2b Txnip Tspo Apod Vegfb Nckap1l Lyn Hdac4 Fabp3 Ube2b Jun Sord Cyp2f2 Cdkn1a Ass1 Cpt1a Aim2 Rap1b Gnpat Arg1 Ctps Ncoa1 Ret Acsl1 Slc8a1 Cyp2s1 Phb Ptgr1 Cd38 Card9 Cybb B2m Becn1 Abca3	GO Biological Processes (C5 GO:BP)
GOBP_MUSCLE_STRUCTURE_DEVELOPMENT	0.0015499	0.0111094	0.45506	0.257112	1.33524	443	Sik1 Cxcl10 Tnnt3 Acta1 Myoz1 Ybx3 Sgcg Jph2 Actn3 Megf10 Ryr1 Tcap Obscn Myo18b Alpk3 Il4ra Neb Ldb3 Casq1 Lbx1 Mylk2 Jph1 Asb2 Mylpf Tmod4 Myom2 Bves Flot1 Mypn Speg Cryab Ttn Tifab Myom1 Erbb3 Fbxo40 Trim72 Unc45b Klhl41 Synpo2l Sod2 Smyd1 Nrap Tpm1 Plekho1 Sypl2 Zbtb18 Lif Prox1 Rbm24 Tmod1 Usp2 Arrb2 Neurl1a Itgb1bp2 Bin1 Stac3 Myorg Lmod2 Sgca Cd53 Tgfbr1 Fhl3 Chrnb1 Dmd Cav3 Akap6 Plpp7 Tn…	GO Biological Processes (C5 GO:BP)
GOBP_POSITIVE_REGULATION_OF_ION_TRANSPORT	0.000871454	0.00687493	0.477271	0.2572	1.33714	444	Plp1 Ctss Apoe H2-Eb1 Tlr2 Nfkbia Cxcl10 Ccl2 P2rx7 Cebpb Atp13a2 Jph2 P2rx4 Trdn Atp2a1 Casq1 Wnk2 Trem2 Scn4b Rab8b Kcnj11 Camk2a Hcls1 Amigo1 Il1b Ttn Myom1 P2ry6 Bax Gas6 P2ry12 Abcg1 Ptafr Zc3h12a P2ry2 Arrb2 Nfe2l2 Pmaip1 Tnfrsf11a Plk3 Cd4 Stac3 Tmsb4x Tlr4 Eepd1 Ccr2 Crebl2 Atp1b1 Mpc2 Kif5b F2r Prkcd Dmd Unc13b Akap6 Tspo Chp2 Sar1b Itgb2 Ppp3cc Mief2 Rhou Scn1b Actn2 Fabp3 Cacna1d Prkce…	GO Biological Processes (C5 GO:BP)
GOBP_REGULATION_OF_PEPTIDASE_ACTIVITY	0.00434192	0.0260409	0.407018	0.272358	1.34758	277	Ifi205 Laptm5 Xdh Nlrc4 Abca2 Atp13a2 Fas Hgf Cycs C4b Mbp Nlrp3 Wfdc1 Cryab Ctsh Naip2 Bax Birc3 Gas6 Clec7a Mapt Arrb2 Pmaip1 Pros1 Bin1 F2r Bst2 Spint2 Dapk1 Cd44 Rps27l Nol3 Lyn Park7 Cflar Serpine2 Vsir Serpinb8 Prdx3 Pink1 Syk Rps6ka1 Gsn Pdcd5 Aim2 Pycard Serping1 Ndufa13 Lgmn C3 Casp1 Mapk12 Bcl10 Mefv Cast Pml Card9 Nlrp12 Psmb8 Cstb Pidd1 Nrd1 Ecm1 Serpinb6a Bid Renbp Ddrgk1 Adrm1 Psma3…	GO Biological Processes (C5 GO:BP)
GOBP_POSITIVE_REGULATION_OF_LOCOMOTION	0.00157559	0.0112375	0.45506	0.258307	1.34764	420	Plp1 Ccl7 Glipr2 Cd74 Csf1r Cxcl16 Spry2 Cxcl10 Shtn1 Il6ra Tiam1 P2rx4 C5ar1 Il6 Aif1 Ccl11 C3ar1 Hgf Trf Sema4a Trem2 Cxcr4 Pla2g7 Icam1 Bves Il1b Ctsh Gas6 Sphk1 Acvr1b Fgf1 Sod2 P2ry12 Fbxo31 Ptafr Pdpn Clec7a Prox1 Zc3h12a Nox4 Vegfd Nfe2l2 Sh3rf2 Rarres2 Ccl21a Cx3cr1 Ptk2b Tmsb4x Ccl12 Thbs4 Pdgfc Ccr2 Tgfbr1 F2r Vegfb Plau Pik3cd Ntn1 Hbegf Nckap1l Lyn Hdac4 Vsir Csf1 Prkce Ccbe1 Cd274 Cx…	GO Biological Processes (C5 GO:BP)
GOBP_PROTEIN_POLYMERIZATION	0.00519295	0.0303215	0.407018	0.27941	1.34806	230	Psrc1 Twf2 Mx1 Aif1 Ccl11 Casq1 Cotl1 Tmod4 Icam1 Hcls1 Gpx4 Cobl Ssh2 Mid1ip1 Capza2 Mapt Cyria Msrb1 Tmod1 Ccl21a Bin1 Gas7 Ptk2b Tmsb4x Lmod2 Iqgap2 Prkcd Cav3 Mx2 Gmfg Mief2 Nckap1l Was Prkce Dnm3 Diaph1 Pink1 Grb2 Gsn Fes Coro1a Add3 Pycard Pstpip1 Lmod3 Actr2 Cyrib Capzb Clip1 Nin Slain2 Pfn2 Arpc3 Sptb Carmil2	GO Biological Processes (C5 GO:BP)
GOBP_CELLULAR_RESPONSE_TO_LIPID	0.00172685	0.0121358	0.45506	0.263646	1.35421	382	Cd80 Tlr2 Tnfrsf1b Nod2 Cd14 Nfkbia Cxcl10 Ccl2 Ly86 Pde4b Sirpa Cd86 Ahr Cebpb Twf2 Rorc Il6 Ccr5 Mgst1 Havcr2 Atp1a2 Icam1 Nlrp3 Irak2 Il1b Esrra Sgk1 Pid1 Zfp36l2 Fbxo32 Axl Ptafr Zc3h12a Nrip1 Cxcl5 Mrc1 Tnfaip3 Flt3 Errfi1 Cx3cr1 Ptk2b Tlr4 Per1 Pirb Ticam2 Gpam Aldh1a2 Irf8 Cd68 Tspo Cd55 Lyn Park7 Cflar Ppargc1b Prkce Clu Cd274 Padi2 Nr1h3 Ass1 Ptpn22 Cpt1a Fes Mapk14 Pycard Arg1 Cd36 Nduf…	GO Biological Processes (C5 GO:BP)
GOBP_ENDOCYTOSIS	0.000650912	0.00541172	0.477271	0.260572	1.35434	427	Il10ra Apoe Sele Jchain Igkc Cxcl16 Cd14 Fcgr1 Fnbp1 Abca2 Siglec1 Mapkapk3 Prg4 Cd300a Megf10 Mx1 Aif1 Fcgr2b Trf Hp C4b Trem2 Ighg2c Igha Fcer1g Flot1 Srl Snx10 Sphk1 Axl Clec7a Msr1 Synj1 Mrc1 Arrb2 Clec10a Ccl21a Bin1 Pirb Stab1 Cav3 Mx2 Nedd4l Snx5 Slc2a4 Grk3 Arhgap25 Rabgef1 Itgb2 Ppp3cc Lgals3bp Pacsin3 Nckap1l Rhou Dock2 Ap3m2 Rhog Clu Rab21 Dnm3 Iglv1 Syk Nr1h3 Grb2 Stab2 Dennd1c Ctsl G…	GO Biological Processes (C5 GO:BP)
GOBP_NEGATIVE_REGULATION_OF_PROTEIN_MODIFICATION_PROCESS	0.00124505	0.00921685	0.45506	0.260251	1.35778	420	Apoe Inka2 Ptpro Spry2 Xdh Myoz1 Sirpa Rassf2 N4bp1 Cd300a Klhl31 Pkib Hgf Sh3bp5 Mlxipl Pkig Spry1 Il1b Pkia Prkaa2 Pid1 Bax Dusp6 Spi1 Mapt Zc3h12a Cebpa Arrb2 Tnfaip3 Sh3rf2 Errfi1 Hipk3 Ppp1r14c Ppp1r27 Pde4d Hhatl Deptor Pkn1 Prkcd Ensa Dmd Cav3 Gmfg Tspo Ptpn6 Ptprj Nckap1l Lyn Park7 Dusp1 Prkce Taok3 Parp14 Ube2b Dusp3 Dusp10 Ptprc Cdkn1a Ptpn22 Pycard Wnk1 Sema4d Irak3 Fabp4 Isg15 Prkrip1…	GO Biological Processes (C5 GO:BP)
GOBP_MUSCLE_CELL_DIFFERENTIATION	0.00218704	0.0147916	0.431708	0.278636	1.36538	264	Sik1 Cxcl10 Tnnt3 Acta1 Myoz1 Megf10 Ryr1 Tcap Obscn Myo18b Alpk3 Il4ra Neb Ldb3 Casq1 Tmod4 Bves Flot1 Mypn Speg Ttn Fbxo40 Trim72 Klhl41 Synpo2l Sod2 Smyd1 Nrap Tpm1 Plekho1 Sypl2 Prox1 Rbm24 Tmod1 Arrb2 Bin1 Stac3 Myorg Lmod2 Cd53 Chrnb1 Dmd Cav3 Akap6 Plpp7 Tnnt1 Dmpk Cflar Akap13 Actn2 Hdac4 Mrtfa Smarcd3 Popdc3 Mapk14 Lmod3 Cfl2 Mapk12 Slc8a1 Pgm5 Myoz2 Rgs2 Klhl40 Bnip2 Flnc Six1	GO Biological Processes (C5 GO:BP)
GOBP_REGULATION_OF_VESICLE_MEDIATED_TRANSPORT	0.00112462	0.00846896	0.45506	0.267741	1.3711	369	Apoe Tlr2 Sele Nod2 Cd14 Ccl2 H2-D1 Sirpa Abca2 Atp13a2 Cd300a Il4ra Fcgr2b Trf C4b Slc11a1 Trem2 Rab8b Gab2 Bves Il1b Fcer1g Flot1 Htr2a Gas6 Sphk1 Il2rb Axl H2-M3 Ptafr Clec7a Cd84 Arrb2 Ccl21a Bin1 Pirb Ccr2 Kif5b Cav3 Nedd4l Sar1b Itgb2 Ptprj Ppp3cc Pacsin3 Nckap1l Lyn Dock2 Actn2 Cyba Clu Rab21 Il2rg Il15ra Ptprc Syk Nr1h3 C2 Fes Coro1a Itgam Rac2 Rap1b Pycard Cd36 Prkcb C3 Unc119 Rab29 Il15…	GO Biological Processes (C5 GO:BP)
GOBP_ACTIVATION_OF_PROTEIN_KINASE_ACTIVITY	0.00258372	0.016995	0.431708	0.283891	1.37722	241	Cd74 Adcy7 Nod2 Cd86 Il6ra Mapkapk3 Cd300a C5ar1 Ksr1 Hgf Trf Map3k20 Slc11a1 Cxcr4 Irak2 Il1b Gas6 Dusp6 Fgf1 Card14 Ptk2b Tlr4 Pdgfc Tgfbr1 F2r Madd Pkn1 Prkcd Nckap1l Park7 Taok3 Gadd45g Agap2 Sbk2 Pink1 Ptprc Syk Eif2ak2 Fgf2 Stradb Mapk14 Wnk1 Mink1 Ret Map2k3 Tirap Map3k14 Phb Mapkapk2 Map3k9 Gadd45a Egf Prkar2a Map3k8 Stk11 Traf6 Adcy5 Tnik Mul1 Itgb1bp1 Lamtor3 Bmp4 Tnfrsf10b Ptpn1 Tom1l1…	GO Biological Processes (C5 GO:BP)
GOBP_MITOCHONDRIAL_GENE_EXPRESSION	0.00673904	0.037233	0.407018	0.303534	1.38359	150	Chchd10 Mrpl42 Mrps23 Ppargc1b Qrsl1 Mrpl22 Gatc Mrpl16 Mrpl35 Mrps18b Mtg2 Mrps24 Tfb2m Gatb Tars2 Mrpl55 Mrpl23 Trub2 Taco1 Nsun3 Gfm1 Mrps25 Gfm2 Mrpl36 Trmt10c Mrps21 Mpv17l2 Mrps15 Mrps10 Mtg1 Ndufa7 Lrpprc Mrpl12 Ngrn Mrpl32 Uqcc2 Mrpl13 Mrpl9 Mrpl20 Mrps14 Mrps17 Malsu1 Iars2 Trit1 Mrpl15 Cdk5rap1 Mrpl52 Mrps31 Mrrf Mrpl19 Coa3 Mrpl46 Mrpl33 Mrps30 Pnpt1 Ptcd3 Mrpl2 Mrps18c Mrps22 Mrpl37 M…	GO Biological Processes (C5 GO:BP)
GOBP_NEGATIVE_REGULATION_OF_RESPONSE_TO_EXTERNAL_STIMULUS	0.00305051	0.0196169	0.431708	0.285895	1.38572	239	Apoe H2-Eb1 Ifi205 Fgl2 Tnfrsf1b Nod2 Ptpro Ccl2 Ptger4 Myoz1 Tnfaip8l2 H2-D1 Sirpa Aif1 Hgf Fcgr2b Havcr2 Klrk1 Sema4a Riok3 Nlrp3 Wfdc1 Fem1a H2-M3 Dhx58 Arrb2 Tnfaip3 Pros1 Pirb Trafd1 Prkcd Plau Serpine2 Dusp1 Aoah Parp14 C5ar2 Dusp3 Padi2 Dusp10 Ptprc Nr1h3 Fgf2 Arg1 Serping1 Tnfaip6 Sema4d Irak3 Dpp4 Tspan8 Mefv Dvl1 Ilrun Adar Nlrp12 Socs3 Thbd Trib1 Samhd1 Ubash3b H2-T23 Cd200r1 Inpp5f Mu…	GO Biological Processes (C5 GO:BP)
GOBP_POSITIVE_REGULATION_OF_CATABOLIC_PROCESS	0.000891603	0.00700777	0.477271	0.270542	1.38963	382	Apoe Ifi205 Tnfrsf1b Nod2 Laptm5 Il33 P2rx7 Rnf19b Trp53inp1 Abca2 Actn3 Il6 Ctsc Trem2 Daglb Gpd1 Mlxipl Il1b Prkaa2 Htr2a Bax Mdm2 Zfp36l2 Pfkfb4 Zc3h12a Pnpla2 Rbm24 Sting1 Zc3h12d Cebpa Tnfaip3 Nfe2l2 Sh3rf2 Trim14 Plk3 Sesn2 Trim30d Asb11 Ptk2b Wwp1 Trim30a Prkcd Cav3 Nedd4l Usp13 Dapk1 Svip Mndal Pacsin3 Rchy1 Park7 Vsir Prkce Clu Trim65 Pink1 Cpt1a Fyco1 Tfeb Atxn3 Btg2 Ndufa13 Abcd2 Pip4k…	GO Biological Processes (C5 GO:BP)
GOBP_MULTICELLULAR_ORGANISMAL_HOMEOSTASIS	0.000711556	0.00579314	0.477271	0.273838	1.39599	336	Jchain Adcy7 Nod2 Igkc Cib2 Csf1r P2rx7 Tlr9 Cebpb Actn3 P2rx4 Il6 Lyz2 Il4ra Trf Inpp5d Slc11a1 Ighg2c Mbp Cxcr4 Mlxipl Igha Lpin1 Il1b Ctsh Prkaa2 Fh1 Htr2a Snx10 Bax Adamts5 Ugcg Acacb Tnfaip3 Tnfrsf11a Slc27a1 Ptk2b Mfn2 Tlr4 Pdgfc Prkab2 Ccr2 F2r Dmd Itgb6 Sash3 Ppargc1b Scx Csf1 Dram2 Trpv2 Gatm Gadd45g Plekhm1 Napsa Slc28a2 Arrdc3 Syk Nr1h3 Ucp2 Coro1a Rac2 Cd36 Ighg2b Atp1b2 Lama2 Fabp4 T…	GO Biological Processes (C5 GO:BP)
GOBP_POSITIVE_REGULATION_OF_PROTEOLYSIS	0.00144567	0.0104507	0.45506	0.280986	1.39687	291	Apoe Ifi205 Tnfrsf1b Laptm5 Il33 Xdh Rnf19b Nlrc4 Fas Ctsc Cycs Trem2 Mbp Nlrp3 Il1b Ctsh Bax Mdm2 Clec7a Mapt Zc3h12a Cebpa Nfe2l2 Sh3rf2 Pmaip1 Plk3 Ptk2b F2r Cav3 Usp13 Dapk1 Mndal Rps27l Pacsin3 Rchy1 Lyn Cflar Vsir Ccbe1 Clu Pink1 Syk Clec3b Gsn Pdcd5 Aim2 Pycard Atxn3 Ndufa13 Lgmn Casp1 Mapk12 Bcl10 Mefv Dvl1 Rnf180 Pml Card9 Nlrp12 Klhl40 Egf Pidd1 Nrd1 Cbfa2t3 Adam8 Trib1 Bid Ddrgk1 Adrm1…	GO Biological Processes (C5 GO:BP)
GOBP_RESPONSE_TO_REACTIVE_OXYGEN_SPECIES	0.00640043	0.0359608	0.407018	0.297852	1.39778	177	Apoe Mmp3 Sirpa Ucp3 Il6 Hgf Hp Mb mt-Nd5 Cryab Sphk1 Sod2 Axl Tpm1 Pdk2 Mapt Tnfaip3 Nfe2l2 Plk3 Sesn2 Ptk2b Txnip Prkcd Apod Park7 Cflar Dusp1 Ppargc1b Prdx3 Jun Pink1 Ucp2 Pxn Arg1 Cd36 Cyp1b1	GO Biological Processes (C5 GO:BP)
GOBP_POSITIVE_REGULATION_OF_PEPTIDASE_ACTIVITY	0.00597538	0.0339707	0.407018	0.307538	1.39885	148	Ifi205 Laptm5 Xdh Nlrc4 Fas Cycs Mbp Nlrp3 Ctsh Bax Clec7a Mapt Pmaip1 F2r Dapk1 Rps27l Lyn Cflar Vsir Pink1 Syk Gsn Pdcd5 Aim2 Pycard Ndufa13 Lgmn Casp1 Mapk12 Bcl10 Mefv Pml Card9 Nlrp12 Pidd1 Bid Ddrgk1 Adrm1 Rock2 Picalm Mul1 Tnfrsf10b Arrb1 Casp8 Nod1 Atp2a3 Cyfip2 P2rx1 Tnfsf10 Hsf1 Grn	GO Biological Processes (C5 GO:BP)
GOBP_REGULATION_OF_AUTOPHAGY	0.00171277	0.0120762	0.45506	0.282977	1.40045	281	Il10ra Exoc4 Ifi205 Capn1 Nod2 Mcl1 Trp53inp1 Atp13a2 Hgf Eef1a2 Rragd Trem2 Tbc1d14 Prkaa2 Psap Tigar Mapt Zc3h12a Sting1 Trim14 Plk3 Sesn2 Trim30d Prkab2 Trim30a Vps26a Usp13 Snx5 Dapk1 Tspo Svip Park7 Dram2 Trim65 Wdr41 Pink1 Ptpn22 Fyco1 Pycard Tfeb Ep300 Mtm1 Prkag3 Pip4k2a Uvrag Casp1 Mefv Flcn Clec16a Trp53inp2 Hspb1 Atp6v1c1 Becn1 Dram1 Irgm1 Gpr137b Sh3glb1 Stk11 Atp6v1d Trim5 Hmox1 Trim…	GO Biological Processes (C5 GO:BP)
GOBP_REGULATION_OF_MYELOID_CELL_DIFFERENTIATION	0.00424471	0.0256886	0.407018	0.29503	1.4006	208	H2-Eb1 C1qc Cd74 Nfkbia Rab7b Cebpb Rassf2 Zbtb16 Inpp5d Trem2 Irf7 Tyrobp Hcls1 Prkcq Acvr1b Spi1 Lif Cd4 Stat5b Ptk2b Tlr4 Pirb Gpr171 Nckap1l Lyn Ppargc1b Csf1 Jun Acvr2a Fes Mapk14 Prkcb Foxp1 Ep300 Mitf Isg15 B2m Trib1 Ubash3b Gpr137b Ago4 Traf6 Pf4 Mafb Lilr4b Tfe3 Gata2 H4c18 Ccr1 Cd101 Casp8 Stat1 Pik3r1 Zfp36 Csf3r Zfpm1 Tmem64 Mtor Tob2 Prxl2a Kat2b Tlr3 Klf13 Tnfsf11 Sin3a	GO Biological Processes (C5 GO:BP)
GOBP_G_PROTEIN_COUPLED_RECEPTOR_SIGNALING_PATHWAY	0.000533082	0.00461898	0.477271	0.273601	1.40974	384	Ccl7 Apoe Adgre1 Gpr65 Adcy7 Cxcl16 Rgs10 Cxcl10 Ccl2 Ptger4 Pde4b Tiam1 C5ar1 Ccr5 Obscn Ccl11 C3ar1 Gng2 Daglb Cxcr4 Camk2a Prokr2 Htr2a Zfp219 P2ry6 Gpr132 Fgd2 Sphk1 Psap P2ry12 Rgs1 Ptafr Pik3r5 P2ry2 Cxcl5 Arrb2 Ackr1 Ccl21a Cysltr1 Cx3cr1 Ptk2b P2ry10 Ccl12 Pde4d Iqgap2 Ccr2 Ccl6 F2r Gpr171 Gpr34 Dgke Grk3 Ptpn6 Pik3r6 Gpr141 Akap13 Actn2 Cacna1d Gna15 C5ar2 Agtrap Vav1 Arrdc3 P2ry13 Gpr14…	GO Biological Processes (C5 GO:BP)
GOBP_RECEPTOR_MEDIATED_ENDOCYTOSIS	0.00409124	0.0249346	0.407018	0.297304	1.41038	194	Apoe Sele Jchain Igkc Cxcl16 Cd14 Fcgr1 Abca2 Siglec1 Mx1 Fcgr2b Trf Hp Igha Fcer1g Flot1 Msr1 Mrc1 Arrb2 Ccl21a Pirb Stab1 Cav3 Mx2 Grk3 Itgb2 Clu Rab21 Dnm3 Iglv1 Syk Grb2 Stab2 Ctsl Itgam Cd36 Grk2 C3 Unc119 Eps15 Ap2a2 Cd163 Masp1 Dgkd Iglc1 B2m Egf Bmp2k Plcg2 Picalm Inpp5f Lilr4b Dnm2 Cln3 Pip5k1c Sorl1 Arrb1 Arhgap27 Grem1 Pla2r1 Pdlim7 Calcrl Cbl	GO Biological Processes (C5 GO:BP)
GOBP_LIPID_CATABOLIC_PROCESS	0.00172103	0.0121146	0.45506	0.30247	1.42747	188	Apoe Naaa Plbd1 Daglb Pla2g7 Lpin1 Il1b Gm2a Nceh1 Cyp27a1 Sphk1 Crat Sgpl1 Pnpla7 Pnpla2 Acacb Plcd4 Rarres2 Sesn2 Acox3 Prkcd Cyp4f18 Lipe Gla Fabp3 Aoah Prkce Acaa2 Mlycd Acadm Pde3b Cpt1a Cyp1b1 Abcd2 Eci1 Fabp4 Hsd17b11 Lipa Pik3cg Asah1 Aldh3a2 Prdx6 Plcg2 Hexb Crot Inpp5f Mcee Plaat3 Acadl Galc Lpl Sorl1 Fuca1 Plcb2 Bscl2 Gpcpd1 Hsd17b4 Mgst2 Ppt1 Plcb4 Acadvl Pla2g12a Nudt7 Cpt1c Neu1 Mto…	GO Biological Processes (C5 GO:BP)
GOBP_POSITIVE_REGULATION_OF_MAP_KINASE_ACTIVITY	0.00699833	0.0384196	0.407018	0.306271	1.42987	170	Cd74 Nod2 Tlr9 Mapkapk3 Tiam1 C5ar1 Ksr1 Hgf Trf Map3k20 Cxcr4 Irak2 Il1b Htr2a Fgd2 Dusp6 Fgf1 Pik3r5 Flt3 Tnfrsf11a Ptk2b Tlr4 Pdgfc Madd Pkn1 Pik3r6 Akap13 Taok3 Gadd45g Sbk2 Ptprc Syk Fgf2 Mapk14 Ret Map2k3 Mapkapk2 Map3k9 Pik3cg Gadd45a Rasgrp1 Egf Fzd4 Adam8 Traf6 Tnik Mul1 Ptpn1 Arrb1 Fpr1 Nod1 Ikbkg Map2k4	GO Biological Processes (C5 GO:BP)
GOBP_VIRAL_LIFE_CYCLE	0.000365455	0.00327846	0.498493	0.291574	1.43781	276	Cd80 Apoe H2-Eb1 Ifi205 Cd74 Ciita Ccl2 Cd86 Siglec1 Ccr5 Ly6e Cxcr4 Icam1 Htr2a Trim11 Gas6 Axl Prox1 Zc3h12a Selplg Mrc1 Trim14 Cd4 Trim30d Rab43 Oasl1 Wwp1 Ccl12 Trim30a Ifit1bl1 Bst2 Mx2 Nedd4l Itgb6 Cd55 Mvb12b Lrrc15 Eif2ak2 Oas1a Ubap1 Kpna1 Ctsl Gsn Kpna3 Trim25 Trim26 Dpp4 Eea1 Grk2 Isg15 Rab29 Uvrag Eps15 Oas2 Ccnk Phb Itgb7 Adar Pml Pcx Chmp1b Parp10 Xpr1	GO Biological Processes (C5 GO:BP)
GOBP_REGULATION_OF_DNA_BINDING_TRANSCRIPTION_FACTOR_ACTIVITY	0.000404589	0.00360702	0.498493	0.287967	1.44108	310	Tlr2 Sik1 Nod2 Nfkbia Eda2r Rab7b Tlr9 Nlrc4 Il6 Havcr2 Traf1 Camk2a Icam1 Hcls1 Nlrp3 Irak2 Il1b Flot1 Sgk1 Gas6 Sphk1 Prkcq Prox1 Zc3h12a Sting1 Arrb2 Tnfaip3 Tnfrsf11a Trim14 Cx3cr1 Trim30d Card14 Tmsb4x Tlr4 Trim30a Abra Peli1 Itgb2 Park7 Cflar Hdac4 Ppargc1b Prdx3 Clu Jun Pink1 Syk Eif2ak2 Aim2 Ddx58 Mapk14 Pycard Cd36 Cyp1b1 Prkcb Nfkb2 Trim25 Irak3 Trim26 Ep300 Nfkbie Anxa3 Tirap Bcl10 Ikb…	GO Biological Processes (C5 GO:BP)
GOBP_PROTEIN_KINASE_B_SIGNALING	0.00310184	0.0198877	0.431708	0.309715	1.44713	171	Cd80 Spry2 Ccl2 Xdh Tmem100 Cd86 Phlda3 Pik3ap1 P2rx4 Hgf Hcls1 Il1b Erbb3 Gas6 Fgf1 P2ry12 Axl H2-M3 Pik3r5 Arrb2 Plk3 Sesn2 Ccl21a Cx3cr1 Hpse Myorg Tgfbr1 Cav3 Pik3cd Ptprj Hbegf Osm Park7 Rhog Vav1 Pink1 Grb2 Fgf2 Rac2 Rtn4 Mtm1 Ret Flcn Phb Pik3cg Egf Slc9a3r1 Adam8 Stk11 Inpp5f Mul1 Itgb1bp1	GO Biological Processes (C5 GO:BP)
GOBP_POSITIVE_REGULATION_OF_CELL_ADHESION	0.00060551	0.00513316	0.477271	0.288505	1.45618	315	Cd80 H2-Eb1 Cd83 Cd74 Sele Nod2 Ccl2 H2-D1 Sirpa Cd86 Megf10 Il6 Aif1 Zbtb16 Il4ra Havcr2 Klrk1 Icam1 Nlrp3 Il1b Flot1 Bcl6 Prkcq P2ry12 Tpm1 H2-M3 Ptafr Pdpn Lif Jak1 Ccl21a Cd4 Stat5b Ptk2b Pirb Ccr2 Gpam Ptpn6 Cd44 Rasal3 Pik3r6 Itgb2 Ptprj Cd55 Vcam1 Nckap1l Lyn Sash3 Vsir Csf1 Prkce Icosl Cd274 Vav1 Dusp10 Ank3 Ptprc Syk Grb2 Ptpn22 Coro1a Pycard Cd36 Ccdc88b Dpp4 Ret Bcl10 Cyrib Il15 Egr3 F…	GO Biological Processes (C5 GO:BP)
GOBP_NEGATIVE_REGULATION_OF_CELL_CELL_ADHESION	0.00559685	0.0323732	0.407018	0.32901	1.45836	122	Cd80 H2-Eb1 Cd74 Fgl2 Laptm5 Tnfaip8l2 Cd86 Cebpb Cd300a Il4ra Fcgr2b Havcr2 Mbp Bcl6 H2-M3 Zc3h12a Ccl21a Pirb Il1rn Prkcd Spint2 Peli1 Akna Ptpn6 Serpine2 Vsir Dusp3 Cd274 Ass1 Ptpn22 Arg1 Wnk1	GO Biological Processes (C5 GO:BP)
GOBP_REGULATION_OF_MEMBRANE_POTENTIAL	0.00180487	0.0126249	0.45506	0.308899	1.47703	210	Chchd10 P2rx7 P2rx4 Trdn Atp1a2 Trem2 Scn4b Kcnj11 Ptpn3 Bves Dld Scn4a Pid1 Bax Got1 Sod2 Mapt Arrb2 Pmaip1 Bin1 Ptk2b Clcn1 Atp1b1 Kif5b Chrnb1 Dmd Cav3 Nedd4l Unc13b Akap6 Tspo Kcnk13 Dmpk Gria3 Park7 Kcnab2 Scn1b Actn2 Prdx3 Cacna1d Gna15 Cacna2d1 Chrna1 Popdc3 Jun Ank3 Pink1 Myh14 Ucp2 Glrx Cd36 Kcnj10 Mtln Atp1b2 Casp1 Kcna2 Slc8a1 Dvl1 Gpr88 Slc8b1 Kcnj2 Mfn1	GO Biological Processes (C5 GO:BP)
GOBP_TISSUE_HOMEOSTASIS	0.00314962	0.0201403	0.431708	0.315704	1.47729	166	Jchain Nod2 Igkc Cib2 Csf1r P2rx7 Tlr9 P2rx4 Il6 Lyz2 Trf Inpp5d Ighg2c Mbp Igha Ctsh Fh1 Snx10 Bax Tnfaip3 Tnfrsf11a Ptk2b Tlr4 F2r Dmd Itgb6 Sash3 Ppargc1b Scx Csf1 Dram2 Plekhm1 Napsa Slc28a2 Syk Coro1a Rac2 Ighg2b Atp1b2 Lama2 Tcirg1 Tpp1 Lipa Cd38 Trp53inp2 Hspb1 B2m Abca3 Adam8 Ubash3b Gpr137b Srf Stk11 Traf6	GO Biological Processes (C5 GO:BP)
GOBP_NEGATIVE_REGULATION_OF_TRANSFERASE_ACTIVITY	0.000481046	0.00424481	0.498493	0.306687	1.47916	234	Apoe Inka2 Ptpro Spry2 Cd300a Pkib Sh3bp5 Pkig Spry1 Il1b Pkia Dusp6 Mapt Cebpa Tnfaip3 Errfi1 Hipk3 Deptor Pkn1 Prkcd Cav3 Gmfg Ptpn6 Ptprj Lyn Park7 Dusp1 Prdx3 Taok3 Dusp3 Dusp10 Ptprc Cdkn1a Ptpn22 Pycard Wnk1 Irak3 Pip4k2a Fabp4 Prkrip1 Slc8a1 Dvl1 Dtx3l Hhex Adar Rgs2 Hspb1 Socs3 Gadd45a Parp3 Dusp8 Prkar2a Trib1 Ubash3b Lilr4b Itgb1bp1 Ywhag Bmp4 Rgs14 Ptpn1 Sorl1 Mvp Cep85 Rhoh Hexim1 Ten…	GO Biological Processes (C5 GO:BP)
GOBP_POSITIVE_REGULATION_OF_PROTEIN_KINASE_ACTIVITY	8.05318e-05	0.000909672	0.538434	0.28734	1.48498	392	Ccnd2 Psrc1 Cd74 Adcy7 Nod2 Csf1r Spry2 Fcgr1 Tlr9 Cd86 Il6ra Rassf2 Mapkapk3 Tiam1 Cd300a C5ar1 Ksr1 Hgf Trf Map3k20 Slc11a1 Cxcr4 Irak2 Il1b Htr2a Erbb3 Gas6 Fgd2 Dusp6 Fgf1 Pik3r5 Prox1 Nox4 Flt3 Neurl1a Tnfrsf11a Ccl21a Cd4 Card14 Slc27a1 Ptk2b Tlr4 Pdgfc Tgfbr1 F2r Madd Pkn1 Prkcd Pik3r6 Hbegf Nckap1l Park7 Akap13 Csf1 Taok3 Clu Gadd45g Lcp2 Agap2 Sbk2 Pink1 Ptprc Syk Eif2ak2 Fgf2 Cdkn1a Str…	GO Biological Processes (C5 GO:BP)
GOBP_REGULATION_OF_CYSTEINE_TYPE_ENDOPEPTIDASE_ACTIVITY	0.00224617	0.0150734	0.431708	0.317968	1.48797	172	Ifi205 Laptm5 Xdh Nlrc4 Fas Hgf Cycs Nlrp3 Cryab Ctsh Naip2 Bax Birc3 Gas6 Clec7a Mapt Arrb2 Pmaip1 F2r Dapk1 Cd44 Rps27l Nol3 Park7 Cflar Prdx3 Syk Rps6ka1 Gsn Pdcd5 Aim2 Pycard Ndufa13 Lgmn Casp1 Bcl10 Mefv Cast Pml Card9 Nlrp12 Pidd1 Bid Mul1 Tnfrsf10b Cst7 Arrb1 Casp8 Nod1 Atp2a3 Cyfip2 P2rx1 Gpx1 Tnfaip8 Tnfsf10 Hsf1 Psmb9 Lgals9 Fis1 Pparg Ctsd S100a9 Plaur S100a8 Tnfsf14 Malt1 Rffl Sirt1 A…	GO Biological Processes (C5 GO:BP)
GOBP_NEGATIVE_REGULATION_OF_PHOSPHORUS_METABOLIC_PROCESS	8.85838e-05	0.000992829	0.538434	0.288953	1.48897	386	Apoe Inka2 Ptpro Spry2 Xdh Myoz1 Sirpa Abca2 Rassf2 Cd300a Actn3 Klhl31 Pkib Hgf Sh3bp5 Mlxipl Pkig Spry1 Il1b Pkia Pid1 Bax Dusp6 Tigar Mapt Zc3h12a Cebpa Arrb2 Tnfaip3 Sh3rf2 Errfi1 Dnajc15 Hipk3 Ppp1r14c Ppp1r27 Slc27a1 Pde4d Wdr81 Deptor Pkn1 Prkcd Ensa Dmd Cav3 Gmfg Ptpn6 Ptprj Nckap1l Lyn Park7 Dusp1 Hdac4 Prdx3 Taok3 Parp14 Ube2b Dusp3 Dusp10 Ptprc Cdkn1a Ptpn22 Pycard Wnk1 Sema4d Irak3 Pi…	GO Biological Processes (C5 GO:BP)
GOBP_ION_HOMEOSTASIS	2.9799e-05	0.000382686	0.57561	0.286695	1.49455	472	Ccl7 Apoe Gpr65 Cib2 Cxcl10 Ccl2 P2rx7 Ptger4 Atp13a2 Jph2 P2rx4 C5ar1 Ryr1 Trdn Ccr5 Ccl11 C3ar1 Slc7a8 Mt2 Atp2a1 Trf Hjv Casq1 Fth1 Jph1 Wnk2 Slc11a1 Atp1a2 Cxcr4 Hrc Ptpn3 Htr2a Snx10 P2ry6 Dhrs7c Tmem38b Flvcr1 Bax Iscu Got1 Tmem38a Mcub Cd52 Pdk2 Slc25a28 Jsrp1 Grina Sypl2 P2ry2 Rab20 C7 Ccl21a Cysltr1 Pacs2 Cd4 Cx3cr1 Ptk2b P2ry10 Ccl12 Pde4d Ccr2 Atp1b1 Ccl6 F2r Dmd Cav3 Nedd4l Snx5 Akap6…	GO Biological Processes (C5 GO:BP)
GOBP_REGULATION_OF_PROTEIN_SERINE_THREONINE_KINASE_ACTIVITY	4.56153e-05	0.000549804	0.557332	0.292309	1.50266	378	Ccng1 Apoe Inka2 Ccnd2 Psrc1 Cd74 Nod2 Csf1r Spry2 Cxcl10 Tlr9 Mapkapk3 Tiam1 Cd300a C5ar1 Pkib Ksr1 Hgf Trf Map3k20 Cxcr4 Pkig Spry1 Irak2 Il1b Pkia Htr2a Fgd2 Dusp6 Fgf1 Pik3r5 Prox1 Cebpa Tnfaip3 Flt3 Tnfrsf11a Hipk3 Sesn2 Slc27a1 Ptk2b Tlr4 Pdgfc Madd Pkn1 Prkcd Cav3 Ptpn6 Pik3r6 Ptprj Lyn Dusp1 Akap13 Taok3 Gadd45g Dusp3 Sbk2 Dusp10 Ptprc Syk Fgf2 Cdkn1a Ptpn22 Mapk14 Pycard Irak3 Prkag3 Ret…	GO Biological Processes (C5 GO:BP)
GOBP_PEPTIDYL_TYROSINE_MODIFICATION	0.000186185	0.00186834	0.518848	0.308248	1.50481	258	Cd80 Cd74 Nod2 Csf1r Rap2b Fcgr1 Il6ra Cd300a Il6 Hgf Sh3bp5 Aatk Trem2 Icam1 Hcls1 Ttn Htr2a Erbb3 Gas6 Axl Clec7a Lif Nox4 Arrb2 Flt3 Neurl1a Errfi1 Bst1 Hipk3 Jak1 Tec Cd4 Ptk2b Thbs4 Pdgfc Prkcd Ptpn6 Cd44 Efemp1 Itgb2 Ptprj Hbegf Osm Lyn Prkce Musk Parp14 Ptprc Syk Eif2ak2 Parp9 Fes Cd36 Ace Sema4d Ret Unc119 Map2k3 Samsn1	GO Biological Processes (C5 GO:BP)
GOBP_ANTIGEN_PROCESSING_AND_PRESENTATION_OF_PEPTIDE_ANTIGEN_VIA_MHC_CLASS_I	0.00602517	0.0342087	0.407018	0.355351	1.51957	93	Fcgr1 H2-D1 Mfsd6 Clec4a3 Fcer1g H2-M3 Psmd4 Sar1b Ncf2 Cyba H2-K1 Cd36 Ace Ifi30 Tapbp Ikbkb H2-Q4 Cybb H2-T22 Ncf4 B2m Psmb8 Psmb7 Tap1 H2-T23 Psma3 Tap2 Erap1 Psmb10 Psmb3 Ikbkg Psmc1 Psmb9 Psma6 Tapbpl Ncf1 Psme1 Ide Itgb5 Psmc5 Psmd14 Hfe Psmd6 Psmc2 H2-Q10 Psma2 Chuk Psmd10	GO Biological Processes (C5 GO:BP)
GOBP_REGULATION_OF_HEART_CONTRACTION	0.00229201	0.0153333	0.431708	0.342804	1.52275	124	Pde4b P2rx4 Ryr1 Trdn Atp2a1 Casq1 Cacna1s Atp1a2 Scn4b Kcnj11 Des Hrc Bves Cacng1 Tmem38b Tmem38a Tpm1 Cacng6 Zc3h12a Celf2 Bin1 Pde4d Atp1b1 Dmd Cav3 Dmpk Hbegf Scn1b Hdac4 Cacna1d Cacnb1 Cacna2d1 Stim1 Grk2 Atp1b2 Slc8a1 Rgs2 Kcnj2 Pik3cg	GO Biological Processes (C5 GO:BP)
GOBP_STRESS_ACTIVATED_PROTEIN_KINASE_SIGNALING_CASCADE	0.000265814	0.00253199	0.498493	0.318527	1.52479	219	Nod2 Eda2r Xdh Ptger4 Tlr9 Sirpa Rassf2 Fas Klhl31 Hgf Fcgr2b Trf Map3k20 Traf1 Irak2 Il1b Cryab Sphk1 Spi1 Clec7a Zc3h12a Sh3rf2 Hipk3 Ccl21a Ptk2b Tlr4 Per1 Pkn1 Cav3 Lyn Dusp1 Taok3 Gadd45g Dusp3 Dusp10 Pink1 Syk Eif2ak2 Ptpn22 Stradb Mapk14 Pycard Mink1 Map2k3 Tirap Ikbkb Traf5 Mapkapk2 Card9 Zmynd11 Map3k9 Gadd45a Rasgrp1 Cyld Map3k8 Trib1 Traf6 Tnik Mul1 Ptpn1 Nod1 Ccm2 Ikbkg Map2k4 Akr1b3 …	GO Biological Processes (C5 GO:BP)
GOBP_NEGATIVE_REGULATION_OF_KINASE_ACTIVITY	0.000352872	0.00317921	0.498493	0.325677	1.54609	208	Apoe Inka2 Ptpro Spry2 Cd300a Pkib Sh3bp5 Pkig Spry1 Il1b Pkia Dusp6 Mapt Cebpa Tnfaip3 Errfi1 Hipk3 Deptor Pkn1 Prkcd Cav3 Gmfg Ptpn6 Ptprj Lyn Park7 Dusp1 Prdx3 Taok3 Dusp3 Dusp10 Ptprc Cdkn1a Ptpn22 Pycard Wnk1 Irak3 Pip4k2a Fabp4 Prkrip1 Slc8a1 Dvl1 Hhex Adar Rgs2 Hspb1 Socs3 Gadd45a Dusp8 Prkar2a Trib1 Ubash3b Lilr4b Itgb1bp1 Ywhag Bmp4 Rgs14 Ptpn1 Sorl1 Mvp Cep85 Rhoh Hexim1 Cbl Coro1c Camk…	GO Biological Processes (C5 GO:BP)
GOBP_REGULATION_OF_REGULATED_SECRETORY_PATHWAY	0.00472823	0.027872	0.407018	0.373677	1.5475	82	H2-D1 Cd300a Il4ra Fcgr2b Gab2 Htr2a H2-M3 Ptafr Cd84 Ccr2 Itgb2 Lyn Syk Fes Itgam Rac2 Rap1b Prkcb Dvl1 H2-T23 Stxbp2 Unc13d Hmox1 Gata2 Rab3d Fgr P2rx1 Cacna1g Notch1 F2rl1 Syt15 Lgals9 Stx4a Adgre5 Stxbp3 Dtnbp1 Blk Lamp1 Rab27a Kcnb1 Vps18	GO Biological Processes (C5 GO:BP)
GOBP_ACTOMYOSIN_STRUCTURE_ORGANIZATION	0.000792343	0.00633375	0.477271	0.334149	1.55118	161	Gpr65 Tnnt3 Acta1 Ptger4 Myoz1 Tcap Obscn Limch1 Neb Ldb3 Casq1 Tmod4 Mypn Ttn Klhl41 Synpo2l Nrap Tpm1 Prox1 Tmod1 Nox4 Cdc42bpg Ptk2b Lmod2 Tgfbr1 Cav3 Tnnt1 Cflar Was Akap13 Actn2 Myh14 Pxn Lmod3 Cfl2 Pgm5 Myoz2 Epb41l4b Zyx Pfn2 Srf Rock2 Arhgef10l Itgb1bp1	GO Biological Processes (C5 GO:BP)
GOBP_REGULATION_OF_MAP_KINASE_ACTIVITY	0.000163607	0.00166501	0.518848	0.323193	1.55171	228	Apoe Cd74 Nod2 Spry2 Tlr9 Mapkapk3 Tiam1 Cd300a C5ar1 Ksr1 Hgf Trf Map3k20 Cxcr4 Spry1 Irak2 Il1b Htr2a Fgd2 Dusp6 Fgf1 Pik3r5 Flt3 Tnfrsf11a Hipk3 Ptk2b Tlr4 Pdgfc Madd Pkn1 Prkcd Cav3 Ptpn6 Pik3r6 Ptprj Lyn Dusp1 Akap13 Taok3 Gadd45g Dusp3 Sbk2 Dusp10 Ptprc Syk Fgf2 Ptpn22 Mapk14 Irak3 Ret Map2k3 Mapkapk2 Rgs2 Map3k9 Pik3cg Gadd45a Rasgrp1 Egf Dusp8 Fzd4 Adam8 Trib1 Traf6 Tnik Mul1 Bmp4 Rgs14 P…	GO Biological Processes (C5 GO:BP)
GOBP_METAL_ION_HOMEOSTASIS	1.40117e-05	0.000204258	0.593325	0.301269	1.5523	384	Ccl7 Apoe Gpr65 Cib2 Cxcl10 Ccl2 P2rx7 Ptger4 Atp13a2 Jph2 P2rx4 C5ar1 Ryr1 Trdn Ccr5 Ccl11 C3ar1 Slc7a8 Mt2 Atp2a1 Trf Hjv Casq1 Fth1 Jph1 Slc11a1 Atp1a2 Cxcr4 Hrc Htr2a Snx10 P2ry6 Dhrs7c Tmem38b Flvcr1 Bax Iscu Got1 Tmem38a Mcub Cd52 Slc25a28 Jsrp1 Grina Sypl2 C7 Ccl21a Cysltr1 Pacs2 Cd4 Cx3cr1 Ptk2b P2ry10 Ccl12 Pde4d Ccr2 Atp1b1 Ccl6 F2r Dmd Cav3 Nedd4l Snx5 Akap6 Ptpn6 1600014C10Rik Slc12a9…	GO Biological Processes (C5 GO:BP)
GOBP_REACTIVE_OXYGEN_SPECIES_BIOSYNTHETIC_PROCESS	0.00624251	0.035165	0.407018	0.377947	1.55441	77	Sirpa P2rx4 Icam1 Il1b Sod2 Clec7a Zc3h12a Nox4 Cx3cr1 Ptk2b Tlr4 Tspo Itgb2 Park7 Cflar Gla Hdac4 Cyba Clu Ass1 Cd36 Cyp1b1 Abcd2	GO Biological Processes (C5 GO:BP)
GOBP_TAXIS	1.13943e-05	0.000173121	0.593325	0.300986	1.56388	411	Ccl7 Cd74 Nod2 Ptpro Csf1r Cxcl16 Cxcl10 Ccl2 Pde4b Il6ra Tiam1 P2rx4 C5ar1 Il6 Ccr5 Aif1 Ccl11 C3ar1 Hgf Klrk1 Sema4a Trem2 Cxcr4 Gab2 Pla2g7 Nexn Nfasc Fcer1g Mypn Myot Jaml Gas6 Prkcq Fgf1 P2ry12 Ptafr Bmpr1b Cxcl5 Lrtm1 Vegfd Arrb2 Rarres2 Tnfrsf11a Bst1 Ccl21a Cysltr1 Cx3cr1 Ptk2b Tmsb4x Ccl12 Thbs4 Ccr2 Ccl6 Kif5b Prkcd Vegfb Plau Flrt2 Pik3cd Ntn1 Itgb2 Ptprj Hbegf Vcam1 Nckap1l Lyn Dock2 …	GO Biological Processes (C5 GO:BP)
GOBP_MYELOID_CELL_DIFFERENTIATION	1.23272e-05	0.00018423	0.593325	0.307674	1.56866	347	H2-Eb1 Ifi205 Tlr2 C1qc Cd74 Relb Csf1r Nfkbia Rab7b Itgb8 Cebpb Rassf2 Zbtb16 Mt2 Trf Inpp5d Trem2 Irf7 Gab2 Tyrobp Hcls1 Bcl6 Snx10 Flvcr1 Prkx Prkcq Acvr1b Spi1 Lif Cebpa Tnfrsf11a Nrros Ostm1 Cd4 Stat5b Ptk2b Tlr4 Pirb Gpr171 Irf8 Ptpn6 Pik3cd Itgb6 Nckap1l Lyn Ppargc1b Csf1 Prdx3 Jun Acvr2a Fes Mapk14 Prkcb Foxp1 Ep300 Mitf Pip4k2a Isg15 Tcirg1 Tirap Il15 Adar Pml B2m Alas1 Cbfa2t3 Trib1 Uba…	GO Biological Processes (C5 GO:BP)
GOBP_RESPONSE_TO_IONIZING_RADIATION	0.000641852	0.00538016	0.477271	0.353332	1.56878	123	Aen Ccl7 Ifi205 Cxcl10 Map3k20 Icam1 Cryab Bax Mdm2 Tigar Nox4 Itgb6 Vcam1 Ptprc Grb2 Dclre1c Cdkn1a Mapk14 Nabp1 Lig4 Pml Inip Polb Thbd Gadd45a Ccnd1 Stk11 Dnm2	GO Biological Processes (C5 GO:BP)
GOBP_ANTIGEN_PROCESSING_AND_PRESENTATION_OF_PEPTIDE_OR_POLYSACCHARIDE_ANTIGEN_VIA_MHC_CLASS_II	0.00333306	0.0209652	0.431708	0.376226	1.57027	84	Ctss H2-Aa H2-Eb1 H2-Ab1 Cd74 Fcgr2b Trem2 Marchf1 Fcer1g Capza2 Dynll2 Ap1b1 Sar1b Ctsl Pycard Lgmn Ifi30 Ap2a2 Capzb	GO Biological Processes (C5 GO:BP)
GOBP_STRIATED_MUSCLE_CELL_DIFFERENTIATION	0.000107258	0.00116579	0.538434	0.332798	1.57174	197	Sik1 Cxcl10 Tnnt3 Acta1 Myoz1 Ryr1 Tcap Obscn Myo18b Alpk3 Il4ra Neb Ldb3 Casq1 Tmod4 Bves Flot1 Mypn Ttn Trim72 Klhl41 Synpo2l Smyd1 Nrap Tpm1 Plekho1 Prox1 Rbm24 Tmod1 Arrb2 Stac3 Myorg Lmod2 Cd53 Chrnb1 Dmd Cav3 Akap6 Plpp7 Tnnt1 Dmpk Cflar Akap13 Actn2 Hdac4 Popdc3 Mapk14 Lmod3 Cfl2 Slc8a1 Pgm5 Myoz2 Rgs2 Klhl40 Flnc Six1	GO Biological Processes (C5 GO:BP)
GOBP_BIOLOGICAL_PROCESS_INVOLVED_IN_INTERACTION_WITH_HOST	0.000699773	0.00572571	0.477271	0.336125	1.57294	172	Cd80 H2-Eb1 Cd74 Ciita Cd86 Siglec1 Ccr5 Ly6e Cxcr4 Icam1 Htr2a Trim11 Gas6 Axl Selplg Mrc1 Trim14 Cd4 Trim30d Wwp1 Trim30a Ifit1bl1 Itgb6 Cd55 Eif2ak2 Grb2 Kpna1 Ctsl Gsn Kpna3 Trim25 Trim26 Dpp4 Grk2 Uvrag Eps15 Phb Itgb7 Pml Pcx Xpr1 Irgm1 Ifitm3	GO Biological Processes (C5 GO:BP)
GOBP_CELLULAR_ION_HOMEOSTASIS	1.01215e-05	0.000158239	0.593325	0.304524	1.57797	395	Ccl7 Apoe Gpr65 Cib2 Cxcl10 Ccl2 P2rx7 Ptger4 Atp13a2 Jph2 P2rx4 C5ar1 Ryr1 Trdn Ccr5 Ccl11 C3ar1 Mt2 Atp2a1 Trf Hjv Casq1 Fth1 Jph1 Slc11a1 Atp1a2 Cxcr4 Hrc Htr2a P2ry6 Dhrs7c Tmem38b Flvcr1 Bax Iscu Got1 Tmem38a Mcub Cd52 Jsrp1 Grina Sypl2 P2ry2 Rab20 C7 Ccl21a Cysltr1 Pacs2 Cd4 Cx3cr1 Ptk2b P2ry10 Ccl12 Pde4d Ccr2 Atp1b1 Ccl6 F2r Dmd Cav3 Nedd4l Akap6 Ptpn6 Tasl 1600014C10Rik Dmpk Nol3 Cd55 La…	GO Biological Processes (C5 GO:BP)
GOBP_NEGATIVE_REGULATION_OF_MAPK_CASCADE	0.000539191	0.00466255	0.477271	0.351017	1.57978	137	Apoe Spry2 P2rx7 Sirpa Cd300a Klhl31 Wnk2 Spry1 Il1b Dusp6 Lif Ndrg2 Sh3rf2 Errfi1 Hipk3 Tlr4 Per1 Prkcd Cav3 Ptpn6 Ptprj Lyn Dusp1 Taok3 Dusp3 Dusp10 Pink1 Ptprc Ptpn22 Irak3 Flcn Phb Rgs2 Zmynd11 Slc9a3r1 Cyld Dusp8 Lilr4b Itgb1bp1 Bmp4 Rgs14 Ptpn1 Sorl1 Arrb1 Synj2bp Rnf149 Tbc1d10c Sirt3 Abca7 Camk2n1 F2rl1	GO Biological Processes (C5 GO:BP)
[truncated: 561 more rows]

## Sheet: 10-dpf Apex1KO vs WT
Gene set enrichment analysis results for the comparative between P-Apex1 KO and WT at 10-dpf for the GO Biological Processes and Hallmark databases from MSigDB v7.4. In green those processes plotted in Fig S8 and S11
[truncated: 1,428 more rows]

## Sheet: 14-dpf Apex1KO vs WT
Gene set enrichment analysis results for the comparative between P-Apex1 KO and WT at 14-dpf for the GO Biological Processes and Hallmark databases from MSigDB v7.4. In green those processes plotted in Fig S8, S11 and 7
[truncated: 1,197 more rows]
