# Supplementary material for: APEX1, a transcriptional hub for endochondral ossification and fracture repair
Source: Bone Res. 2026 Jan 16;14:7. doi: 10.1038/s41413-025-00486-1 (PMC12811256; doi:10.1038/s41413-025-00486-1)
Supplement: Supplementary file 4 — Supplemental Table 2 [file 41413_2025_486_MOESM4_ESM.xlsx]

## Sheet: 3-dpf Apex1KO vs WT
DESEq2 differentially expressed genes (FDR < 0.05) for the comparison between P-Apex1 KO and WT samples at 3-dpf
	baseMean	log2FoldChange	lfcSE	stat	pvalue	padj	mgi_symbol	description	gene_biotype	chromosome_name	start_position	end_position	strand
ENSMUSG00000042182	266.244	-0.652585	0.185297	-3.52183	0.000428577	0.0464117	Bend6	BEN domain containing 6 [Source:MGI Symbol;Acc:MGI:2444572]	protein_coding	1	33891133	33946897	-1
ENSMUSG00000027832	5215.06	-0.56444	0.155555	-3.62856	0.000285011	0.0384062	Ptx3	pentraxin related gene [Source:MGI Symbol;Acc:MGI:104641]	protein_coding	3	66127331	66133226	1
ENSMUSG00000021411	630.975	-0.469996	0.115271	-4.07732	4.55577e-05	0.0130414	Pxdc1	PX domain containing 1 [Source:MGI Symbol;Acc:MGI:1914145]	protein_coding	13	34811817	34837469	-1
ENSMUSG00000038679	5725.56	-0.464064	0.110886	-4.18507	2.85082e-05	0.0102264	Trps1	transcriptional repressor GATA binding 1 [Source:MGI Symbol;Acc:MGI:1927616]	protein_coding	15	50518148	50753859	-1
ENSMUSG00000035365	906.434	-0.382925	0.100823	-3.798	0.000145867	0.0253522	Parpbp	PARP1 binding protein [Source:MGI Symbol;Acc:MGI:1922567]	protein_coding	10	87927294	87982803	-1
ENSMUSG00000079470	776.023	-0.35484	0.0922601	-3.84609	0.000120019	0.0231071	Utp14b	UTP14B small subunit processome component [Source:MGI Symbol;Acc:MGI:2445092]	protein_coding	1	78635755	78649229	1
ENSMUSG00000033083	1247.89	-0.342701	0.0908757	-3.77109	0.000162534	0.0261013	Tbc1d4	TBC1 domain family, member 4 [Source:MGI Symbol;Acc:MGI:2429660]	protein_coding	14	101679796	101846627	-1
ENSMUSG00000031644	1021.18	-0.334078	0.0791034	-4.22331	2.40742e-05	0.00927829	Nek1	NIMA (never in mitosis gene a)-related expressed kinase 1 [Source:MGI Symbol;Acc:MGI:97303]	protein_coding	8	61446229	61584380	1
ENSMUSG00000020181	1340.06	-0.333958	0.078989	-4.2279	2.35883e-05	0.00927829	Nav3	neuron navigator 3 [Source:MGI Symbol;Acc:MGI:2183703]	protein_coding	10	109517120	110292065	-1
ENSMUSG00000027201	1400.8	-0.236674	0.0661955	-3.57538	0.000349716	0.0413855	Myef2	myelin basic protein expression factor 2, repressor [Source:MGI Symbol;Acc:MGI:104592]	protein_coding	2	124926548	124965581	-1
ENSMUSG00000020671	5598.95	0.216546	0.056385	3.84048	0.000122792	0.0231071	Rab10	RAB10, member RAS oncogene family [Source:MGI Symbol;Acc:MGI:105066]	protein_coding	12	3297428	3359969	-1
ENSMUSG00000059714	2398.52	0.268719	0.0736386	3.64916	0.000263103	0.0372859	Flot1	flotillin 1 [Source:MGI Symbol;Acc:MGI:1100500]	protein_coding	17	36134122	36143683	1
ENSMUSG00000040430	1466.05	0.269381	0.0776689	3.46832	0.00052372	0.0492769	Pitpnc1	phosphatidylinositol transfer protein, cytoplasmic 1 [Source:MGI Symbol;Acc:MGI:1919045]	protein_coding	11	107098718	107361525	-1
ENSMUSG00000037656	1471.67	0.277187	0.0728451	3.80515	0.000141716	0.0253066	Slc20a2	solute carrier family 20, member 2 [Source:MGI Symbol;Acc:MGI:97851]	protein_coding	8	22966804	23059628	1
ENSMUSG00000022905	3580.93	0.279682	0.0688976	4.0594	4.91999e-05	0.0134468	Kpna1	karyopherin (importin) alpha 1 [Source:MGI Symbol;Acc:MGI:103560]	protein_coding	16	35799120	35857501	1
ENSMUSG00000029174	3018.56	0.28248	0.0715619	3.94735	7.90225e-05	0.0189649	Tbc1d1	TBC1 domain family, member 1 [Source:MGI Symbol;Acc:MGI:1889508]	protein_coding	5	64313648	64508829	1
ENSMUSG00000026466	3974.7	0.314691	0.0869147	3.62069	0.000293818	0.0385577	Tor1aip1	torsin A interacting protein 1 [Source:MGI Symbol;Acc:MGI:3582693]	protein_coding	1	155880345	155912226	-1
ENSMUSG00000057469	1041.2	0.330273	0.0881218	3.74792	0.000178306	0.0269313	E2f6	E2F transcription factor 6 [Source:MGI Symbol;Acc:MGI:1354159]	protein_coding	12	16860964	16889743	1
ENSMUSG00000044197	1822.56	0.375462	0.0959898	3.91148	9.17322e-05	0.0198678	Gpr146	G protein-coupled receptor 146 [Source:MGI Symbol;Acc:MGI:1933113]	protein_coding	5	139363452	139382170	1
ENSMUSG00000020190	8324.58	0.407404	0.111506	3.65366	0.000258527	0.0370954	Mknk2	MAP kinase-interacting serine/threonine kinase 2 [Source:MGI Symbol;Acc:MGI:894279]	protein_coding	10	80501161	80513946	-1
ENSMUSG00000030189	8645.45	0.413695	0.117906	3.50867	0.000450351	0.0465728	Ybx3	Y box protein 3 [Source:MGI Symbol;Acc:MGI:2137670]	protein_coding	6	131341818	131365439	-1
ENSMUSG00000017929	3262.91	0.418519	0.118133	3.54279	0.000395916	0.044596	B4galt5	UDP-Gal:betaGlcNAc beta 1,4-galactosyltransferase, polypeptide 5 [Source:MGI Symbol;Acc:MGI:1927169]	protein_coding	2	167140364	167191103	-1
ENSMUSG00000042608	1865.14	0.42344	0.0974493	4.34523	1.39128e-05	0.00798682	Stk40	serine/threonine kinase 40 [Source:MGI Symbol;Acc:MGI:1921428]	protein_coding	4	125997750	126034822	1
ENSMUSG00000019872	2178.73	0.427206	0.11062	3.86192	0.0001125	0.0230605	Smpdl3a	sphingomyelin phosphodiesterase, acid-like 3A [Source:MGI Symbol;Acc:MGI:1931437]	protein_coding	10	57670431	57687926	1
ENSMUSG00000020307	1967.58	0.428372	0.120838	3.54499	0.000392621	0.044596	Cdc34	cell division cycle 34 [Source:MGI Symbol;Acc:MGI:102657]	protein_coding	10	79518029	79524232	1
ENSMUSG00000022270	1735.36	0.459798	0.122097	3.76584	0.00016599	0.0261013	Retreg1	reticulophagy regulator 1 [Source:MGI Symbol;Acc:MGI:1913520]	protein_coding	15	25843266	25973773	1
ENSMUSG00000072620	3113.03	0.472261	0.129944	3.63435	0.000278683	0.0380833	Slfn2	schlafen 2 [Source:MGI Symbol;Acc:MGI:1313258]	protein_coding	11	82955938	82961504	1
ENSMUSG00000001552	2146.84	0.512574	0.11695	4.38285	1.17138e-05	0.00767731	Jup	junction plakoglobin [Source:MGI Symbol;Acc:MGI:96650]	protein_coding	11	100259784	100288589	-1
ENSMUSG00000000628	4108.81	0.519638	0.13735	3.78332	0.000154748	0.0261013	Hk2	hexokinase 2 [Source:MGI Symbol;Acc:MGI:1315197]	protein_coding	6	82702006	82751435	-1
ENSMUSG00000049502	2905.61	0.52048	0.145404	3.57955	0.000344188	0.0413855	Dtx3l	deltex 3-like, E3 ubiquitin ligase [Source:MGI Symbol;Acc:MGI:2656973]	protein_coding	16	35746881	35759521	-1
ENSMUSG00000032860	340.205	0.527425	0.123554	4.26877	1.96552e-05	0.00902487	P2ry2	purinergic receptor P2Y, G-protein coupled 2 [Source:MGI Symbol;Acc:MGI:105107]	protein_coding	7	100645775	100662073	-1
ENSMUSG00000037731	1705.91	0.550727	0.124674	4.41733	9.99285e-06	0.00767731	Themis2	thymocyte selection associated family member 2 [Source:MGI Symbol;Acc:MGI:2446213]	protein_coding	4	132509154	132523698	-1
ENSMUSG00000036745	1125.14	0.557793	0.155878	3.57839	0.000345711	0.0413855	Ttll7	tubulin tyrosine ligase-like family, member 7 [Source:MGI Symbol;Acc:MGI:1918142]	protein_coding	3	146558122	146689764	1
ENSMUSG00000019528	2790.83	0.56016	0.155932	3.59233	0.00032774	0.0413421	Gyg	glycogenin [Source:MGI Symbol;Acc:MGI:1351614]	protein_coding	3	20176248	20209481	-1
ENSMUSG00000029189	704.895	0.575312	0.162729	3.5354	0.000407166	0.0449409	Sel1l3	sel-1 suppressor of lin-12-like 3 (C. elegans) [Source:MGI Symbol;Acc:MGI:1916941]	protein_coding	5	53264425	53371269	-1
ENSMUSG00000025348	2525.44	0.588142	0.162197	3.6261	0.000287737	0.0384062	Itga7	integrin alpha 7 [Source:MGI Symbol;Acc:MGI:102700]	protein_coding	10	128769687	128794151	1
ENSMUSG00000020593	2435.36	0.590513	0.139382	4.23666	2.26872e-05	0.00927829	Lpin1	lipin 1 [Source:MGI Symbol;Acc:MGI:1891340]	protein_coding	12	16585670	16696967	-1
ENSMUSG00000030695	44311.8	0.625291	0.173125	3.61178	0.0003041	0.039222	Aldoa	aldolase A, fructose-bisphosphate [Source:MGI Symbol;Acc:MGI:87994]	protein_coding	7	126394406	126399923	-1
ENSMUSG00000037493	343.802	0.636417	0.142457	4.46744	7.91606e-06	0.00767731	Cib2	calcium and integrin binding family member 2 [Source:MGI Symbol;Acc:MGI:1929293]	protein_coding	9	54452078	54467502	-1
ENSMUSG00000024737	1417.27	0.637749	0.154727	4.12178	3.75954e-05	0.0116098	Slc15a3	solute carrier family 15, member 3 [Source:MGI Symbol;Acc:MGI:1929691]	protein_coding	19	10817091	10836726	1
ENSMUSG00000079017	1500.74	0.648347	0.168271	3.85299	0.000116684	0.0231071	Ifi27l2a	interferon, alpha-inducible protein 27 like 2A [Source:MGI Symbol;Acc:MGI:1924183]	protein_coding	12	103408426	103409939	-1
ENSMUSG00000037820	6284.59	0.649461	0.15377	4.22358	2.40455e-05	0.00927829	Tgm2	transglutaminase 2, C polypeptide [Source:MGI Symbol;Acc:MGI:98731]	protein_coding	2	157958322	157988356	-1
ENSMUSG00000011148	3155.64	0.664819	0.176528	3.76609	0.000165823	0.0261013	Adssl1	adenylosuccinate synthetase like 1 [Source:MGI Symbol;Acc:MGI:87947]	protein_coding	12	112586479	112607794	1
ENSMUSG00000074063	383.139	0.716492	0.200272	3.57759	0.000346776	0.0413855	Osgin1	oxidative stress induced growth inhibitor 1 [Source:MGI Symbol;Acc:MGI:1919089]	protein_coding	8	120160863	120172995	1
ENSMUSG00000054404	5414.76	0.729809	0.207938	3.50975	0.000448528	0.0465728	Slfn5	schlafen 5 [Source:MGI Symbol;Acc:MGI:1329004]	protein_coding	11	82842175	82855666	1
ENSMUSG00000030137	526.111	0.737434	0.17247	4.27572	1.90518e-05	0.00902487	Tuba8	tubulin, alpha 8 [Source:MGI Symbol;Acc:MGI:1858225]	protein_coding	6	121187655	121203813	1
ENSMUSG00000069874	1597.93	0.738326	0.184583	3.99996	6.3352e-05	0.0163658	Irgm2	immunity-related GTPase family M member 2 [Source:MGI Symbol;Acc:MGI:1926262]	protein_coding	11	58090444	58113608	1
ENSMUSG00000068699	13985.4	0.777539	0.19702	3.9465	7.93025e-05	0.0189649	Flnc	filamin C, gamma [Source:MGI Symbol;Acc:MGI:95557]	protein_coding	6	29433255	29461882	1
ENSMUSG00000005716	7558.67	0.781726	0.206869	3.77884	0.000157558	0.0261013	Pvalb	parvalbumin [Source:MGI Symbol;Acc:MGI:97821]	protein_coding	15	78075314	78090600	-1
ENSMUSG00000063268	689.49	0.783011	0.178897	4.37689	1.20386e-05	0.00767731	Parp10	poly (ADP-ribose) polymerase family, member 10 [Source:MGI Symbol;Acc:MGI:3712326]	protein_coding	15	76115374	76127641	-1
ENSMUSG00000025804	2990.23	0.797052	0.229331	3.47555	0.000509814	0.0489822	Ccr1	chemokine (C-C motif) receptor 1 [Source:MGI Symbol;Acc:MGI:104618]	protein_coding	9	123762161	123768729	-1
ENSMUSG00000001027	2115.14	0.803674	0.226364	3.55036	0.000384698	0.044596	Scn4a	sodium channel, voltage-gated, type IV, alpha [Source:MGI Symbol;Acc:MGI:98250]	protein_coding	11	106209418	106244114	-1
ENSMUSG00000050556	485.124	0.819143	0.197568	4.14613	3.38135e-05	0.011416	Kcnb1	potassium voltage gated channel, Shab-related subfamily, member 1 [Source:MGI Symbol;Acc:MGI:96666]	protein_coding	2	166937889	167032075	-1
ENSMUSG00000035208	1161.7	0.823389	0.211791	3.88774	0.000101184	0.0211179	Slfn8	schlafen 8 [Source:MGI Symbol;Acc:MGI:2672859]	protein_coding	11	82892984	82911636	-1
ENSMUSG00000078853	976.008	0.830294	0.203896	4.07215	4.65806e-05	0.0130414	Igtp	interferon gamma induced GTPase [Source:MGI Symbol;Acc:MGI:107729]	protein_coding	11	58090382	58098417	1
ENSMUSG00000043263	1646.42	0.841177	0.221222	3.8024	0.000143299	0.0253066	Ifi209	interferon activated gene 209 [Source:MGI Symbol;Acc:MGI:2138243]	protein_coding	1	173458483	173475494	1
ENSMUSG00000090958	2432.26	0.846496	0.205625	4.1167	3.8433e-05	0.0116098	Lrrc32	leucine rich repeat containing 32 [Source:MGI Symbol;Acc:MGI:93882]	protein_coding	7	98138490	98151388	1
ENSMUSG00000073490	1920.91	0.852676	0.243519	3.50148	0.00046269	0.0474216	Ifi207	interferon activated gene 207 [Source:MGI Symbol;Acc:MGI:2138302]	protein_coding	1	173550993	173569313	-1
ENSMUSG00000047746	1017.57	0.854448	0.243149	3.51409	0.000441265	0.0464704	Fbxo40	F-box protein 40 [Source:MGI Symbol;Acc:MGI:2443753]	protein_coding	16	36783822	36810829	-1
ENSMUSG00000047419	9335.12	0.856874	0.246627	3.47437	0.000512054	0.0489822	Cmya5	cardiomyopathy associated 5 [Source:MGI Symbol;Acc:MGI:1923719]	protein_coding	13	93177221	93281232	-1
ENSMUSG00000016349	2803.39	0.869445	0.231194	3.76067	0.000169459	0.0262868	Eef1a2	eukaryotic translation elongation factor 1 alpha 2 [Source:MGI Symbol;Acc:MGI:1096317]	protein_coding	2	180789446	180798807	-1
ENSMUSG00000026073	681.546	0.874866	0.248945	3.5143	0.000440923	0.0464704	Il1r2	interleukin 1 receptor, type II [Source:MGI Symbol;Acc:MGI:96546]	protein_coding	1	40113239	40164391	1
ENSMUSG00000078920	1166.33	0.878782	0.219862	3.99697	6.41571e-05	0.0163658	Ifi47	interferon gamma inducible protein 47 [Source:MGI Symbol;Acc:MGI:99448]	protein_coding	11	48967414	48987801	1
ENSMUSG00000033065	7287.76	0.88247	0.242535	3.63853	0.000274201	0.0379262	Pfkm	phosphofructokinase, muscle [Source:MGI Symbol;Acc:MGI:97548]	protein_coding	15	97990470	98030332	1
ENSMUSG00000017300	1661.42	0.897007	0.258143	3.47484	0.000511156	0.0489822	Tnnc2	troponin C2, fast [Source:MGI Symbol;Acc:MGI:98780]	protein_coding	2	164619081	164621887	-1
ENSMUSG00000074001	782.083	0.9008	0.23167	3.88829	0.000100952	0.0211179	Klhl40	kelch-like 40 [Source:MGI Symbol;Acc:MGI:1919580]	protein_coding	9	121606673	121612884	1
ENSMUSG00000046879	1747.98	0.900955	0.258975	3.47892	0.00050343	0.0489822	Irgm1	immunity-related GTPase family M member 1 [Source:MGI Symbol;Acc:MGI:107567]	protein_coding	11	48752795	48762510	-1
ENSMUSG00000043939	460.043	0.902301	0.240505	3.7517	0.000175642	0.0268825	A530064D06Rik	RIKEN cDNA A530064D06 gene [Source:MGI Symbol;Acc:MGI:2443476]	protein_coding	17	48456296	48474443	-1
ENSMUSG00000006457	10006.4	0.903403	0.238086	3.79444	0.000147974	0.0253522	Actn3	actinin alpha 3 [Source:MGI Symbol;Acc:MGI:99678]	protein_coding	19	4911244	4927937	-1
ENSMUSG00000004558	5452.01	0.907997	0.232117	3.91181	9.16056e-05	0.0198678	Ndrg2	N-myc downstream regulated gene 2 [Source:MGI Symbol;Acc:MGI:1352498]	protein_coding	14	52142728	52151615	-1
ENSMUSG00000071540	728.982	0.933136	0.254746	3.66301	0.000249268	0.0362196	3425401B19Rik	RIKEN cDNA 3425401B19 gene [Source:MGI Symbol;Acc:MGI:3588196]	protein_coding	14	32381076	32407250	-1
ENSMUSG00000062077	403.282	0.938094	0.211201	4.44171	8.9246e-06	0.00767731	Trim54	tripartite motif-containing 54 [Source:MGI Symbol;Acc:MGI:1889623]	protein_coding	5	31274056	31294974	1
ENSMUSG00000031972	65423.3	0.939095	0.255669	3.67309	0.000239638	0.0352668	Acta1	actin, alpha 1, skeletal muscle [Source:MGI Symbol;Acc:MGI:87902]	protein_coding	8	124618508	124621490	-1
ENSMUSG00000026308	553.111	0.943553	0.245646	3.8411	0.000122483	0.0231071	Klhl30	kelch-like 30 [Source:MGI Symbol;Acc:MGI:1918038]	protein_coding	1	91278738	91290138	1
ENSMUSG00000020067	1550.28	0.949072	0.248118	3.82509	0.000130727	0.0242035	Mypn	myopalladin [Source:MGI Symbol;Acc:MGI:1916052]	protein_coding	10	62951574	63039731	-1
ENSMUSG00000090942	650.55	0.956517	0.274543	3.48403	0.000493927	0.0489822	F830016B08Rik	RIKEN cDNA F830016B08 gene [Source:MGI Symbol;Acc:MGI:3588218]	protein_coding	18	60426452	60436088	1
ENSMUSG00000038670	7454.97	0.971665	0.213977	4.54098	5.5994e-06	0.00767731	Mybpc2	myosin binding protein C, fast-type [Source:MGI Symbol;Acc:MGI:1336170]	protein_coding	7	44151123	44174080	-1
ENSMUSG00000039891	1180.33	0.973779	0.279462	3.48447	0.000493105	0.0489822	Txlnb	taxilin beta [Source:MGI Symbol;Acc:MGI:2671945]	protein_coding	10	17671974	17721413	1
ENSMUSG00000078763	1326.94	0.974248	0.222193	4.38469	1.16153e-05	0.00767731	Slfn1	schlafen 1 [Source:MGI Symbol;Acc:MGI:1313259]	protein_coding	11	83007675	83013496	1
ENSMUSG00000057003	33840.4	0.975098	0.276105	3.53162	0.000413029	0.0451539	Myh4	myosin, heavy polypeptide 4, skeletal muscle [Source:MGI Symbol;Acc:MGI:1339713]	protein_coding	11	67128855	67151272	1
ENSMUSG00000027022	7313	0.980438	0.159829	6.13431	8.55293e-10	4.90896e-06	Xirp2	xin actin-binding repeat containing 2 [Source:MGI Symbol;Acc:MGI:2685198]	protein_coding	2	67004178	67356959	1
ENSMUSG00000042010	1085.65	0.985588	0.280251	3.5168	0.000436786	0.0464704	Acacb	acetyl-Coenzyme A carboxylase beta [Source:MGI Symbol;Acc:MGI:2140940]	protein_coding	5	114284596	114388822	1
ENSMUSG00000046718	972.447	1.00099	0.288349	3.47147	0.000517624	0.0491058	Bst2	bone marrow stromal cell antigen 2 [Source:MGI Symbol;Acc:MGI:1916800]	protein_coding	8	71986899	71990100	-1
ENSMUSG00000030399	24498.4	1.01381	0.240949	4.20758	2.58125e-05	0.00955813	Ckm	creatine kinase, muscle [Source:MGI Symbol;Acc:MGI:88413]	protein_coding	7	19138701	19156766	1
ENSMUSG00000031382	389.446	1.01408	0.282573	3.58873	0.000332289	0.0413855	Asb11	ankyrin repeat and SOCS box-containing 11 [Source:MGI Symbol;Acc:MGI:1916104]	protein_coding	X	163219990	163242166	1
ENSMUSG00000079243	1062.33	1.01797	0.173176	5.87827	4.14574e-09	1.5863e-05	Xirp1	xin actin-binding repeat containing 1 [Source:MGI Symbol;Acc:MGI:1333878]	protein_coding	9	119842821	119852664	-1
ENSMUSG00000061723	9651.06	1.0295	0.240795	4.27542	1.90779e-05	0.00902487	Tnnt3	troponin T3, skeletal, fast [Source:MGI Symbol;Acc:MGI:109550]	protein_coding	7	142052573	142069746	1
ENSMUSG00000031097	4229.87	1.03897	0.22773	4.56231	5.05931e-06	0.00767731	Tnni2	troponin I, skeletal, fast 2 [Source:MGI Symbol;Acc:MGI:105070]	protein_coding	7	141995545	141998147	1
ENSMUSG00000020475	1182.68	1.05142	0.25534	4.11774	3.82607e-05	0.0116098	Pgam2	phosphoglycerate mutase 2 [Source:MGI Symbol;Acc:MGI:1933118]	protein_coding	11	5751640	5753733	-1
ENSMUSG00000020061	6446.49	1.06679	0.301617	3.5369	0.000404857	0.0449409	Mybpc1	myosin binding protein C, slow-type [Source:MGI Symbol;Acc:MGI:1336213]	protein_coding	10	88354141	88441014	-1
ENSMUSG00000018927	6341.27	1.07332	0.273993	3.91733	8.95368e-05	0.0198678	Ccl6	chemokine (C-C motif) ligand 6 [Source:MGI Symbol;Acc:MGI:98263]	protein_coding	11	83478708	83483913	-1
ENSMUSG00000032060	2116.09	1.0778	0.218599	4.93049	8.20256e-07	0.00188314	Cryab	crystallin, alpha B [Source:MGI Symbol;Acc:MGI:88516]	protein_coding	9	50662625	50667936	1
ENSMUSG00000030730	48259.8	1.08421	0.222957	4.86288	1.15691e-06	0.00221336	Atp2a1	ATPase, Ca++ transporting, cardiac muscle, fast twitch 1 [Source:MGI Symbol;Acc:MGI:105058]	protein_coding	7	126045030	126062280	-1
ENSMUSG00000045667	1873.31	1.0916	0.24549	4.44659	8.72429e-06	0.00767731	Smtnl2	smoothelin-like 2 [Source:MGI Symbol;Acc:MGI:2442764]	protein_coding	11	72279990	72302539	-1
ENSMUSG00000033355	1121.26	1.10728	0.312126	3.54755	0.000388825	0.044596	Rtp4	receptor transporter protein 4 [Source:MGI Symbol;Acc:MGI:1915025]	protein_coding	16	23339041	23432972	1
ENSMUSG00000035923	837.107	1.1261	0.25469	4.42144	9.80466e-06	0.00767731	Myf6	myogenic factor 6 [Source:MGI Symbol;Acc:MGI:97253]	protein_coding	10	107328714	107330598	-1
ENSMUSG00000021798	2598.1	1.13359	0.31322	3.61913	0.00029559	0.0385577	Ldb3	LIM domain binding 3 [Source:MGI Symbol;Acc:MGI:1344412]	protein_coding	14	34248560	34310639	-1
ENSMUSG00000032648	7326.41	1.13872	0.272726	4.17533	2.9756e-05	0.0103506	Pygm	muscle glycogen phosphorylase [Source:MGI Symbol;Acc:MGI:97830]	protein_coding	19	6434429	6448489	1
ENSMUSG00000015947	1519.89	1.17466	0.278245	4.22168	2.42485e-05	0.00927829	Fcgr1	Fc receptor, IgG, high affinity I [Source:MGI Symbol;Acc:MGI:95498]	protein_coding	3	96190225	96201285	-1
ENSMUSG00000049134	4380.49	1.18988	0.27384	4.34519	1.39155e-05	0.00798682	Nrap	nebulin-related anchoring protein [Source:MGI Symbol;Acc:MGI:1098765]	protein_coding	19	56308467	56378469	-1
ENSMUSG00000024471	1836.15	1.19413	0.328194	3.6385	0.000274229	0.0379262	Myot	myotilin [Source:MGI Symbol;Acc:MGI:1889800]	protein_coding	18	44467141	44488791	1
ENSMUSG00000006221	4279.96	1.20405	0.269691	4.46456	8.0233e-06	0.00767731	Hspb7	heat shock protein family, member 7 (cardiovascular) [Source:MGI Symbol;Acc:MGI:1352494]	protein_coding	4	141148090	141152622	1
ENSMUSG00000036854	1387.85	1.21227	0.197485	6.13858	8.32646e-10	4.90896e-06	Hspb6	heat shock protein, alpha-crystallin-related, B6 [Source:MGI Symbol;Acc:MGI:2685325]	protein_coding	7	30251603	30254868	1
ENSMUSG00000059089	752.356	1.2171	0.298884	4.07215	4.65804e-05	0.0130414	Fcgr4	Fc receptor, IgG, low affinity IV [Source:MGI Symbol;Acc:MGI:2179523]	protein_coding	1	170846489	170857330	1
ENSMUSG00000028270	840.594	1.23185	0.314809	3.91301	9.1153e-05	0.0198678	Gbp2	guanylate binding protein 2 [Source:MGI Symbol;Acc:MGI:102772]	protein_coding	3	142326363	142343769	1
ENSMUSG00000105504	395.72	1.26403	0.338188	3.73765	0.000185748	0.0276909	Gbp5	guanylate binding protein 5 [Source:MGI Symbol;Acc:MGI:2429943]	protein_coding	3	142199739	142228105	1
ENSMUSG00000037989	222.982	1.32062	0.342925	3.85104	0.000117618	0.0231071	Wnk2	WNK lysine deficient protein kinase 2 [Source:MGI Symbol;Acc:MGI:1922857]	protein_coding	13	49189779	49301490	-1
ENSMUSG00000054072	1187.25	1.38672	0.391445	3.54256	0.000396271	0.044596	Iigp1	interferon inducible GTPase 1 [Source:MGI Symbol;Acc:MGI:1926259]	protein_coding	18	60509099	60525706	1
ENSMUSG00000025498	1850.7	1.39815	0.390517	3.58025	0.000343267	0.0413855	Irf7	interferon regulatory factor 7 [Source:MGI Symbol;Acc:MGI:1859212]	protein_coding	7	140842619	140846394	-1
ENSMUSG00000030107	446.953	1.39987	0.402134	3.4811	0.000499366	0.0489822	Usp18	ubiquitin specific peptidase 18 [Source:MGI Symbol;Acc:MGI:1344364]	protein_coding	6	121222865	121247876	1
ENSMUSG00000082292	276.791	1.41017	0.391972	3.59764	0.00032112	0.0409571	Gm12250	predicted gene 12250 [Source:MGI Symbol;Acc:MGI:3649299]	processed_pseudogene	11	58078565	58079838	1
ENSMUSG00000027514	871.92	1.4576	0.382639	3.80934	0.000139337	0.0253066	Zbp1	Z-DNA binding protein 1 [Source:MGI Symbol;Acc:MGI:1927449]	protein_coding	2	173048405	173060716	-1
ENSMUSG00000045932	1694.41	1.55145	0.376401	4.12179	3.75932e-05	0.0116098	Ifit2	interferon-induced protein with tetratricopeptide repeats 2 [Source:MGI Symbol;Acc:MGI:99449]	protein_coding	19	34528094	34553819	1
ENSMUSG00000091649	263.597	1.57211	0.396914	3.96082	7.46915e-05	0.0186388	Phf11b	PHD finger protein 11B [Source:MGI Symbol;Acc:MGI:3645789]	protein_coding	14	59558413	59578800	-1
ENSMUSG00000041827	420.751	1.62165	0.463906	3.49564	0.000472928	0.0480419	Oasl1	2'-5' oligoadenylate synthetase-like 1 [Source:MGI Symbol;Acc:MGI:2180849]	protein_coding	5	115061299	115075974	1
ENSMUSG00000000386	745.624	1.79873	0.476325	3.77628	0.00015919	0.0261013	Mx1	MX dynamin-like GTPase 1 [Source:MGI Symbol;Acc:MGI:97243]	polymorphic_pseudogene	16	97248235	97264107	-1
ENSMUSG00000034459	1065.59	1.94409	0.453812	4.28391	1.83638e-05	0.00902487	Ifit1	interferon-induced protein with tetratricopeptide repeats 1 [Source:MGI Symbol;Acc:MGI:99450]	protein_coding	19	34618271	34627409	1
ENSMUSG00000062488	328.97	1.98211	0.46214	4.28898	1.79493e-05	0.00902487	Ifit3b	interferon-induced protein with tetratricopeptide repeats 3B [Source:MGI Symbol;Acc:MGI:3698419]	protein_coding	19	34585370	34590801	1
ENSMUSG00000035352	159.056	2.09113	0.523097	3.99759	6.39894e-05	0.0163658	Ccl12	chemokine (C-C motif) ligand 12 [Source:MGI Symbol;Acc:MGI:108224]	protein_coding	11	81992671	81994226	1
ENSMUSG00000079339	197.281	2.12961	0.540309	3.94147	8.09831e-05	0.0189715	Ifit1bl1	interferon induced protein with tetratricpeptide repeats 1B like 1 [Source:MGI Symbol;Acc:MGI:3650685]	protein_coding	19	34570291	34579356	-1
ENSMUSG00000074896	864.268	2.16736	0.492968	4.39655	1.09983e-05	0.00767731	Ifit3	interferon-induced protein with tetratricopeptide repeats 3 [Source:MGI Symbol;Acc:MGI:1101055]	protein_coding	19	34560931	34566131	1
ENSMUSG00000034855	461.564	2.5163	0.509033	4.9433	7.68119e-07	0.00188314	Cxcl10	chemokine (C-X-C motif) ligand 10 [Source:MGI Symbol;Acc:MGI:1352450]	protein_coding	5	92494497	92496748	-1

## Sheet: 6-dpf Apex1KO vs WT
DESEq2 differentially expressed genes (FDR < 0.05) for the comparison between P-Apex1 KO and WT samples at 6-dpf. Highlighted in green genes represented in Fig5 heatmap
	baseMean	log2FoldChange	lfcSE	stat	pvalue	padj	mgi_symbol	description	gene_biotype	chromosome_name	start_position	end_position	strand
ENSMUSG00000059751	879.281	-6.76102	1.74127	-3.88281	0.000103256	0.000854167	Rps3a3	ribosomal protein S3A3 [Source:MGI Symbol;Acc:MGI:3643406]	processed_pseudogene	13	108807137	108807931	1
ENSMUSG00000040533	966.015	-5.02568	0.342386	-14.6784	8.86629e-49	2.03605e-45	Matn1	matrilin 1, cartilage matrix protein [Source:MGI Symbol;Acc:MGI:106591]	protein_coding	4	130671696	130682786	1
ENSMUSG00000022483	485568	-4.71084	0.230715	-20.4184	1.14698e-92	1.31697e-88	Col2a1	collagen, type II, alpha 1 [Source:MGI Symbol;Acc:MGI:88452]	protein_coding	15	97873483	97902576	-1
ENSMUSG00000058126	849.106	-4.27192	1.41505	-3.01892	0.0025368	0.0121924	Tpm3-rs7	tropomyosin 3, related sequence 7 [Source:MGI Symbol;Acc:MGI:99705]	protein_coding	14	113552040	113554186	1
ENSMUSG00000008874	3914.58	-4.08438	0.276257	-14.7847	1.83919e-49	5.2794e-46	Clec3a	C-type lectin domain family 3, member a [Source:MGI Symbol;Acc:MGI:2685642]	protein_coding	8	115144826	115152586	1
ENSMUSG00000039462	72939.1	-3.96662	0.293829	-13.4998	1.56875e-41	1.63749e-38	Col10a1	collagen, type X, alpha 1 [Source:MGI Symbol;Acc:MGI:88445]	protein_coding	10	34265977	34273081	1
ENSMUSG00000026668	3708.05	-3.79309	0.34217	-11.0854	1.47709e-28	5.84826e-26	Ucma	upper zone of growth plate and cartilage matrix associated [Source:MGI Symbol;Acc:MGI:1915777]	protein_coding	2	4980933	4990559	1
ENSMUSG00000026147	42345.5	-3.4965	0.241817	-14.4593	2.18963e-47	3.59161e-44	Col9a1	collagen, type IX, alpha 1 [Source:MGI Symbol;Acc:MGI:88465]	protein_coding	1	24216691	24291765	1
ENSMUSG00000026258	2024.59	-3.28342	0.268789	-12.2156	2.5655e-34	1.63651e-31	Snorc	secondary ossification center associated regulator of chondrocyte maturation [Source:MGI Symbol;Acc:MGI:1920484]	protein_coding	1	87397993	87403204	1
ENSMUSG00000040891	366.604	-3.19243	0.354138	-9.01466	1.97484e-19	2.98357e-17	Foxa3	forkhead box A3 [Source:MGI Symbol;Acc:MGI:1347477]	protein_coding	7	18747209	18757463	-1
ENSMUSG00000031906	16415.8	-3.19063	0.285794	-11.1641	6.10994e-29	2.50551e-26	Smpd3	sphingomyelin phosphodiesterase 3, neutral [Source:MGI Symbol;Acc:MGI:1927578]	protein_coding	8	106979180	107064620	-1
ENSMUSG00000089661	260.447	-3.17046	0.494795	-6.40763	1.47802e-10	5.65686e-09	Mia	melanoma inhibitory activity [Source:MGI Symbol;Acc:MGI:109615]	protein_coding	7	26879167	26880582	-1
ENSMUSG00000028626	25164.3	-3.08286	0.344524	-8.94816	3.61441e-19	5.13203e-17	Col9a2	collagen, type IX, alpha 2 [Source:MGI Symbol;Acc:MGI:88466]	protein_coding	4	120896582	120912519	1
ENSMUSG00000021613	65696.6	-3.0449	0.208589	-14.5976	2.90754e-48	5.56407e-45	Hapln1	hyaluronan and proteoglycan link protein 1 [Source:MGI Symbol;Acc:MGI:1337006]	protein_coding	13	89687915	89759771	1
ENSMUSG00000024330	46455.9	-3.0115	0.263204	-11.4417	2.58848e-30	1.14311e-27	Col11a2	collagen, type XI, alpha 2 [Source:MGI Symbol;Acc:MGI:88447]	protein_coding	17	34258411	34285659	1
ENSMUSG00000020583	25217.8	-2.99503	0.286466	-10.4551	1.38875e-25	3.98642e-23	Matn3	matrilin 3 [Source:MGI Symbol;Acc:MGI:1328350]	protein_coding	12	8997929	9022028	1
ENSMUSG00000017390	509.565	-2.98827	0.242394	-12.3281	6.39053e-35	4.31624e-32	Aldoc	aldolase C, fructose-bisphosphate [Source:MGI Symbol;Acc:MGI:101863]	protein_coding	11	78213794	78218607	1
ENSMUSG00000027570	28443.8	-2.95896	0.313904	-9.42634	4.24653e-21	7.38767e-19	Col9a3	collagen, type IX, alpha 3 [Source:MGI Symbol;Acc:MGI:894686]	protein_coding	2	180239583	180263982	1
ENSMUSG00000025185	5954.16	-2.87922	0.212822	-13.5288	1.05786e-41	1.21464e-38	Loxl4	lysyl oxidase-like 4 [Source:MGI Symbol;Acc:MGI:1914823]	protein_coding	19	42582421	42601252	-1
ENSMUSG00000006538	1588.67	-2.80869	0.580893	-4.83513	1.3306e-06	1.98673e-05	Ihh	Indian hedgehog [Source:MGI Symbol;Acc:MGI:96533]	protein_coding	1	74984474	74990831	-1
ENSMUSG00000028463	307.012	-2.717	0.23936	-11.3511	7.32627e-30	3.11556e-27	Car9	carbonic anhydrase 9 [Source:MGI Symbol;Acc:MGI:2447188]	protein_coding	4	43506966	43513729	1
ENSMUSG00000086596	6290.42	-2.68755	0.297752	-9.02612	1.77865e-19	2.723e-17	Susd5	sushi domain containing 5 [Source:MGI Symbol;Acc:MGI:2685972]	protein_coding	9	113886208	113927796	1
ENSMUSG00000037962	502.177	-2.66813	0.188924	-14.1228	2.74954e-45	3.94628e-42	Rflna	refilin A [Source:MGI Symbol;Acc:MGI:1920371]	protein_coding	5	125080285	125089611	1
ENSMUSG00000035112	734.64	-2.66111	0.250891	-10.6066	2.7759e-26	8.6143e-24	Wnk4	WNK lysine deficient protein kinase 4 [Source:MGI Symbol;Acc:MGI:1917097]	protein_coding	11	101151393	101168235	1
ENSMUSG00000034258	737.909	-2.63974	0.246217	-10.7212	8.09281e-27	2.73299e-24	Flvcr2	feline leukemia virus subgroup C cellular receptor 2 [Source:MGI Symbol;Acc:MGI:2384974]	protein_coding	12	85793313	85860359	1
ENSMUSG00000047686	4420.26	-2.61516	0.276938	-9.44313	3.61817e-21	6.39137e-19	Rtl3	retrotransposon Gag like 3 [Source:MGI Symbol;Acc:MGI:2685221]	protein_coding	X	105880688	105884250	-1
ENSMUSG00000050931	19607.6	-2.60202	0.133508	-19.4896	1.34628e-84	7.72899e-81	Sgms2	sphingomyelin synthase 2 [Source:MGI Symbol;Acc:MGI:1921692]	protein_coding	3	131112634	131197172	-1
ENSMUSG00000087149	699.395	-2.53778	0.309372	-8.203	2.34464e-16	2.17106e-14	Itih5l-ps	inter-alpha (globulin) inhibitor H5-like, pseudogene [Source:MGI Symbol;Acc:MGI:2685232]	transcribed_unprocessed_pseudogene	X	149609968	149640049	1
ENSMUSG00000039084	3419.83	-2.48217	0.36246	-6.84813	7.48227e-12	3.62495e-10	Chad	chondroadherin [Source:MGI Symbol;Acc:MGI:1096866]	protein_coding	11	94455873	94459953	1
ENSMUSG00000066553	161.561	-2.48007	0.881036	-2.81495	0.00487843	0.0207953	Gm6969	predicted pseudogene 6969 [Source:MGI Symbol;Acc:MGI:3645320]	processed_pseudogene	12	24688668	24689009	-1
ENSMUSG00000095930	897.493	-2.47945	0.24432	-10.1484	3.36918e-24	8.61671e-22	Nim1k	NIM1 serine/threonine protein kinase [Source:MGI Symbol;Acc:MGI:2442399]	protein_coding	13	120171630	120217418	-1
ENSMUSG00000027966	115986	-2.4539	0.134079	-18.3019	7.991e-75	3.05842e-71	Col11a1	collagen, type XI, alpha 1 [Source:MGI Symbol;Acc:MGI:88446]	protein_coding	3	113824189	114014367	1
ENSMUSG00000030607	119592	-2.43787	0.205533	-11.8612	1.88198e-32	9.39517e-30	Acan	aggrecan [Source:MGI Symbol;Acc:MGI:99602]	protein_coding	7	78703231	78764847	1
ENSMUSG00000022025	9187.03	-2.42045	0.325334	-7.43991	1.00756e-13	6.60037e-12	Cnmd	chondromodulin [Source:MGI Symbol;Acc:MGI:1341171]	protein_coding	14	79875130	79899610	-1
ENSMUSG00000002266	5328.51	-2.34851	0.239091	-9.82267	8.99299e-23	2.06515e-20	Zim1	zinc finger, imprinted 1 [Source:MGI Symbol;Acc:MGI:1341879]	protein_coding	7	6674268	6699449	-1
ENSMUSG00000015134	2306.37	-2.31205	0.219548	-10.5309	6.22176e-26	1.87995e-23	Aldh1a3	aldehyde dehydrogenase family 1, subfamily A3 [Source:MGI Symbol;Acc:MGI:1861722]	protein_coding	7	66040638	66077265	-1
ENSMUSG00000002565	2250.96	-2.30639	0.257201	-8.96724	3.04033e-19	4.53364e-17	Scin	scinderin [Source:MGI Symbol;Acc:MGI:1306794]	protein_coding	12	40109768	40184227	-1
ENSMUSG00000054252	7306.81	-2.30526	0.273716	-8.42207	3.69899e-17	3.89649e-15	Fgfr3	fibroblast growth factor receptor 3 [Source:MGI Symbol;Acc:MGI:95524]	protein_coding	5	33879018	33894412	1
ENSMUSG00000052854	1482.36	-2.28534	0.245072	-9.32516	1.10813e-20	1.84399e-18	Nrk	Nik related kinase [Source:MGI Symbol;Acc:MGI:1351326]	protein_coding	X	137815179	137911281	1
ENSMUSG00000016995	5420.59	-2.26108	0.252972	-8.93806	3.96064e-19	5.47905e-17	Matn4	matrilin 4 [Source:MGI Symbol;Acc:MGI:1328314]	protein_coding	2	164231313	164247080	-1
ENSMUSG00000061718	768.131	-2.18788	0.606707	-3.60616	0.000310765	0.0021678	Ppp1r1b	protein phosphatase 1, regulatory inhibitor subunit 1B [Source:MGI Symbol;Acc:MGI:94860]	protein_coding	11	98239230	98248622	1
ENSMUSG00000045672	17054.3	-2.18486	0.158825	-13.7564	4.66298e-43	5.94893e-40	Col27a1	collagen, type XXVII, alpha 1 [Source:MGI Symbol;Acc:MGI:2672118]	protein_coding	4	63132241	63253228	1
ENSMUSG00000019817	10994.9	-2.18049	0.203176	-10.732	7.19939e-27	2.50495e-24	Plagl1	pleiomorphic adenoma gene-like 1 [Source:MGI Symbol;Acc:MGI:1100874]	protein_coding	10	12936248	13007438	1
ENSMUSG00000051527	402.413	-2.17595	0.312072	-6.97258	3.11174e-12	1.58796e-10	Usp29	ubiquitin specific peptidase 29 [Source:MGI Symbol;Acc:MGI:1888998]	protein_coding	7	6733577	6970218	1
ENSMUSG00000032649	1151.12	-2.17281	0.254505	-8.53741	1.37267e-17	1.5761e-15	Colgalt2	collagen beta(1-O)galactosyltransferase 2 [Source:MGI Symbol;Acc:MGI:2138232]	protein_coding	1	152275581	152386446	1
ENSMUSG00000022780	1426.35	-2.1717	0.325433	-6.67327	2.50168e-11	1.12204e-09	Meltf	melanotransferrin [Source:MGI Symbol;Acc:MGI:1353421]	protein_coding	16	31697628	31717838	1
ENSMUSG00000032492	10215	-2.16237	0.226942	-9.5283	1.59884e-21	3.11151e-19	Pth1r	parathyroid hormone 1 receptor [Source:MGI Symbol;Acc:MGI:97801]	protein_coding	9	110551153	110576213	-1
ENSMUSG00000046523	290.304	-2.13683	0.22548	-9.47678	2.62239e-21	4.77942e-19	Kctd4	potassium channel tetramerisation domain containing 4 [Source:MGI Symbol;Acc:MGI:1914766]	protein_coding	14	76192449	76203646	1
ENSMUSG00000016763	2035.59	-2.12773	0.258432	-8.23322	1.82251e-16	1.75849e-14	Scube1	signal peptide, CUB domain, EGF-like 1 [Source:MGI Symbol;Acc:MGI:1890616]	protein_coding	15	83489200	83609222	-1
ENSMUSG00000030657	10061.5	-2.12148	0.17432	-12.1701	4.4864e-34	2.7112e-31	Xylt1	xylosyltransferase 1 [Source:MGI Symbol;Acc:MGI:2451073]	protein_coding	7	116980214	117272803	1
ENSMUSG00000029334	2007.52	-2.09494	0.224399	-9.33577	1.00258e-20	1.69288e-18	Prkg2	protein kinase, cGMP-dependent, type II [Source:MGI Symbol;Acc:MGI:108173]	protein_coding	5	99077632	99185210	-1
ENSMUSG00000045348	326.479	-2.09466	0.155503	-13.4702	2.34176e-41	2.24067e-38	Nyap1	neuronal tyrosine-phosphorylated phosphoinositide 3-kinase adaptor 1 [Source:MGI Symbol;Acc:MGI:2443880]	protein_coding	5	137728161	137739869	-1
ENSMUSG00000024899	10218.4	-2.08458	0.234622	-8.88481	6.40291e-19	8.45037e-17	Papss2	3'-phosphoadenosine 5'-phosphosulfate synthase 2 [Source:MGI Symbol;Acc:MGI:1330223]	protein_coding	19	32573190	32644587	1
ENSMUSG00000062611	71.2927	-2.07935	0.797519	-2.60728	0.00912653	0.0345388	Rps3a2	ribosomal protein S3A2 [Source:MGI Symbol;Acc:MGI:3642853]	processed_pseudogene	14	88360453	88361244	-1
ENSMUSG00000025489	417.5	-2.07811	0.331432	-6.27012	3.60778e-10	1.29048e-08	Ifitm5	interferon induced transmembrane protein 5 [Source:MGI Symbol;Acc:MGI:1934923]	protein_coding	7	140528871	140530204	-1
ENSMUSG00000020805	2751.15	-2.0574	0.322292	-6.38364	1.72922e-10	6.4674e-09	Slc13a5	solute carrier family 13 (sodium-dependent citrate transporter), member 5 [Source:MGI Symbol;Acc:MGI:3037150]	protein_coding	11	72132815	72158048	-1
ENSMUSG00000038077	2109.96	-2.05181	0.286934	-7.15083	8.62575e-13	4.87886e-11	Kcna6	potassium voltage-gated channel, shaker-related, subfamily, member 6 [Source:MGI Symbol;Acc:MGI:96663]	protein_coding	6	126685292	126717637	-1
ENSMUSG00000031849	54683.6	-2.03825	0.307112	-6.63683	3.20497e-11	1.41536e-09	Comp	cartilage oligomeric matrix protein [Source:MGI Symbol;Acc:MGI:88469]	protein_coding	8	70826208	70834716	1
ENSMUSG00000063430	1372.03	-2.03612	0.296612	-6.86459	6.66814e-12	3.27195e-10	Wscd2	WSC domain containing 2 [Source:MGI Symbol;Acc:MGI:2445030]	protein_coding	5	113638199	113727786	1
ENSMUSG00000032911	12825	-2.03324	0.195724	-10.3883	2.80351e-25	7.8512e-23	Cspg4	chondroitin sulfate proteoglycan 4 [Source:MGI Symbol;Acc:MGI:2153093]	protein_coding	9	56772317	56807154	1
ENSMUSG00000074259	948.257	-2.02403	0.230702	-8.77334	1.73446e-18	2.14141e-16	Gramd2	GRAM domain containing 2 [Source:MGI Symbol;Acc:MGI:3528937]	protein_coding	9	59587427	59626157	1
ENSMUSG00000064325	424.11	-1.99927	0.186638	-10.712	8.93621e-27	2.93159e-24	Hhip	Hedgehog-interacting protein [Source:MGI Symbol;Acc:MGI:1341847]	protein_coding	8	80692480	80784635	-1
ENSMUSG00000024990	2465.74	-1.97918	0.281018	-7.0429	1.88273e-12	1.01016e-10	Rbp4	retinol binding protein 4, plasma [Source:MGI Symbol;Acc:MGI:97879]	protein_coding	19	38105077	38113729	-1
ENSMUSG00000027004	4547.01	-1.96914	0.30676	-6.41917	1.3702e-10	5.3331e-09	Frzb	frizzled-related protein [Source:MGI Symbol;Acc:MGI:892032]	protein_coding	2	80242314	80277969	-1
ENSMUSG00000024176	487.171	-1.96504	0.265433	-7.40317	1.32968e-13	8.4819e-12	Sox8	SRY (sex determining region Y)-box 8 [Source:MGI Symbol;Acc:MGI:98370]	protein_coding	17	25784866	25789660	-1
ENSMUSG00000034612	8937.15	-1.95228	0.163995	-11.9045	1.12129e-32	5.85214e-30	Chst11	carbohydrate sulfotransferase 11 [Source:MGI Symbol;Acc:MGI:1927166]	protein_coding	10	82821332	83031734	1
ENSMUSG00000087365	928.633	-1.95028	0.231427	-8.42716	3.54164e-17	3.76529e-15	C430049B03Rik	RIKEN cDNA C430049B03 gene [Source:MGI Symbol;Acc:MGI:1924903]	lncRNA	X	52143923	52146067	-1
ENSMUSG00000063765	491.76	-1.93872	0.361674	-5.36039	8.30405e-08	1.69355e-06	Chadl	chondroadherin-like [Source:MGI Symbol;Acc:MGI:3036284]	protein_coding	15	81562497	81581488	-1
ENSMUSG00000002265	30248.6	-1.92926	0.202388	-9.53249	1.5355e-21	3.03975e-19	Peg3	paternally expressed 3 [Source:MGI Symbol;Acc:MGI:104748]	protein_coding	7	6706891	6733430	-1
ENSMUSG00000047361	225.996	-1.92656	0.246522	-7.81493	5.49929e-15	4.35468e-13	Gm973	predicted gene 973 [Source:MGI Symbol;Acc:MGI:2685819]	protein_coding	1	59555423	59675576	1
ENSMUSG00000024968	953.603	-1.91548	0.225423	-8.49728	1.94081e-17	2.16353e-15	Rcor2	REST corepressor 2 [Source:MGI Symbol;Acc:MGI:1859854]	protein_coding	19	7244690	7252590	1
ENSMUSG00000040164	1025.69	-1.90147	0.282227	-6.73737	1.61283e-11	7.3486e-10	Kcns1	K+ voltage-gated channel, subfamily S, 1 [Source:MGI Symbol;Acc:MGI:1197019]	protein_coding	2	164005539	164013033	-1
ENSMUSG00000040280	1693.66	-1.89973	0.267936	-7.09024	1.33883e-12	7.32022e-11	Ndufa4l2	Ndufa4, mitochondrial complex associated like 2 [Source:MGI Symbol;Acc:MGI:3039567]	protein_coding	10	127350836	127353023	1
ENSMUSG00000059921	934.525	-1.89724	0.159231	-11.915	9.88574e-33	5.40515e-30	Unc5c	unc-5 netrin receptor C [Source:MGI Symbol;Acc:MGI:1095412]	protein_coding	3	141170977	141540685	1
ENSMUSG00000025504	1680.41	-1.86778	0.340778	-5.48093	4.23107e-08	9.39673e-07	Eps8l2	EPS8-like 2 [Source:MGI Symbol;Acc:MGI:2138828]	protein_coding	7	140918793	140942933	1
ENSMUSG00000027016	1238.55	-1.86699	0.146801	-12.7178	4.70872e-37	3.86182e-34	Zfp385b	zinc finger protein 385B [Source:MGI Symbol;Acc:MGI:2444734]	protein_coding	2	77240978	77649983	-1
ENSMUSG00000009876	533.701	-1.86654	0.290871	-6.41709	1.38903e-10	5.38811e-09	Cox4i2	cytochrome c oxidase subunit 4I2 [Source:MGI Symbol;Acc:MGI:2135755]	protein_coding	2	152596093	152606957	1
ENSMUSG00000056966	398.012	-1.86478	0.277611	-6.71725	1.8518e-11	8.37101e-10	Gjc3	gap junction protein, gamma 3 [Source:MGI Symbol;Acc:MGI:2153041]	protein_coding	5	137951723	137961360	-1
ENSMUSG00000028527	846.181	-1.84603	0.24602	-7.50357	6.21018e-14	4.26978e-12	Ak4	adenylate kinase 4 [Source:MGI Symbol;Acc:MGI:87979]	protein_coding	4	101276474	101324192	1
ENSMUSG00000053846	369.09	-1.83715	0.32736	-5.61202	1.99978e-08	4.85444e-07	Lipg	lipase, endothelial [Source:MGI Symbol;Acc:MGI:1341803]	protein_coding	18	75072393	75094334	-1
ENSMUSG00000000567	10099	-1.81485	0.24797	-7.31886	2.5009e-13	1.50342e-11	Sox9	SRY (sex determining region Y)-box 9 [Source:MGI Symbol;Acc:MGI:98371]	protein_coding	11	112673050	112678586	1
ENSMUSG00000028766	14044.2	-1.80456	0.254938	-7.07846	1.4577e-12	7.89497e-11	Alpl	alkaline phosphatase, liver/bone/kidney [Source:MGI Symbol;Acc:MGI:87983]	protein_coding	4	137469044	137523695	-1
ENSMUSG00000031610	1261.87	-1.80101	0.256145	-7.03123	2.04722e-12	1.08825e-10	Scrg1	scrapie responsive gene 1 [Source:MGI Symbol;Acc:MGI:1328308]	protein_coding	8	57908957	57930619	1
ENSMUSG00000037664	3013.8	-1.78518	0.21232	-8.40799	4.17079e-17	4.35355e-15	Cdkn1c	cyclin-dependent kinase inhibitor 1C (P57) [Source:MGI Symbol;Acc:MGI:104564]	protein_coding	7	143012076	143014787	-1
ENSMUSG00000030170	707.957	-1.77491	0.171544	-10.3466	4.33387e-25	1.1848e-22	Wnt5b	wingless-type MMTV integration site family, member 5B [Source:MGI Symbol;Acc:MGI:98959]	protein_coding	6	119409492	119521308	-1
ENSMUSG00000041261	408.736	-1.77163	0.334582	-5.29508	1.18968e-07	2.32706e-06	Car8	carbonic anhydrase 8 [Source:MGI Symbol;Acc:MGI:88253]	protein_coding	4	8143362	8239041	-1
ENSMUSG00000041608	529.457	-1.76712	0.350055	-5.04812	4.46183e-07	7.58974e-06	Entpd3	ectonucleoside triphosphate diphosphohydrolase 3 [Source:MGI Symbol;Acc:MGI:1321386]	protein_coding	9	120368884	120397393	1
ENSMUSG00000067878	283.505	-1.75947	0.211017	-8.33806	7.55184e-17	7.67347e-15	Map7d3	MAP7 domain containing 3 [Source:MGI Symbol;Acc:MGI:2445051]	protein_coding	X	55843218	55867686	-1
ENSMUSG00000038259	463.017	-1.74148	0.334921	-5.19968	1.99635e-07	3.6793e-06	Gdf5	growth differentiation factor 5 [Source:MGI Symbol;Acc:MGI:95688]	protein_coding	2	155782943	155787287	-1
ENSMUSG00000018906	4757.77	-1.73036	0.211136	-8.19548	2.49599e-16	2.29271e-14	P4ha2	procollagen-proline, 2-oxoglutarate 4-dioxygenase (proline 4-hydroxylase), alpha II polypeptide [Source:MGI Symbol;Acc:MGI:894286]	protein_coding	11	53990921	54022491	1
ENSMUSG00000047420	1561.2	-1.7205	0.264988	-6.49273	8.42966e-11	3.50686e-09	Fam180a	family with sequence similarity 180, member A [Source:MGI Symbol;Acc:MGI:3039626]	protein_coding	6	35289603	35303076	-1
ENSMUSG00000030513	4000.94	-1.71298	0.223074	-7.67901	1.60329e-14	1.21112e-12	Pcsk6	proprotein convertase subtilisin/kexin type 6 [Source:MGI Symbol;Acc:MGI:102897]	protein_coding	7	65511482	65700134	1
ENSMUSG00000090210	1465.23	-1.6997	0.190135	-8.93945	3.91126e-19	5.47671e-17	Itga10	integrin, alpha 10 [Source:MGI Symbol;Acc:MGI:2153482]	protein_coding	3	96552900	96571835	1
ENSMUSG00000011118	7258.1	-1.68999	0.281267	-6.00849	1.87265e-09	5.78004e-08	Panx3	pannexin 3 [Source:MGI Symbol;Acc:MGI:1918881]	protein_coding	9	37571198	37580531	-1
ENSMUSG00000020303	268.24	-1.68061	0.28979	-5.79941	6.65472e-09	1.79787e-07	Stc2	stanniocalcin 2 [Source:MGI Symbol;Acc:MGI:1316731]	protein_coding	11	31307307	31320074	-1
ENSMUSG00000031737	390.126	-1.67702	0.141858	-11.8219	3.00874e-32	1.43943e-29	Irx5	Iroquois homeobox 5 [Source:MGI Symbol;Acc:MGI:1859086]	protein_coding	8	93084253	93102914	1
ENSMUSG00000029161	1734.15	-1.67557	0.215691	-7.76837	7.95001e-15	6.20966e-13	Cgref1	cell growth regulator with EF hand domain 1 [Source:MGI Symbol;Acc:MGI:1915817]	protein_coding	5	31090487	31102935	-1
ENSMUSG00000014158	3164.26	-1.67346	0.2764	-6.05449	1.40865e-09	4.4482e-08	Trpv4	transient receptor potential cation channel, subfamily V, member 4 [Source:MGI Symbol;Acc:MGI:1926945]	protein_coding	5	114760213	114796482	-1
ENSMUSG00000058806	588.818	-1.66932	0.247932	-6.73298	1.6622e-11	7.54361e-10	Col13a1	collagen, type XIII, alpha 1 [Source:MGI Symbol;Acc:MGI:1277201]	protein_coding	10	61674015	61814887	-1
ENSMUSG00000092035	2431.63	-1.66439	0.221799	-7.50407	6.18679e-14	4.26978e-12	Peg10	paternally expressed 10 [Source:MGI Symbol;Acc:MGI:2157785]	protein_coding	6	4747306	4760517	1
ENSMUSG00000019936	605.757	-1.66021	0.33067	-5.02075	5.1469e-07	8.60214e-06	Epyc	epiphycan [Source:MGI Symbol;Acc:MGI:107942]	protein_coding	10	97479930	97518316	1
ENSMUSG00000078566	3039.7	-1.6371	0.151112	-10.8337	2.38314e-27	8.55099e-25	Bnip3	BCL2/adenovirus E1B interacting protein 3 [Source:MGI Symbol;Acc:MGI:109326]	protein_coding	7	138492565	138511248	-1
ENSMUSG00000021703	15082.6	-1.63381	0.188078	-8.68684	3.72656e-18	4.45712e-16	Serinc5	serine incorporator 5 [Source:MGI Symbol;Acc:MGI:2444223]	protein_coding	13	92747599	92848455	1
ENSMUSG00000010064	538.204	-1.6309	0.193329	-8.43586	3.28768e-17	3.52796e-15	Slc38a3	solute carrier family 38, member 3 [Source:MGI Symbol;Acc:MGI:1923507]	protein_coding	9	107527833	107546729	-1
ENSMUSG00000041592	3413.26	-1.62788	0.207748	-7.83584	4.65727e-15	3.76583e-13	Sdk2	sidekick cell adhesion molecule 2 [Source:MGI Symbol;Acc:MGI:2443847]	protein_coding	11	113667200	113957872	-1
ENSMUSG00000001510	326.917	-1.62726	0.398201	-4.08653	4.37874e-05	0.000404153	Dlx3	distal-less homeobox 3 [Source:MGI Symbol;Acc:MGI:94903]	protein_coding	11	95010945	95016122	1
ENSMUSG00000045319	572.217	-1.61833	0.194317	-8.32831	8.20054e-17	8.25953e-15	Proser2	proline and serine rich 2 [Source:MGI Symbol;Acc:MGI:2442238]	protein_coding	2	6102418	6135022	-1
ENSMUSG00000017969	1914.72	-1.60746	0.160765	-9.99879	1.54276e-23	3.6904e-21	Ptgis	prostaglandin I2 (prostacyclin) synthase [Source:MGI Symbol;Acc:MGI:1097156]	protein_coding	2	167033725	167082524	-1
ENSMUSG00000039004	813.894	-1.60101	0.247385	-6.47175	9.6877e-11	3.95851e-09	Bmp6	bone morphogenetic protein 6 [Source:MGI Symbol;Acc:MGI:88182]	protein_coding	13	38529083	38684278	1
ENSMUSG00000031284	2057.48	-1.6006	0.188182	-8.50559	1.80676e-17	2.03384e-15	Pak3	p21 (RAC1) activated kinase 3 [Source:MGI Symbol;Acc:MGI:1339656]	protein_coding	X	142301587	142580792	1
ENSMUSG00000026014	9061.85	-1.59507	0.127627	-12.4979	7.66217e-36	5.86514e-33	Raph1	Ras association (RalGDS/AF-6) and pleckstrin homology domains 1 [Source:MGI Symbol;Acc:MGI:1924550]	protein_coding	1	60521451	60606263	-1
ENSMUSG00000050700	312.793	-1.58903	0.292482	-5.43292	5.54407e-08	1.18985e-06	Emilin3	elastin microfibril interfacer 3 [Source:MGI Symbol;Acc:MGI:2389142]	protein_coding	2	160748357	160754248	-1
ENSMUSG00000043587	2620.41	-1.57932	0.20733	-7.61742	2.58792e-14	1.88067e-12	Pxylp1	2-phosphoxylose phosphatase 1 [Source:MGI Symbol;Acc:MGI:2442444]	protein_coding	9	96705389	96774722	-1
ENSMUSG00000019852	270.166	-1.56465	0.209155	-7.48083	7.38556e-14	4.95912e-12	Arfgef3	ARFGEF family member 3 [Source:MGI Symbol;Acc:MGI:106387]	protein_coding	10	18457587	18619697	-1
ENSMUSG00000021466	6579.93	-1.55296	0.208512	-7.44782	9.48949e-14	6.26197e-12	Ptch1	patched 1 [Source:MGI Symbol;Acc:MGI:105373]	protein_coding	13	63656142	63721412	-1
ENSMUSG00000041372	359.277	-1.53923	0.289641	-5.31425	1.07095e-07	2.11529e-06	B4galnt3	beta-1,4-N-acetyl-galactosaminyl transferase 3 [Source:MGI Symbol;Acc:MGI:3041155]	protein_coding	6	120180034	120271520	-1
ENSMUSG00000068617	278.7	-1.52805	0.281162	-5.43477	5.48666e-08	1.17974e-06	Efcab1	EF-hand calcium binding domain 1 [Source:MGI Symbol;Acc:MGI:1914043]	protein_coding	16	14724470	14799235	1
ENSMUSG00000038168	2171.12	-1.52356	0.263123	-5.79029	7.02669e-09	1.89391e-07	P3h2	prolyl 3-hydroxylase 2 [Source:MGI Symbol;Acc:MGI:2146663]	protein_coding	16	25778038	25924534	-1
ENSMUSG00000057457	2133.22	-1.518	0.242602	-6.25719	3.91975e-10	1.37635e-08	Phex	phosphate regulating endopeptidase homolog, X-linked [Source:MGI Symbol;Acc:MGI:107489]	protein_coding	X	155945071	156198308	-1
ENSMUSG00000028671	1714.96	-1.50746	0.172126	-8.75784	1.99025e-18	2.43107e-16	Gale	galactose-4-epimerase, UDP [Source:MGI Symbol;Acc:MGI:1921496]	protein_coding	4	135691038	135695489	1
ENSMUSG00000031930	12003.3	-1.50627	0.188321	-7.99842	1.26027e-15	1.07188e-13	Wwp2	WW domain containing E3 ubiquitin protein ligase 2 [Source:MGI Symbol;Acc:MGI:1914144]	protein_coding	8	108162997	108285227	1
ENSMUSG00000041540	1056.15	-1.50579	0.232024	-6.48981	8.59431e-11	3.56245e-09	Sox5	SRY (sex determining region Y)-box 5 [Source:MGI Symbol;Acc:MGI:98367]	protein_coding	6	143774151	144727703	-1
ENSMUSG00000052516	417.285	-1.50242	0.263318	-5.70574	1.15838e-08	2.94258e-07	Robo2	roundabout guidance receptor 2 [Source:MGI Symbol;Acc:MGI:1890110]	protein_coding	16	73688727	74208713	-1
ENSMUSG00000025407	775.399	-1.49992	0.242577	-6.1833	6.27759e-10	2.11998e-08	Gli1	GLI-Kruppel family member GLI1 [Source:MGI Symbol;Acc:MGI:95727]	protein_coding	10	127165751	127177843	-1
ENSMUSG00000042793	481.353	-1.48454	0.250729	-5.9209	3.20183e-09	9.23702e-08	Lgr6	leucine-rich repeat-containing G protein-coupled receptor 6 [Source:MGI Symbol;Acc:MGI:2441805]	protein_coding	1	134911039	135033014	-1
ENSMUSG00000049555	547.283	-1.48379	0.339343	-4.37253	1.22814e-05	0.000133918	Tmie	transmembrane inner ear [Source:MGI Symbol;Acc:MGI:2159400]	protein_coding	9	110694779	110709181	-1
ENSMUSG00000048058	3145.35	-1.48002	0.193654	-7.64261	2.12866e-14	1.57685e-12	Ldlrad3	low density lipoprotein receptor class A domain containing 3 [Source:MGI Symbol;Acc:MGI:2138856]	protein_coding	2	101780548	102016730	-1
ENSMUSG00000049929	1526.11	-1.47714	0.240194	-6.14978	7.75918e-10	2.57488e-08	Lpar4	lysophosphatidic acid receptor 4 [Source:MGI Symbol;Acc:MGI:1925384]	protein_coding	X	105964231	105977506	1
ENSMUSG00000029306	44416.9	-1.47192	0.301179	-4.88721	1.02274e-06	1.56574e-05	Ibsp	integrin binding sialoprotein [Source:MGI Symbol;Acc:MGI:96389]	protein_coding	5	104447037	104459335	1
ENSMUSG00000048368	1957.09	-1.46894	0.194449	-7.5544	4.20792e-14	3.00095e-12	Omd	osteomodulin [Source:MGI Symbol;Acc:MGI:1350918]	protein_coding	13	49735938	49746298	1
ENSMUSG00000028645	2596.02	-1.46681	0.154945	-9.46665	2.88966e-21	5.18423e-19	Slc2a1	solute carrier family 2 (facilitated glucose transporter), member 1 [Source:MGI Symbol;Acc:MGI:95755]	protein_coding	4	118965908	118995180	1
ENSMUSG00000039116	1675.14	-1.46634	0.144494	-10.1482	3.37704e-24	8.61671e-22	Adgrg6	adhesion G protein-coupled receptor G6 [Source:MGI Symbol;Acc:MGI:1916151]	protein_coding	10	14278327	14421403	-1
ENSMUSG00000079055	1972.74	-1.46238	0.223038	-6.55666	5.50278e-11	2.34011e-09	Slc8a3	solute carrier family 8 (sodium/calcium exchanger), member 3 [Source:MGI Symbol;Acc:MGI:107976]	protein_coding	12	81244689	81379954	-1
ENSMUSG00000079022	1603.21	-1.46206	0.343362	-4.25806	2.06208e-05	0.000212348	Col22a1	collagen, type XXII, alpha 1 [Source:MGI Symbol;Acc:MGI:1916950]	protein_coding	15	71667644	71906076	-1
ENSMUSG00000034903	1873.74	-1.46096	0.201145	-7.26321	3.78002e-13	2.23722e-11	Cobll1	Cobl-like 1 [Source:MGI Symbol;Acc:MGI:2442894]	protein_coding	2	64918683	65069747	-1
ENSMUSG00000025776	1543.31	-1.45802	0.228101	-6.392	1.63727e-10	6.16366e-09	Crispld1	cysteine-rich secretory protein LCCL domain containing 1 [Source:MGI Symbol;Acc:MGI:1934666]	protein_coding	1	17797269	17836568	1
ENSMUSG00000022754	2254.46	-1.45449	0.142452	-10.2103	1.78253e-24	4.75978e-22	Tmem45a	transmembrane protein 45a [Source:MGI Symbol;Acc:MGI:1913122]	protein_coding	16	56625524	56706529	-1
ENSMUSG00000022661	3326.53	-1.45139	0.154905	-9.3695	7.28799e-21	1.24897e-18	Cd200	CD200 antigen [Source:MGI Symbol;Acc:MGI:1196990]	protein_coding	16	45202498	45229416	-1
ENSMUSG00000037852	4989.18	-1.43644	0.145784	-9.85319	6.64009e-23	1.55595e-20	Cpe	carboxypeptidase E [Source:MGI Symbol;Acc:MGI:101932]	protein_coding	8	65045576	65146088	-1
ENSMUSG00000030790	469.383	-1.42916	0.136407	-10.4772	1.09944e-25	3.23686e-23	Adm	adrenomedullin [Source:MGI Symbol;Acc:MGI:108058]	protein_coding	7	110226868	110229027	1
ENSMUSG00000031112	3693.37	-1.42514	0.182466	-7.81042	5.69958e-15	4.48237e-13	Stk26	serine/threonine kinase 26 [Source:MGI Symbol;Acc:MGI:1917665]	protein_coding	X	49929924	49981974	1
ENSMUSG00000043924	892.167	-1.42495	0.255616	-5.57457	2.48142e-08	5.87456e-07	Ncmap	noncompact myelin associated protein [Source:MGI Symbol;Acc:MGI:2444888]	protein_coding	4	135096887	135125538	-1
ENSMUSG00000030605	11790.2	-1.42263	0.27784	-5.12033	3.05e-07	5.37118e-06	Mfge8	milk fat globule EGF and factor V/VIII domain containing [Source:MGI Symbol;Acc:MGI:102768]	protein_coding	7	78783516	78798808	-1
ENSMUSG00000053399	386.151	-1.42245	0.239731	-5.93355	2.96462e-09	8.70583e-08	Adamts18	a disintegrin-like and metallopeptidase (reprolysin type) with thrombospondin type 1 motif, 18 [Source:MGI Symbol;Acc:MGI:2442600]	protein_coding	8	114423758	114575370	-1
ENSMUSG00000020427	4197.8	-1.41728	0.216468	-6.54729	5.85922e-11	2.48249e-09	Igfbp3	insulin-like growth factor binding protein 3 [Source:MGI Symbol;Acc:MGI:96438]	protein_coding	11	7156086	7163923	-1
ENSMUSG00000017639	2431.92	-1.41502	0.190299	-7.43574	1.03982e-13	6.74529e-12	Rab11fip4	RAB11 family interacting protein 4 (class II) [Source:MGI Symbol;Acc:MGI:2442920]	protein_coding	11	79482038	79588849	1
ENSMUSG00000025213	421.47	-1.40907	0.292818	-4.8121	1.4935e-06	2.20984e-05	Kazald1	Kazal-type serine peptidase inhibitor domain 1 [Source:MGI Symbol;Acc:MGI:2147606]	protein_coding	19	45063680	45067728	1
ENSMUSG00000060284	3105.89	-1.40878	0.234092	-6.01804	1.76547e-09	5.46391e-08	Sp7	Sp7 transcription factor 7 [Source:MGI Symbol;Acc:MGI:2153568]	protein_coding	15	102265041	102275617	-1
ENSMUSG00000050860	903.316	-1.40842	0.187757	-7.50131	6.31855e-14	4.31843e-12	Phospho1	phosphatase, orphan 1 [Source:MGI Symbol;Acc:MGI:2447348]	protein_coding	11	95715325	95722966	1
ENSMUSG00000025140	1962.98	-1.40601	0.20046	-7.01394	2.31694e-12	1.20923e-10	Pycr1	pyrroline-5-carboxylate reductase 1 [Source:MGI Symbol;Acc:MGI:2384795]	protein_coding	11	120526538	120534595	-1
ENSMUSG00000048442	493.54	-1.39616	0.198349	-7.03887	1.93803e-12	1.035e-10	Smim5	small integral membrane protein 5 [Source:MGI Symbol;Acc:MGI:1913778]	protein_coding	11	115790792	115797095	1
ENSMUSG00000043635	1644.25	-1.38614	0.142164	-9.7503	1.83918e-22	4.14067e-20	Adamts3	a disintegrin-like and metallopeptidase (reprolysin type) with thrombospondin type 1 motif, 3 [Source:MGI Symbol;Acc:MGI:3045353]	protein_coding	5	89824946	90031193	-1
ENSMUSG00000069808	1159.29	-1.36871	0.153593	-8.91127	5.04524e-19	6.81524e-17	Tlcd3a	TLC domain containing 3A [Source:MGI Symbol;Acc:MGI:2151840]	protein_coding	11	76070497	76105653	1
ENSMUSG00000032374	19408.8	-1.36235	0.140943	-9.66597	4.20598e-22	8.94317e-20	Plod2	procollagen lysine, 2-oxoglutarate 5-dioxygenase 2 [Source:MGI Symbol;Acc:MGI:1347007]	protein_coding	9	92424276	92490481	1
ENSMUSG00000089774	7031.17	-1.36046	0.212436	-6.40411	1.51247e-10	5.7695e-09	Slc5a3	solute carrier family 5 (inositol transporters), member 3 [Source:MGI Symbol;Acc:MGI:1858226]	protein_coding	16	91855210	91884361	1
ENSMUSG00000028521	1913.2	-1.35534	0.183417	-7.38942	1.47474e-13	9.15295e-12	Slc35d1	solute carrier family 35 (UDP-glucuronic acid/UDP-N-acetylgalactosamine dual transporter), member D1 [Source:MGI Symbol;Acc:MGI:2140361]	protein_coding	4	103027846	103072361	-1
ENSMUSG00000038331	1833.48	-1.35313	0.271891	-4.97672	6.46706e-07	1.05927e-05	Satb2	special AT-rich sequence binding protein 2 [Source:MGI Symbol;Acc:MGI:2679336]	protein_coding	1	56833140	57017809	-1
ENSMUSG00000048402	607.275	-1.35051	0.247975	-5.44614	5.14733e-08	1.11303e-06	Gli2	GLI-Kruppel family member GLI2 [Source:MGI Symbol;Acc:MGI:95728]	protein_coding	1	118761862	118981349	-1
ENSMUSG00000029330	371.093	-1.34776	0.173517	-7.76731	8.01703e-15	6.2197e-13	Cds1	CDP-diacylglycerol synthase 1 [Source:MGI Symbol;Acc:MGI:1921846]	protein_coding	5	101912996	101971724	1
ENSMUSG00000046714	338.285	-1.33938	0.221373	-6.05033	1.44545e-09	4.54704e-08	Foxc2	forkhead box C2 [Source:MGI Symbol;Acc:MGI:1347481]	protein_coding	8	121842910	121845634	1
ENSMUSG00000053646	2629.03	-1.33276	0.207809	-6.41341	1.42298e-10	5.50122e-09	Plxnb1	plexin B1 [Source:MGI Symbol;Acc:MGI:2154238]	protein_coding	9	108924457	108948985	1
ENSMUSG00000063455	1234.15	-1.33163	0.163205	-8.15928	3.37035e-16	3.0713e-14	D630045J12Rik	RIKEN cDNA D630045J12 gene [Source:MGI Symbol;Acc:MGI:2669829]	protein_coding	6	38100109	38230944	-1
ENSMUSG00000021806	7200.8	-1.32946	0.190377	-6.98329	2.88347e-12	1.49135e-10	Nid2	nidogen 2 [Source:MGI Symbol;Acc:MGI:1298229]	protein_coding	14	19801333	19861855	1
ENSMUSG00000036782	3803.81	-1.3258	0.2339	-5.66824	1.4427e-08	3.59329e-07	Klhl13	kelch-like 13 [Source:MGI Symbol;Acc:MGI:1914705]	protein_coding	X	23085510	23231321	-1
ENSMUSG00000053647	488.712	-1.31914	0.177053	-7.4505	9.29841e-14	6.17135e-12	Gper1	G protein-coupled estrogen receptor 1 [Source:MGI Symbol;Acc:MGI:1924104]	protein_coding	5	139408906	139413555	1
ENSMUSG00000040254	1965.21	-1.31556	0.195079	-6.74375	1.5435e-11	7.08899e-10	Sema3d	sema domain, immunoglobulin domain (Ig), short basic domain, secreted, (semaphorin) 3D [Source:MGI Symbol;Acc:MGI:1860118]	protein_coding	5	12433352	12638915	1
ENSMUSG00000025203	18739.5	-1.30533	0.146512	-8.90934	5.13393e-19	6.85439e-17	Scd2	stearoyl-Coenzyme A desaturase 2 [Source:MGI Symbol;Acc:MGI:98240]	protein_coding	19	44282113	44295303	1
ENSMUSG00000023243	298	-1.29622	0.186871	-6.93647	4.02008e-12	2.03342e-10	Kcnk5	potassium channel, subfamily K, member 5 [Source:MGI Symbol;Acc:MGI:1336175]	protein_coding	14	20190125	20231877	-1
ENSMUSG00000032373	4103.74	-1.29452	0.167225	-7.7412	9.84796e-15	7.58888e-13	Car12	carbonic anhydrase 12 [Source:MGI Symbol;Acc:MGI:1923709]	protein_coding	9	66620968	66674127	1
ENSMUSG00000020256	2457.72	-1.29225	0.135681	-9.52416	1.66374e-21	3.18384e-19	Aldh1l2	aldehyde dehydrogenase 1 family, member L2 [Source:MGI Symbol;Acc:MGI:2444680]	protein_coding	10	83323314	83370004	-1
ENSMUSG00000045573	1497.58	-1.29153	0.174527	-7.40016	1.36024e-13	8.5427e-12	Penk	preproenkephalin [Source:MGI Symbol;Acc:MGI:104629]	protein_coding	4	4133531	4138819	-1
ENSMUSG00000028838	531.831	-1.28998	0.265984	-4.84985	1.23556e-06	1.86037e-05	Extl1	exostosin-like glycosyltransferase 1 [Source:MGI Symbol;Acc:MGI:1888742]	protein_coding	4	134083683	134111161	-1
ENSMUSG00000109973	326.252	-1.28836	0.313704	-4.10691	4.00981e-05	0.000373707	Gm45397	predicted gene 45397 [Source:MGI Symbol;Acc:MGI:5791233]	lncRNA	7	137158841	137166317	-1
ENSMUSG00000032717	1388.53	-1.2819	0.133839	-9.57791	9.90288e-22	2.03044e-19	Mdfi	MyoD family inhibitor [Source:MGI Symbol;Acc:MGI:107687]	protein_coding	17	48126253	48145616	-1
ENSMUSG00000015354	2896.69	-1.27529	0.313332	-4.07009	4.69948e-05	0.000429955	Pcolce2	procollagen C-endopeptidase enhancer 2 [Source:MGI Symbol;Acc:MGI:1923727]	protein_coding	9	95519654	95580149	1
ENSMUSG00000025789	301.278	-1.2709	0.286155	-4.4413	8.94189e-06	0.000101755	St8sia2	ST8 alpha-N-acetyl-neuraminide alpha-2,8-sialyltransferase 2 [Source:MGI Symbol;Acc:MGI:106020]	protein_coding	7	73588867	73663438	-1
ENSMUSG00000000031	97694.6	-1.26884	0.195603	-6.48681	8.76714e-11	3.62102e-09	H19	H19, imprinted maternally expressed transcript [Source:MGI Symbol;Acc:MGI:95891]	lncRNA	7	142129266	142131880	-1
ENSMUSG00000058145	314.868	-1.26304	0.155228	-8.13666	4.06328e-16	3.67359e-14	Adamts17	a disintegrin-like and metallopeptidase (reprolysin type) with thrombospondin type 1 motif, 17 [Source:MGI Symbol;Acc:MGI:3588195]	protein_coding	7	66489483	66802919	1
ENSMUSG00000074483	568.317	-1.26263	0.448457	-2.8155	0.00487021	0.0207769	Bglap	bone gamma carboxyglutamate protein [Source:MGI Symbol;Acc:MGI:88156]	protein_coding	3	88290808	88291771	-1
ENSMUSG00000028197	1625.76	-1.25835	0.195054	-6.4513	1.10892e-10	4.45198e-09	Col24a1	collagen, type XXIV, alpha 1 [Source:MGI Symbol;Acc:MGI:1918605]	protein_coding	3	144998233	145257766	1
ENSMUSG00000010660	2472.33	-1.25359	0.17764	-7.05689	1.70273e-12	9.17874e-11	Plcd1	phospholipase C, delta 1 [Source:MGI Symbol;Acc:MGI:97614]	protein_coding	9	118900595	118922570	-1
ENSMUSG00000040289	319.296	-1.25353	0.201175	-6.23104	4.6336e-10	1.59769e-08	Hey1	hairy/enhancer-of-split related with YRPW motif 1 [Source:MGI Symbol;Acc:MGI:1341800]	protein_coding	3	8728419	8732316	-1
ENSMUSG00000058914	49762.9	-1.24567	0.240473	-5.18008	2.21785e-07	4.0103e-06	C1qtnf3	C1q and tumor necrosis factor related protein 3 [Source:MGI Symbol;Acc:MGI:1932136]	protein_coding	15	10952418	10980236	1
ENSMUSG00000051855	27332.9	-1.23978	0.209382	-5.92113	3.19731e-09	9.23702e-08	Mest	mesoderm specific transcript [Source:MGI Symbol;Acc:MGI:96968]	protein_coding	6	30723546	30748464	1
ENSMUSG00000039114	1290.36	-1.22914	0.198749	-6.1844	6.2339e-10	2.11768e-08	Nrn1	neuritin 1 [Source:MGI Symbol;Acc:MGI:1915654]	protein_coding	13	36909335	36919105	-1
ENSMUSG00000038412	1320.29	-1.22696	0.152748	-8.03254	9.54717e-16	8.49772e-14	Higd1a	HIG1 domain family, member 1A [Source:MGI Symbol;Acc:MGI:1930666]	protein_coding	9	121677629	121687428	-1
ENSMUSG00000104145	298.928	-1.22287	0.391688	-3.12204	0.00179601	0.00919385	D130019J16Rik	RIKEN cDNA D130019J16 gene [Source:MGI Symbol;Acc:MGI:2443523]	TEC	1	137862927	137865084	1
ENSMUSG00000020099	2852.31	-1.21461	0.133374	-9.10678	8.48658e-20	1.35337e-17	Unc5b	unc-5 netrin receptor B [Source:MGI Symbol;Acc:MGI:894703]	protein_coding	10	60598372	60667360	-1
ENSMUSG00000039197	4848.45	-1.20937	0.146262	-8.26854	1.3561e-16	1.33083e-14	Adk	adenosine kinase [Source:MGI Symbol;Acc:MGI:87930]	protein_coding	14	21102642	21498637	1
ENSMUSG00000067276	12589	-1.20598	0.221817	-5.43685	5.42319e-08	1.16828e-06	Capn6	calpain 6 [Source:MGI Symbol;Acc:MGI:1100850]	protein_coding	X	142585227	142610410	-1
ENSMUSG00000019916	7125.78	-1.20469	0.137183	-8.78161	1.61146e-18	2.01117e-16	P4ha1	procollagen-proline, 2-oxoglutarate 4-dioxygenase (proline 4-hydroxylase), alpha 1 polypeptide [Source:MGI Symbol;Acc:MGI:97463]	protein_coding	10	59159118	59209126	1
ENSMUSG00000034320	12339.4	-1.20443	0.207293	-5.81026	6.23752e-09	1.69714e-07	Slc26a2	solute carrier family 26 (sulfate transporter), member 2 [Source:MGI Symbol;Acc:MGI:892977]	protein_coding	18	61325991	61344684	-1
ENSMUSG00000068748	680.737	-1.20342	0.316395	-3.80353	0.000142648	0.00110817	Ptprz1	protein tyrosine phosphatase, receptor type Z, polypeptide 1 [Source:MGI Symbol;Acc:MGI:97816]	protein_coding	6	22875501	23052915	1
ENSMUSG00000026828	812.451	-1.20162	0.149917	-8.01525	1.09915e-15	9.59103e-14	Galnt5	polypeptide N-acetylgalactosaminyltransferase 5 [Source:MGI Symbol;Acc:MGI:2179403]	protein_coding	2	57887896	57935872	1
ENSMUSG00000020176	29382.3	-1.19908	0.170994	-7.0124	2.34266e-12	1.21712e-10	Grb10	growth factor receptor bound protein 10 [Source:MGI Symbol;Acc:MGI:103232]	protein_coding	11	11880508	11988683	-1
ENSMUSG00000033105	809.769	-1.18817	0.12278	-9.67723	3.76802e-22	8.1631e-20	Lss	lanosterol synthase [Source:MGI Symbol;Acc:MGI:1336155]	protein_coding	10	76367422	76392972	1
ENSMUSG00000044026	891.178	-1.1777	0.210822	-5.58625	2.32031e-08	5.56195e-07	Slc35g1	solute carrier family 35, member G1 [Source:MGI Symbol;Acc:MGI:2444789]	protein_coding	19	38384428	38394058	1
ENSMUSG00000045777	550.016	-1.17752	0.200075	-5.8854	3.97103e-09	1.12304e-07	Ifitm10	interferon induced transmembrane protein 10 [Source:MGI Symbol;Acc:MGI:2444776]	protein_coding	7	141879574	141927490	-1
ENSMUSG00000038648	8174.55	-1.17327	0.157902	-7.43035	1.08312e-13	6.98671e-12	Creb3l2	cAMP responsive element binding protein 3-like 2 [Source:MGI Symbol;Acc:MGI:2442695]	protein_coding	6	37304190	37419081	-1
ENSMUSG00000008090	4851.68	-1.16814	0.243619	-4.79494	1.62727e-06	2.38929e-05	Fgfrl1	fibroblast growth factor receptor-like 1 [Source:MGI Symbol;Acc:MGI:2150920]	protein_coding	5	108840248	108854790	1
ENSMUSG00000029123	331.571	-1.16549	0.363642	-3.20505	0.00135037	0.00725548	Stk32b	serine/threonine kinase 32B [Source:MGI Symbol;Acc:MGI:1927552]	protein_coding	5	37604169	37874515	-1
ENSMUSG00000028226	771.079	-1.15769	0.172919	-6.69502	2.15644e-11	9.7099e-10	Mmp16	matrix metallopeptidase 16 [Source:MGI Symbol;Acc:MGI:1276107]	protein_coding	4	17852893	18119145	1
ENSMUSG00000103427	542.023	-1.15545	0.312533	-3.69706	0.000218114	0.00160537	Gm37534	predicted gene, 37534 [Source:MGI Symbol;Acc:MGI:5610762]	TEC	1	137877160	137882381	1
ENSMUSG00000026888	2233.61	-1.14453	0.208073	-5.50063	3.78434e-08	8.53669e-07	Grb14	growth factor receptor bound protein 14 [Source:MGI Symbol;Acc:MGI:1355324]	protein_coding	2	64742820	64855331	-1
ENSMUSG00000048782	291.311	-1.13934	0.307632	-3.70358	0.00021258	0.00157271	Insc	INSC spindle orientation adaptor protein [Source:MGI Symbol;Acc:MGI:1917942]	protein_coding	7	114342929	114449618	1
ENSMUSG00000038248	1535.37	-1.13841	0.185299	-6.14364	8.06532e-10	2.66109e-08	Sobp	sine oculis binding protein [Source:MGI Symbol;Acc:MGI:1924427]	protein_coding	10	42878496	43050526	-1
ENSMUSG00000027030	1951.9	-1.13655	0.154158	-7.37259	1.67341e-13	1.02749e-11	Stk39	serine/threonine kinase 39 [Source:MGI Symbol;Acc:MGI:1858416]	protein_coding	2	68040789	68302612	-1
ENSMUSG00000026259	752.474	-1.11372	0.229952	-4.84329	1.27708e-06	1.91428e-05	Ngef	neuronal guanine nucleotide exchange factor [Source:MGI Symbol;Acc:MGI:1858414]	protein_coding	1	87404556	87501592	-1
ENSMUSG00000034205	12824.5	-1.10923	0.2025	-5.47768	4.30944e-08	9.53391e-07	Loxl2	lysyl oxidase-like 2 [Source:MGI Symbol;Acc:MGI:2137913]	protein_coding	14	69846517	69933283	1
ENSMUSG00000001467	2151.27	-1.10466	0.089141	-12.3923	2.87709e-35	2.06467e-32	Cyp51	cytochrome P450, family 51 [Source:MGI Symbol;Acc:MGI:106040]	protein_coding	5	4131145	4154746	-1
ENSMUSG00000031292	519.256	-1.09936	0.209175	-5.25568	1.47482e-07	2.81295e-06	Cdkl5	cyclin-dependent kinase-like 5 [Source:MGI Symbol;Acc:MGI:1278336]	protein_coding	X	159554919	159777700	-1
ENSMUSG00000026193	346963	-1.09694	0.197038	-5.56714	2.58948e-08	6.10132e-07	Fn1	fibronectin 1 [Source:MGI Symbol;Acc:MGI:95566]	protein_coding	1	71624679	71692359	-1
ENSMUSG00000055980	11345	-1.09173	0.187465	-5.82366	5.7572e-09	1.58144e-07	Irs1	insulin receptor substrate 1 [Source:MGI Symbol;Acc:MGI:99454]	protein_coding	1	82210822	82269137	-1
ENSMUSG00000029201	7266.4	-1.08868	0.137114	-7.93996	2.0224e-15	1.6827e-13	Ugdh	UDP-glucose dehydrogenase [Source:MGI Symbol;Acc:MGI:1306785]	protein_coding	5	65570564	65593292	-1
ENSMUSG00000027661	1000.98	-1.08244	0.194084	-5.5772	2.44425e-08	5.82259e-07	Slc2a10	solute carrier family 2 (facilitated glucose transporter), member 10 [Source:MGI Symbol;Acc:MGI:2156687]	protein_coding	2	165345707	165361837	1
ENSMUSG00000028641	6187.87	-1.07627	0.171806	-6.26443	3.74192e-10	1.33431e-08	P3h1	prolyl 3-hydroxylase 1 [Source:MGI Symbol;Acc:MGI:1888921]	protein_coding	4	119090112	119106172	1
ENSMUSG00000047749	1192.73	-1.07367	0.117996	-9.09914	9.10481e-20	1.43207e-17	Zc3hav1l	zinc finger CCCH-type, antiviral 1-like [Source:MGI Symbol;Acc:MGI:2443387]	protein_coding	6	38264331	38276194	-1
ENSMUSG00000074505	2306.46	-1.06958	0.256326	-4.17275	3.00939e-05	0.000291594	Fat3	FAT atypical cadherin 3 [Source:MGI Symbol;Acc:MGI:2444314]	protein_coding	9	15821485	16412581	-1
ENSMUSG00000049551	1267.15	-1.06842	0.322007	-3.31799	0.000906676	0.00522613	Fzd9	frizzled class receptor 9 [Source:MGI Symbol;Acc:MGI:1313278]	protein_coding	5	135277792	135280084	-1
ENSMUSG00000014813	391.566	-1.06379	0.22842	-4.65717	3.20591e-06	4.16406e-05	Stc1	stanniocalcin 1 [Source:MGI Symbol;Acc:MGI:109131]	protein_coding	14	69266687	69279253	1
ENSMUSG00000032487	5988.74	-1.06105	0.182468	-5.815	6.06352e-09	1.65765e-07	Ptgs2	prostaglandin-endoperoxide synthase 2 [Source:MGI Symbol;Acc:MGI:97798]	protein_coding	1	149975782	149983978	1
ENSMUSG00000038677	657.101	-1.0537	0.364762	-2.88873	0.00386804	0.0172076	Scube3	signal peptide, CUB domain, EGF-like 3 [Source:MGI Symbol;Acc:MGI:3045253]	protein_coding	17	28361115	28393828	1
ENSMUSG00000069769	7649.84	-1.05351	0.143502	-7.3414	2.11375e-13	1.27737e-11	Msi2	musashi RNA-binding protein 2 [Source:MGI Symbol;Acc:MGI:1923876]	protein_coding	11	88230208	88609339	-1
ENSMUSG00000039246	271.573	-1.05301	0.15261	-6.90004	5.19864e-12	2.59525e-10	Lyplal1	lysophospholipase-like 1 [Source:MGI Symbol;Acc:MGI:2385115]	protein_coding	1	185819928	185849507	-1
ENSMUSG00000021831	2123.82	-1.04862	0.163762	-6.40336	1.51989e-10	5.77862e-09	Ero1a	endoplasmic reticulum oxidoreductase 1 alpha [Source:MGI Symbol;Acc:MGI:1354385]	protein_coding	14	45520544	45556228	-1
ENSMUSG00000031298	689.563	-1.04737	0.230333	-4.54722	5.43604e-06	6.59795e-05	Adgrg2	adhesion G protein-coupled receptor G2 [Source:MGI Symbol;Acc:MGI:2446854]	protein_coding	X	159173686	159281066	1
ENSMUSG00000072214	1324.24	-1.04571	0.165569	-6.31584	2.68693e-10	9.7631e-09	Septin5	septin 5 [Source:MGI Symbol;Acc:MGI:1195461]	protein_coding	16	18439252	18448704	-1
ENSMUSG00000090084	3778.83	-1.04142	0.161996	-6.42866	1.28735e-10	5.04965e-09	Srpx	sushi-repeat-containing protein [Source:MGI Symbol;Acc:MGI:1858306]	protein_coding	X	9904216	9983948	-1
ENSMUSG00000003355	692.387	-1.04093	0.126568	-8.22424	1.96437e-16	1.84876e-14	Fkbp11	FK506 binding protein 11 [Source:MGI Symbol;Acc:MGI:1913370]	protein_coding	15	98622247	98626079	-1
ENSMUSG00000037138	3030.44	-1.03783	0.192043	-5.40417	6.51088e-08	1.37423e-06	Aff3	AF4/FMR2 family, member 3 [Source:MGI Symbol;Acc:MGI:106927]	protein_coding	1	38216407	38704036	-1
ENSMUSG00000037278	1217.14	-1.03731	0.1315	-7.88827	3.06392e-15	2.51285e-13	Tmem97	transmembrane protein 97 [Source:MGI Symbol;Acc:MGI:1916321]	protein_coding	11	78432643	78441603	-1
ENSMUSG00000063524	13023.7	-1.03022	0.139264	-7.39763	1.38641e-13	8.65148e-12	Eno1	enolase 1, alpha non-neuron [Source:MGI Symbol;Acc:MGI:95393]	protein_coding	4	150321178	150333336	1
ENSMUSG00000020000	4693.15	-1.02094	0.200306	-5.0969	3.4526e-07	5.9974e-06	Moxd1	monooxygenase, DBH-like 1 [Source:MGI Symbol;Acc:MGI:1921582]	protein_coding	10	24099415	24178688	1
ENSMUSG00000020264	494.697	-1.01995	0.358442	-2.84551	0.004434	0.0192263	Slc36a2	solute carrier family 36 (proton/amino acid symporter), member 2 [Source:MGI Symbol;Acc:MGI:1891430]	protein_coding	11	55049296	55075903	-1
ENSMUSG00000023800	2704.61	-1.0198	0.146192	-6.97579	3.04161e-12	1.56609e-10	Tiam2	T cell lymphoma invasion and metastasis 2 [Source:MGI Symbol;Acc:MGI:1344338]	protein_coding	17	3376848	3581619	1
ENSMUSG00000050199	2676.96	-1.0196	0.166203	-6.13465	8.53451e-10	2.79183e-08	Lgr4	leucine-rich repeat-containing G protein-coupled receptor 4 [Source:MGI Symbol;Acc:MGI:1891468]	protein_coding	2	109747992	109844602	1
ENSMUSG00000024665	4334.68	-1.01902	0.189775	-5.36961	7.89063e-08	1.62366e-06	Fads2	fatty acid desaturase 2 [Source:MGI Symbol;Acc:MGI:1930079]	protein_coding	19	10040129	10079110	-1
ENSMUSG00000037813	313.626	-1.01649	0.211261	-4.81155	1.49764e-06	2.21312e-05	D630003M21Rik	RIKEN cDNA D630003M21 gene [Source:MGI Symbol;Acc:MGI:3606579]	protein_coding	2	158024453	158071142	-1
ENSMUSG00000026051	3968.23	-1.0152	0.173097	-5.86494	4.49301e-09	1.25216e-07	Ecrg4	ECRG4 augurin precursor [Source:MGI Symbol;Acc:MGI:1926146]	protein_coding	1	43769762	43781738	1
ENSMUSG00000016386	317.84	-1.01259	0.219281	-4.61779	3.87849e-06	4.93166e-05	Mpped2	metallophosphoesterase domain containing 2 [Source:MGI Symbol;Acc:MGI:1924265]	protein_coding	2	106523614	106698701	1
ENSMUSG00000022351	1166.63	-1.01114	0.135336	-7.47131	7.94023e-14	5.30056e-12	Sqle	squalene epoxidase [Source:MGI Symbol;Acc:MGI:109296]	protein_coding	15	59186926	59203041	1
ENSMUSG00000045215	408.037	-1.01097	0.147953	-6.83308	8.3109e-12	4.00948e-10	Asxl3	ASXL transcriptional regulator 3 [Source:MGI Symbol;Acc:MGI:2685175]	protein_coding	18	22477303	22663284	1
ENSMUSG00000032420	2088.02	-1.00999	0.15442	-6.54056	6.12909e-11	2.58729e-09	Nt5e	5' nucleotidase, ecto [Source:MGI Symbol;Acc:MGI:99782]	protein_coding	9	88209250	88254145	1
ENSMUSG00000007279	626.971	-1.00522	0.214922	-4.67715	2.90892e-06	3.8303e-05	Scube2	signal peptide, CUB domain, EGF-like 2 [Source:MGI Symbol;Acc:MGI:1928765]	protein_coding	7	109397883	109464886	-1
ENSMUSG00000033610	417.264	-1.00296	0.148799	-6.74036	1.57992e-11	7.22734e-10	Pank1	pantothenate kinase 1 [Source:MGI Symbol;Acc:MGI:1922985]	protein_coding	19	34784340	34856855	-1
ENSMUSG00000036242	1466.38	-1.00224	0.16199	-6.18709	6.12868e-10	2.08812e-08	Armh4	armadillo-like helical domain containing 4 [Source:MGI Symbol;Acc:MGI:1914669]	protein_coding	14	49913409	50020840	-1
ENSMUSG00000044092	739.82	-1.00193	0.107736	-9.29989	1.40585e-20	2.306e-18	C130050O18Rik	RIKEN cDNA C130050O18 gene [Source:MGI Symbol;Acc:MGI:2442694]	protein_coding	5	139391035	139401378	1
ENSMUSG00000074971	4028.88	-0.999197	0.287038	-3.48106	0.000499439	0.00320009	Fibin	fin bud initiation factor homolog (zebrafish) [Source:MGI Symbol;Acc:MGI:1914856]	protein_coding	2	110191262	110193528	-1
ENSMUSG00000045534	544.52	-0.997177	0.341626	-2.91891	0.00351256	0.0159918	Kcna5	potassium voltage-gated channel, shaker-related subfamily, member 5 [Source:MGI Symbol;Acc:MGI:96662]	protein_coding	6	126509514	126512375	-1
ENSMUSG00000024247	3099.61	-0.994219	0.208485	-4.76879	1.85335e-06	2.68351e-05	Pkdcc	protein kinase domain containing, cytoplasmic [Source:MGI Symbol;Acc:MGI:2147077]	protein_coding	17	83522721	83532499	1
ENSMUSG00000025978	1705.25	-0.993291	0.178659	-5.5597	2.7024e-08	6.29391e-07	Rftn2	raftlin family member 2 [Source:MGI Symbol;Acc:MGI:1921263]	protein_coding	1	55209318	55265941	-1
ENSMUSG00000037010	1813.76	-0.992054	0.188781	-5.25506	1.47979e-07	2.81774e-06	Apln	apelin [Source:MGI Symbol;Acc:MGI:1353624]	protein_coding	X	47114023	47123730	-1
ENSMUSG00000041117	2200.7	-0.991154	0.158686	-6.24599	4.21111e-10	1.46521e-08	Ccdc8	coiled-coil domain containing 8 [Source:MGI Symbol;Acc:MGI:3612184]	protein_coding	7	16726633	16731441	1
ENSMUSG00000020773	1974.02	-0.988656	0.183045	-5.40117	6.62074e-08	1.3923e-06	Trim47	tripartite motif-containing 47 [Source:MGI Symbol;Acc:MGI:1917374]	protein_coding	11	115996578	116018036	-1
ENSMUSG00000033491	1497.85	-0.988476	0.208967	-4.73029	2.242e-06	3.09036e-05	Prss35	protease, serine 35 [Source:MGI Symbol;Acc:MGI:2444800]	protein_coding	9	86625702	86640496	1
ENSMUSG00000053070	286.624	-0.985691	0.210029	-4.69313	2.69059e-06	3.59644e-05	Cfap300	cilia and flagella associated protein 300 [Source:MGI Symbol;Acc:MGI:3045346]	protein_coding	9	8021673	8042824	-1
ENSMUSG00000036298	1158.78	-0.983827	0.135224	-7.27554	3.45033e-13	2.06337e-11	Slc2a13	solute carrier family 2 (facilitated glucose transporter), member 13 [Source:MGI Symbol;Acc:MGI:2146030]	protein_coding	15	91151899	91457464	-1
ENSMUSG00000006931	3036.25	-0.976179	0.205012	-4.76156	1.92102e-06	2.76405e-05	P3h4	prolyl 3-hydroxylase family member 4 (non-enzymatic) [Source:MGI Symbol;Acc:MGI:1913430]	protein_coding	11	100299282	100305662	-1
ENSMUSG00000020277	2758.37	-0.971156	0.155702	-6.23728	4.45248e-10	1.54451e-08	Pfkl	phosphofructokinase, liver, B-type [Source:MGI Symbol;Acc:MGI:97547]	protein_coding	10	77822781	77845917	-1
ENSMUSG00000035407	533.495	-0.970966	0.177355	-5.47469	4.38267e-08	9.6587e-07	Kank4	KN motif and ankyrin repeat domains 4 [Source:MGI Symbol;Acc:MGI:3043381]	protein_coding	4	98643135	98705774	-1
ENSMUSG00000104118	364.718	-0.970708	0.333594	-2.90985	0.003616	0.0163267	Gm37298	predicted gene, 37298 [Source:MGI Symbol;Acc:MGI:5610526]	TEC	1	137837029	137840896	1
ENSMUSG00000032724	994.228	-0.968919	0.151461	-6.39717	1.58282e-10	5.97828e-09	Abtb2	ankyrin repeat and BTB (POZ) domain containing 2 [Source:MGI Symbol;Acc:MGI:2139365]	protein_coding	2	103396655	103548768	1
ENSMUSG00000029163	16159.8	-0.958408	0.208423	-4.59839	4.25769e-06	5.35452e-05	Emilin1	elastin microfibril interfacer 1 [Source:MGI Symbol;Acc:MGI:1926189]	protein_coding	5	31070746	31078621	1
ENSMUSG00000001555	11985.5	-0.951588	0.194074	-4.90322	9.42797e-07	1.45696e-05	Fkbp10	FK506 binding protein 10 [Source:MGI Symbol;Acc:MGI:104769]	protein_coding	11	100306523	100315650	1
ENSMUSG00000024232	1253.19	-0.948021	0.183239	-5.1737	2.29504e-07	4.12389e-06	Bambi	BMP and activin membrane-bound inhibitor [Source:MGI Symbol;Acc:MGI:1915260]	protein_coding	18	3507923	3516404	1
ENSMUSG00000019539	11615.6	-0.946959	0.191252	-4.95135	7.36991e-07	1.17693e-05	Rcn3	reticulocalbin 3, EF-hand calcium binding domain [Source:MGI Symbol;Acc:MGI:1277122]	protein_coding	7	44732337	44741645	-1
ENSMUSG00000039787	4168.08	-0.945745	0.144164	-6.56022	5.3728e-11	2.29333e-09	Cercam	cerebral endothelial cell adhesion molecule [Source:MGI Symbol;Acc:MGI:2139134]	protein_coding	2	29759176	29772852	1
ENSMUSG00000023393	376.022	-0.943083	0.125652	-7.50552	6.1184e-14	4.25766e-12	Slc17a9	solute carrier family 17, member 9 [Source:MGI Symbol;Acc:MGI:1919107]	protein_coding	2	180367056	180384073	1
ENSMUSG00000001288	3943.06	-0.943025	0.131671	-7.16196	7.95312e-13	4.54317e-11	Rarg	retinoic acid receptor, gamma [Source:MGI Symbol;Acc:MGI:97858]	protein_coding	15	102143373	102165952	-1
ENSMUSG00000046807	574.276	-0.942519	0.200308	-4.70535	2.53432e-06	3.41939e-05	Lrrc75b	leucine rich repeat containing 75B [Source:MGI Symbol;Acc:MGI:2143657]	protein_coding	10	75385957	75396164	-1
ENSMUSG00000038679	11241.9	-0.938771	0.113308	-8.28516	1.17946e-16	1.16746e-14	Trps1	transcriptional repressor GATA binding 1 [Source:MGI Symbol;Acc:MGI:1927616]	protein_coding	15	50518148	50753859	-1
ENSMUSG00000036432	653.621	-0.9355	0.130304	-7.17939	7.00247e-13	4.04032e-11	Siah2	siah E3 ubiquitin protein ligase 2 [Source:MGI Symbol;Acc:MGI:108062]	protein_coding	3	58582359	58599821	-1
ENSMUSG00000020646	957.455	-0.934762	0.110621	-8.45015	2.90927e-17	3.15134e-15	Mboat2	membrane bound O-acyltransferase domain containing 2 [Source:MGI Symbol;Acc:MGI:1914466]	protein_coding	12	24880878	25014396	1
ENSMUSG00000029755	595.982	-0.93401	0.184503	-5.06231	4.14199e-07	7.13019e-06	Dlx5	distal-less homeobox 5 [Source:MGI Symbol;Acc:MGI:101926]	protein_coding	6	6877805	6882085	-1
ENSMUSG00000027015	649.568	-0.930973	0.231796	-4.01635	5.91073e-05	0.000522054	Cybrd1	cytochrome b reductase 1 [Source:MGI Symbol;Acc:MGI:2654575]	protein_coding	2	70948267	70973270	1
ENSMUSG00000041351	277.023	-0.929915	0.252434	-3.6838	0.000229785	0.00167624	Rap1gap	Rap1 GTPase-activating protein [Source:MGI Symbol;Acc:MGI:109338]	protein_coding	4	137392037	137457172	1
ENSMUSG00000021411	1339.24	-0.929905	0.150729	-6.16938	6.85604e-10	2.29507e-08	Pxdc1	PX domain containing 1 [Source:MGI Symbol;Acc:MGI:1914145]	protein_coding	13	34811817	34837469	-1
ENSMUSG00000010830	4262.49	-0.92985	0.176836	-5.25826	1.45428e-07	2.77838e-06	Kdelr3	KDEL (Lys-Asp-Glu-Leu) endoplasmic reticulum protein retention receptor 3 [Source:MGI Symbol;Acc:MGI:2145953]	protein_coding	15	79400612	79411940	1
ENSMUSG00000003955	1775.08	-0.928591	0.15847	-5.85974	4.63586e-09	1.28884e-07	Fam162a	family with sequence similarity 162, member A [Source:MGI Symbol;Acc:MGI:1917436]	protein_coding	16	35864131	35891964	-1
ENSMUSG00000046442	630.129	-0.926927	0.247036	-3.7522	0.00017529	0.00132588	Ppm1e	protein phosphatase 1E (PP2C domain containing) [Source:MGI Symbol;Acc:MGI:2444096]	protein_coding	11	87117732	87249849	-1
ENSMUSG00000020089	2602.17	-0.925007	0.177948	-5.1982	2.01228e-07	3.70272e-06	Ppa1	pyrophosphatase (inorganic) 1 [Source:MGI Symbol;Acc:MGI:97831]	protein_coding	10	61484331	61509947	1
ENSMUSG00000029661	596993	-0.923538	0.154622	-5.97289	2.33089e-09	7.06154e-08	Col1a2	collagen, type I, alpha 2 [Source:MGI Symbol;Acc:MGI:88468]	protein_coding	6	4504814	4541544	1
ENSMUSG00000055723	1433.86	-0.922726	0.143635	-6.42411	1.32641e-10	5.18021e-09	Rras2	related RAS viral (r-ras) oncogene 2 [Source:MGI Symbol;Acc:MGI:1914172]	protein_coding	7	113646017	113717016	-1
ENSMUSG00000072676	1682.45	-0.921383	0.198315	-4.64606	3.3833e-06	4.36484e-05	Tmem254a	transmembrane protein 254a [Source:MGI Symbol;Acc:MGI:1196450]	protein_coding	14	25923724	25928096	-1
ENSMUSG00000019055	7618.11	-0.919165	0.194372	-4.7289	2.25738e-06	3.10782e-05	Plod1	procollagen-lysine, 2-oxoglutarate 5-dioxygenase 1 [Source:MGI Symbol;Acc:MGI:99907]	protein_coding	4	147994210	148021224	-1
ENSMUSG00000049538	587.468	-0.918322	0.308007	-2.9815	0.00286841	0.0134704	Adamts16	a disintegrin-like and metallopeptidase (reprolysin type) with thrombospondin type 1 motif, 16 [Source:MGI Symbol;Acc:MGI:2429637]	protein_coding	13	70875921	70989930	-1
ENSMUSG00000039680	686.566	-0.918283	0.199264	-4.60838	4.05819e-06	5.14306e-05	Mrps6	mitochondrial ribosomal protein S6 [Source:MGI Symbol;Acc:MGI:2153111]	protein_coding	16	91855158	91909115	1
ENSMUSG00000064945	1725.43	-0.914988	0.247083	-3.70316	0.000212928	0.00157427	Rny3	RNA, Y3 small cytoplasmic (associated with Ro protein) [Source:MGI Symbol;Acc:MGI:107304]	misc_RNA	6	47758558	47758659	1
ENSMUSG00000028919	1841.45	-0.908785	0.191096	-4.75563	1.97826e-06	2.82166e-05	Arhgef19	Rho guanine nucleotide exchange factor (GEF) 19 [Source:MGI Symbol;Acc:MGI:1925912]	protein_coding	4	140966810	140984875	1
ENSMUSG00000020183	909.599	-0.90718	0.276938	-3.27576	0.0010538	0.0058994	Cpm	carboxypeptidase M [Source:MGI Symbol;Acc:MGI:1917824]	protein_coding	10	117465405	117523257	1
ENSMUSG00000027669	2117.73	-0.906678	0.138867	-6.52913	6.61536e-11	2.77217e-09	Gnb4	guanine nucleotide binding protein (G protein), beta 4 [Source:MGI Symbol;Acc:MGI:104581]	protein_coding	3	32634481	32670734	-1
ENSMUSG00000027253	3593.41	-0.906535	0.138829	-6.52985	6.58352e-11	2.76894e-09	Lrp4	low density lipoprotein receptor-related protein 4 [Source:MGI Symbol;Acc:MGI:2442252]	protein_coding	2	91287856	91344124	1
ENSMUSG00000025161	4683.36	-0.90318	0.131872	-6.84892	7.4407e-12	3.62009e-10	Slc16a3	solute carrier family 16 (monocarboxylic acid transporters), member 3 [Source:MGI Symbol;Acc:MGI:1933438]	protein_coding	11	120839306	120851694	1
ENSMUSG00000033208	850.593	-0.90195	0.256831	-3.51185	0.000445007	0.00291495	S100b	S100 protein, beta polypeptide, neural [Source:MGI Symbol;Acc:MGI:98217]	protein_coding	10	76089687	76096993	1
ENSMUSG00000021136	2706.94	-0.900331	0.250828	-3.58944	0.000331391	0.0022853	Smoc1	SPARC related modular calcium binding 1 [Source:MGI Symbol;Acc:MGI:1929878]	protein_coding	12	81073582	81233188	1
ENSMUSG00000054675	3828.44	-0.900265	0.197707	-4.55354	5.27513e-06	6.42302e-05	Tmem119	transmembrane protein 119 [Source:MGI Symbol;Acc:MGI:2385228]	protein_coding	5	113931790	113938577	-1
ENSMUSG00000045294	2145.53	-0.894833	0.0999588	-8.95202	3.49045e-19	5.07309e-17	Insig1	insulin induced gene 1 [Source:MGI Symbol;Acc:MGI:1916289]	protein_coding	5	28276361	28283660	1
ENSMUSG00000038233	403.66	-0.894821	0.209995	-4.26117	2.03364e-05	0.000209795	Gask1a	golgi associated kinase 1A [Source:MGI Symbol;Acc:MGI:3041196]	protein_coding	9	121780054	121809275	1
ENSMUSG00000072294	752.603	-0.894046	0.162139	-5.51406	3.50659e-08	7.98861e-07	Klf12	Kruppel-like factor 12 [Source:MGI Symbol;Acc:MGI:1333796]	protein_coding	14	100108068	100522115	-1
ENSMUSG00000000266	1981.27	-0.890577	0.171997	-5.17786	2.24443e-07	4.05197e-06	Mid2	midline 2 [Source:MGI Symbol;Acc:MGI:1344333]	protein_coding	X	139565348	139668464	1
ENSMUSG00000030276	352.637	-0.890237	0.250719	-3.55073	0.000384162	0.00258858	Ttll3	tubulin tyrosine ligase-like family, member 3 [Source:MGI Symbol;Acc:MGI:2141418]	protein_coding	6	113366221	113391548	1
ENSMUSG00000031595	2234.75	-0.889311	0.175355	-5.07149	3.94704e-07	6.83558e-06	Pdgfrl	platelet-derived growth factor receptor-like [Source:MGI Symbol;Acc:MGI:1916047]	protein_coding	8	41379249	41443822	1
ENSMUSG00000048583	996.593	-0.887199	0.248065	-3.57647	0.000348262	0.00238163	Igf2	insulin-like growth factor 2 [Source:MGI Symbol;Acc:MGI:96434]	protein_coding	7	142204503	142220553	-1
ENSMUSG00000054256	599.223	-0.882599	0.117883	-7.4871	7.04122e-14	4.75572e-12	Msi1	musashi RNA-binding protein 1 [Source:MGI Symbol;Acc:MGI:107376]	protein_coding	5	115567658	115593757	1
ENSMUSG00000000693	6617.4	-0.881202	0.155245	-5.6762	1.37721e-08	3.44513e-07	Loxl3	lysyl oxidase-like 3 [Source:MGI Symbol;Acc:MGI:1337004]	protein_coding	6	83011154	83029543	1
ENSMUSG00000032744	1090.6	-0.879648	0.144558	-6.0851	1.16418e-09	3.74429e-08	Heyl	hairy/enhancer-of-split related with YRPW motif-like [Source:MGI Symbol;Acc:MGI:1860511]	protein_coding	4	123127349	123143668	1
ENSMUSG00000027239	1491.8	-0.879436	0.209398	-4.19983	2.6712e-05	0.000264859	Mdk	midkine [Source:MGI Symbol;Acc:MGI:96949]	protein_coding	2	91760150	91762642	-1
ENSMUSG00000060181	1383.94	-0.878318	0.165282	-5.31404	1.0722e-07	2.11529e-06	Slc35e3	solute carrier family 35, member E3 [Source:MGI Symbol;Acc:MGI:2448489]	protein_coding	10	117569584	117582270	-1
ENSMUSG00000096956	1058.28	-0.877454	0.201182	-4.3615	1.29174e-05	0.000139266	Snhg18	small nucleolar RNA host gene 18 [Source:MGI Symbol;Acc:MGI:1914085]	lncRNA	15	32240711	32244808	-1
ENSMUSG00000040841	666.161	-0.873849	0.210951	-4.14242	3.43663e-05	0.000328281	Six5	sine oculis-related homeobox 5 [Source:MGI Symbol;Acc:MGI:106220]	protein_coding	7	18828519	18832474	1
ENSMUSG00000034522	1627.65	-0.872289	0.16274	-5.36002	8.3213e-08	1.69406e-06	Zfp395	zinc finger protein 395 [Source:MGI Symbol;Acc:MGI:2682318]	protein_coding	14	65595838	65636379	1
ENSMUSG00000022665	22769.2	-0.872206	0.183996	-4.74036	2.13339e-06	2.97594e-05	Ccdc80	coiled-coil domain containing 80 [Source:MGI Symbol;Acc:MGI:1915146]	protein_coding	16	44913765	44948440	1
ENSMUSG00000017400	257.746	-0.87119	0.241845	-3.60226	0.000315458	0.00219308	Stac2	SH3 and cysteine rich domain 2 [Source:MGI Symbol;Acc:MGI:2144518]	protein_coding	11	97927449	97944288	-1
ENSMUSG00000001506	1.10226e+06	-0.865355	0.158137	-5.47219	4.4451e-08	9.75882e-07	Col1a1	collagen, type I, alpha 1 [Source:MGI Symbol;Acc:MGI:88467]	protein_coding	11	94827050	94843868	1
ENSMUSG00000028763	56708.2	-0.86418	0.147071	-5.87594	4.20455e-09	1.18036e-07	Hspg2	perlecan (heparan sulfate proteoglycan 2) [Source:MGI Symbol;Acc:MGI:96257]	protein_coding	4	137196080	137297941	1
ENSMUSG00000031626	3364.55	-0.862507	0.0886285	-9.73172	2.20837e-22	4.87624e-20	Sorbs2	sorbin and SH3 domain containing 2 [Source:MGI Symbol;Acc:MGI:1924574]	protein_coding	8	45960825	46280943	1
ENSMUSG00000021338	1669.32	-0.860759	0.1082	-7.95528	1.78722e-15	1.50889e-13	Carmil1	capping protein regulator and myosin 1 linker 1 [Source:MGI Symbol;Acc:MGI:1915982]	protein_coding	13	24196327	24464778	-1
ENSMUSG00000000093	601.446	-0.859691	0.233056	-3.68878	0.000225334	0.00165006	Tbx2	T-box 2 [Source:MGI Symbol;Acc:MGI:98494]	protein_coding	11	85723377	85732774	1
ENSMUSG00000025555	2944.85	-0.857214	0.175386	-4.88757	1.02087e-06	1.56497e-05	Farp1	FERM, RhoGEF (Arhgef) and pleckstrin domain protein 1 (chondrocyte-derived) [Source:MGI Symbol;Acc:MGI:2446173]	protein_coding	14	121272612	121521156	1
ENSMUSG00000042035	4789.24	-0.856282	0.182144	-4.70114	2.58712e-06	3.4743e-05	Igsf3	immunoglobulin superfamily, member 3 [Source:MGI Symbol;Acc:MGI:1926158]	protein_coding	3	101284399	101370375	1
ENSMUSG00000014837	400.864	-0.854965	0.145191	-5.88856	3.89576e-09	1.10447e-07	4931428F04Rik	RIKEN cDNA 4931428F04 gene [Source:MGI Symbol;Acc:MGI:1921606]	protein_coding	8	106007041	106016496	-1
ENSMUSG00000030074	5730.68	-0.850673	0.180908	-4.70225	2.57311e-06	3.46359e-05	Gxylt2	glucoside xylosyltransferase 2 [Source:MGI Symbol;Acc:MGI:2682940]	protein_coding	6	100681695	100787874	1
ENSMUSG00000024378	2198.15	-0.850061	0.0948523	-8.96195	3.18997e-19	4.6958e-17	Stard4	StAR-related lipid transfer (START) domain containing 4 [Source:MGI Symbol;Acc:MGI:2156764]	protein_coding	18	33332408	33346915	-1
ENSMUSG00000063142	5164.42	-0.849531	0.123069	-6.90289	5.09565e-12	2.55494e-10	Kcnma1	potassium large conductance calcium-activated channel, subfamily M, alpha member 1 [Source:MGI Symbol;Acc:MGI:99923]	protein_coding	14	23339499	24064559	-1
ENSMUSG00000028476	1272.72	-0.848998	0.178827	-4.7476	2.05847e-06	2.89649e-05	Reck	reversion-inducing-cysteine-rich protein with kazal motifs [Source:MGI Symbol;Acc:MGI:1855698]	protein_coding	4	43875530	43944806	1
ENSMUSG00000024304	2441.27	-0.848281	0.145974	-5.81117	6.20372e-09	1.69195e-07	Cdh2	cadherin 2 [Source:MGI Symbol;Acc:MGI:88355]	protein_coding	18	16721934	16942303	-1
ENSMUSG00000033998	371.452	-0.84684	0.264835	-3.19761	0.00138571	0.0074176	Kcnk1	potassium channel, subfamily K, member 1 [Source:MGI Symbol;Acc:MGI:109322]	protein_coding	8	126721909	126757424	1
ENSMUSG00000024063	5468.35	-0.846436	0.0948404	-8.92484	4.46326e-19	6.10086e-17	Lbh	limb-bud and heart [Source:MGI Symbol;Acc:MGI:1925139]	protein_coding	17	73225300	73248942	1
ENSMUSG00000055653	964.465	-0.846026	0.192269	-4.40023	1.08136e-05	0.000120079	Gpc3	glypican 3 [Source:MGI Symbol;Acc:MGI:104903]	protein_coding	X	51361303	51702827	-1
ENSMUSG00000070436	60230.6	-0.84288	0.169094	-4.98468	6.20649e-07	1.0195e-05	Serpinh1	serine (or cysteine) peptidase inhibitor, clade H, member 1 [Source:MGI Symbol;Acc:MGI:88283]	protein_coding	7	98994583	99002446	-1
ENSMUSG00000027954	838.545	-0.841911	0.140599	-5.98801	2.12427e-09	6.48693e-08	Efna1	ephrin A1 [Source:MGI Symbol;Acc:MGI:103236]	protein_coding	3	89179040	89188449	-1
ENSMUSG00000023951	2501.25	-0.841841	0.116862	-7.2037	5.85986e-13	3.39813e-11	Vegfa	vascular endothelial growth factor A [Source:MGI Symbol;Acc:MGI:103178]	protein_coding	17	46327919	46343295	-1
ENSMUSG00000029781	17530.9	-0.841767	0.176903	-4.75835	1.95177e-06	2.78735e-05	Fkbp9	FK506 binding protein 9 [Source:MGI Symbol;Acc:MGI:1350921]	protein_coding	6	56809044	56856343	1
ENSMUSG00000040675	1261.69	-0.840296	0.11566	-7.26524	3.72377e-13	2.21535e-11	Mthfd1l	methylenetetrahydrofolate dehydrogenase (NADP+ dependent) 1-like [Source:MGI Symbol;Acc:MGI:1924836]	protein_coding	10	3923118	4117081	1
ENSMUSG00000035566	579.468	-0.840042	0.190479	-4.41016	1.03294e-05	0.00011551	Pcdh17	protocadherin 17 [Source:MGI Symbol;Acc:MGI:2684924]	protein_coding	14	84681003	84776442	1
ENSMUSG00000031604	1187.17	-0.83986	0.124459	-6.74811	1.49782e-11	6.9068e-10	Msmo1	methylsterol monoxygenase 1 [Source:MGI Symbol;Acc:MGI:1913484]	protein_coding	8	65171173	65186826	-1
ENSMUSG00000037003	3677.14	-0.8385	0.187997	-4.46018	8.18922e-06	9.46915e-05	Tns2	tensin 2 [Source:MGI Symbol;Acc:MGI:2387586]	protein_coding	15	102008848	102024836	1
ENSMUSG00000025854	1131.12	-0.835515	0.0984688	-8.48507	2.15584e-17	2.38013e-15	Fam20c	FAM20C, golgi associated secretory pathway kinase [Source:MGI Symbol;Acc:MGI:2136853]	protein_coding	5	138740269	138795832	1
ENSMUSG00000017002	2263.48	-0.834928	0.096858	-8.62013	6.68772e-18	7.83555e-16	Slpi	secretory leukocyte peptidase inhibitor [Source:MGI Symbol;Acc:MGI:109297]	protein_coding	2	164195990	164231015	-1
ENSMUSG00000096145	1699.28	-0.831633	0.148839	-5.58747	2.30406e-08	5.53457e-07	Vkorc1	vitamin K epoxide reductase complex, subunit 1 [Source:MGI Symbol;Acc:MGI:106442]	protein_coding	7	127492235	127494789	-1
ENSMUSG00000038074	3201.58	-0.831571	0.117362	-7.08553	1.38513e-12	7.53749e-11	Fkbp14	FK506 binding protein 14 [Source:MGI Symbol;Acc:MGI:2387639]	protein_coding	6	54554589	54574293	-1
ENSMUSG00000032289	484.362	-0.830523	0.199605	-4.16083	3.17095e-05	0.000304689	Thsd4	thrombospondin, type I, domain containing 4 [Source:MGI Symbol;Acc:MGI:2672033]	protein_coding	9	59874214	60429329	-1
ENSMUSG00000006517	389.463	-0.828603	0.134173	-6.17562	6.59055e-10	2.21265e-08	Mvd	mevalonate (diphospho) decarboxylase [Source:MGI Symbol;Acc:MGI:2179327]	protein_coding	8	123160340	123170161	-1
ENSMUSG00000036533	2454.13	-0.826538	0.100229	-8.24646	1.63162e-16	1.58765e-14	Cdc42ep3	CDC42 effector protein (Rho GTPase binding) 3 [Source:MGI Symbol;Acc:MGI:2384718]	protein_coding	17	79641156	79662520	-1
ENSMUSG00000027833	1912.46	-0.825767	0.212333	-3.88902	0.00010065	0.00083744	Shox2	short stature homeobox 2 [Source:MGI Symbol;Acc:MGI:1201673]	protein_coding	3	66879060	66889104	-1
ENSMUSG00000107476	1377.59	-0.824787	0.13965	-5.90609	3.50326e-09	1.0031e-07	Zfp862-ps	zinc finger protein 862, pseudogene [Source:MGI Symbol;Acc:MGI:1889827]	transcribed_unitary_pseudogene	6	48481271	48511766	1
ENSMUSG00000039701	1051.93	-0.824349	0.147647	-5.58323	2.36086e-08	5.63632e-07	Usp53	ubiquitin specific peptidase 53 [Source:MGI Symbol;Acc:MGI:2139607]	protein_coding	3	122725142	122778159	-1
ENSMUSG00000026235	508.817	-0.823623	0.175667	-4.68854	2.75159e-06	3.66092e-05	Epha4	Eph receptor A4 [Source:MGI Symbol;Acc:MGI:98277]	protein_coding	1	77343822	77491725	-1
ENSMUSG00000031239	20518.8	-0.823564	0.15129	-5.44361	5.22123e-08	1.12688e-06	Itm2a	integral membrane protein 2A [Source:MGI Symbol;Acc:MGI:107706]	protein_coding	X	106440705	106446982	-1
ENSMUSG00000005374	2403.4	-0.822705	0.142955	-5.75498	8.66521e-09	2.28722e-07	Tbl2	transducin (beta)-like 2 [Source:MGI Symbol;Acc:MGI:1351652]	protein_coding	5	135178511	135194614	1
ENSMUSG00000095304	1231.68	-0.822436	0.212742	-3.86588	0.00011069	0.000902981	Plac9a	placenta specific 9a [Source:MGI Symbol;Acc:MGI:2663998]	protein_coding	14	25887930	25903524	-1
ENSMUSG00000041245	376.12	-0.822373	0.215844	-3.81004	0.000138944	0.0010838	Wnk3	WNK lysine deficient protein kinase 3 [Source:MGI Symbol;Acc:MGI:2652875]	protein_coding	X	149981074	150103148	1
ENSMUSG00000031217	2819.55	-0.820266	0.199094	-4.12	3.78871e-05	0.000356281	Efnb1	ephrin B1 [Source:MGI Symbol;Acc:MGI:102708]	protein_coding	X	98179736	98192597	1
ENSMUSG00000041559	43018.9	-0.81871	0.252542	-3.24187	0.00118748	0.00652342	Fmod	fibromodulin [Source:MGI Symbol;Acc:MGI:1328364]	protein_coding	1	133964992	133976015	1
ENSMUSG00000050295	1463.62	-0.816542	0.156482	-5.2181	1.80766e-07	3.35851e-06	Foxc1	forkhead box C1 [Source:MGI Symbol;Acc:MGI:1347466]	protein_coding	13	31990616	31996459	1
ENSMUSG00000023832	530.418	-0.815779	0.104276	-7.82323	5.1483e-15	4.13376e-13	Acat2	acetyl-Coenzyme A acetyltransferase 2 [Source:MGI Symbol;Acc:MGI:87871]	protein_coding	17	13161777	13179634	-1
ENSMUSG00000040690	13249.5	-0.814996	0.18743	-4.34826	1.37219e-05	0.000147385	Col16a1	collagen, type XVI, alpha 1 [Source:MGI Symbol;Acc:MGI:1095396]	protein_coding	4	129941633	129993076	1
ENSMUSG00000056832	398.814	-0.813492	0.133704	-6.08429	1.1701e-09	3.75281e-08	Ttc26	tetratricopeptide repeat domain 26 [Source:MGI Symbol;Acc:MGI:2444853]	protein_coding	6	38358404	38404582	1
ENSMUSG00000033207	618.473	-0.811586	0.246606	-3.29103	0.000998218	0.00565071	Mamdc2	MAM domain containing 2 [Source:MGI Symbol;Acc:MGI:1918988]	protein_coding	19	23279973	23425806	-1
ENSMUSG00000004473	6341.94	-0.811158	0.183874	-4.41149	1.02664e-05	0.000115211	Clec11a	C-type lectin domain family 11, member a [Source:MGI Symbol;Acc:MGI:1298219]	protein_coding	7	43952111	43956326	-1
ENSMUSG00000018593	250920	-0.811022	0.176622	-4.59184	4.39345e-06	5.50116e-05	Sparc	secreted acidic cysteine rich glycoprotein [Source:MGI Symbol;Acc:MGI:98373]	protein_coding	11	55285326	55314009	-1
ENSMUSG00000037206	5258.39	-0.810995	0.181984	-4.45641	8.3342e-06	9.58851e-05	Islr	immunoglobulin superfamily containing leucine-rich repeat [Source:MGI Symbol;Acc:MGI:1349645]	protein_coding	9	58063551	58111589	-1
ENSMUSG00000028032	2582.52	-0.808841	0.135865	-5.95325	2.62874e-09	7.8602e-08	Papss1	3'-phosphoadenosine 5'-phosphosulfate synthase 1 [Source:MGI Symbol;Acc:MGI:1330587]	protein_coding	3	131270529	131349432	1
ENSMUSG00000039286	14181.3	-0.808046	0.132631	-6.09244	1.11201e-09	3.58656e-08	Fndc3b	fibronectin type III domain containing 3B [Source:MGI Symbol;Acc:MGI:1919257]	protein_coding	3	27470311	27765456	-1
ENSMUSG00000048616	300.917	-0.80702	0.150404	-5.3657	8.06363e-08	1.65097e-06	Nog	noggin [Source:MGI Symbol;Acc:MGI:104327]	protein_coding	11	89191464	89193158	-1
ENSMUSG00000093930	3697.19	-0.805633	0.0868122	-9.28017	1.69205e-20	2.73636e-18	Hmgcs1	3-hydroxy-3-methylglutaryl-Coenzyme A synthase 1 [Source:MGI Symbol;Acc:MGI:107592]	protein_coding	13	120151915	120169796	1
ENSMUSG00000060935	6817.85	-0.80521	0.108504	-7.42099	1.16252e-13	7.45703e-12	Tmem263	transmembrane protein 263 [Source:MGI Symbol;Acc:MGI:2143652]	protein_coding	10	84938491	84956482	1
ENSMUSG00000053702	709.346	-0.80461	0.227411	-3.53813	0.000402972	0.0027	Nebl	nebulette [Source:MGI Symbol;Acc:MGI:1921353]	protein_coding	2	17348720	17736275	-1
ENSMUSG00000044807	2676	-0.803017	0.13033	-6.16141	7.20981e-10	2.40648e-08	Zfp354c	zinc finger protein 354C [Source:MGI Symbol;Acc:MGI:1353621]	protein_coding	11	50701913	50718551	-1
ENSMUSG00000025272	388.336	-0.802853	0.247192	-3.24789	0.00116264	0.00640569	Tro	trophinin [Source:MGI Symbol;Acc:MGI:1928994]	protein_coding	X	149428300	149440579	-1
ENSMUSG00000032640	11155	-0.801777	0.135382	-5.92235	3.17375e-09	9.21303e-08	Chsy1	chondroitin sulfate synthase 1 [Source:MGI Symbol;Acc:MGI:2681120]	protein_coding	7	65759263	65823546	1
ENSMUSG00000020766	1265.91	-0.800301	0.154742	-5.17183	2.3181e-07	4.15882e-06	Galk1	galactokinase 1 [Source:MGI Symbol;Acc:MGI:95730]	protein_coding	11	115899283	115903545	-1
ENSMUSG00000030268	2069.45	-0.798156	0.143131	-5.57642	2.45524e-08	5.83665e-07	Bcat1	branched chain aminotransferase 1, cytosolic [Source:MGI Symbol;Acc:MGI:104861]	protein_coding	6	144939561	145021910	-1
ENSMUSG00000041936	3739.68	-0.79737	0.147173	-5.41792	6.02963e-08	1.28208e-06	Agrn	agrin [Source:MGI Symbol;Acc:MGI:87961]	protein_coding	4	156249747	156281945	-1
ENSMUSG00000062070	3764.86	-0.79531	0.124926	-6.36626	1.93699e-10	7.15129e-09	Pgk1	phosphoglycerate kinase 1 [Source:MGI Symbol;Acc:MGI:97555]	protein_coding	X	105230706	105247305	1
ENSMUSG00000031156	1735.67	-0.795079	0.169799	-4.68248	2.83429e-06	3.76224e-05	Slc35a2	solute carrier family 35 (UDP-galactose transporter), member A2 [Source:MGI Symbol;Acc:MGI:1345297]	protein_coding	X	7750267	7760731	1
ENSMUSG00000057751	3977.2	-0.794843	0.228682	-3.47576	0.000509412	0.00325102	Megf6	multiple EGF-like-domains 6 [Source:MGI Symbol;Acc:MGI:1919351]	protein_coding	4	154255187	154360170	1
ENSMUSG00000036103	6814.42	-0.794188	0.132676	-5.98594	2.15143e-09	6.55244e-08	Colec12	collectin sub-family member 12 [Source:MGI Symbol;Acc:MGI:2152907]	protein_coding	18	9707595	9882644	1
ENSMUSG00000118365	318.825	-0.793733	0.288451	-2.75171	0.00592852	0.0243721	Gm41724	predicted gene, 41724 [Source:MGI Symbol;Acc:MGI:5624609]	lncRNA	18	52661733	52710397	1
ENSMUSG00000000915	1962.77	-0.793416	0.133822	-5.92889	3.04985e-09	8.91053e-08	Hip1r	huntingtin interacting protein 1 related [Source:MGI Symbol;Acc:MGI:1352504]	protein_coding	5	124111691	124143621	1
ENSMUSG00000032216	57798.1	-0.793403	0.1413	-5.61502	1.96537e-08	4.79115e-07	Nedd4	neural precursor cell expressed, developmentally down-regulated 4 [Source:MGI Symbol;Acc:MGI:97297]	protein_coding	9	72569628	72657134	1
ENSMUSG00000020642	4586.24	-0.793071	0.100367	-7.90174	2.7503e-15	2.27187e-13	Rnf144a	ring finger protein 144A [Source:MGI Symbol;Acc:MGI:1344401]	protein_coding	12	26350963	26465253	-1
ENSMUSG00000026994	365.682	-0.792394	0.235362	-3.3667	0.000760724	0.00452572	Galnt3	polypeptide N-acetylgalactosaminyltransferase 3 [Source:MGI Symbol;Acc:MGI:894695]	protein_coding	2	65913110	65955338	-1
ENSMUSG00000025007	3860.46	-0.790202	0.151011	-5.23275	1.67009e-07	3.1436e-06	Aldh18a1	aldehyde dehydrogenase 18 family, member A1 [Source:MGI Symbol;Acc:MGI:1888908]	protein_coding	19	40538701	40576907	-1
ENSMUSG00000024598	9618.86	-0.789114	0.195697	-4.03232	5.52298e-05	0.00049427	Fbn2	fibrillin 2 [Source:MGI Symbol;Acc:MGI:95490]	protein_coding	18	58141695	58343559	-1
ENSMUSG00000055799	1054.44	-0.789072	0.233838	-3.37444	0.00073966	0.00444183	Tcf7l1	transcription factor 7 like 1 (T cell specific, HMG box) [Source:MGI Symbol;Acc:MGI:1202876]	protein_coding	6	72603361	72766237	-1
ENSMUSG00000075590	1355.69	-0.7879	0.10591	-7.43936	1.01173e-13	6.60037e-12	Nrbp2	nuclear receptor binding protein 2 [Source:MGI Symbol;Acc:MGI:2385017]	protein_coding	15	75957367	75963476	-1
ENSMUSG00000029090	3068.36	-0.786193	0.184151	-4.26929	1.96095e-05	0.000202844	Adgra3	adhesion G protein-coupled receptor A3 [Source:MGI Symbol;Acc:MGI:1917943]	protein_coding	5	50117298	50216348	-1
ENSMUSG00000031980	672.927	-0.783559	0.220497	-3.55361	0.000379981	0.00256644	Agt	angiotensinogen (serpin peptidase inhibitor, clade A, member 8) [Source:MGI Symbol;Acc:MGI:87963]	protein_coding	8	125283273	125296445	-1
ENSMUSG00000062232	3342.2	-0.781367	0.0972949	-8.03092	9.67473e-16	8.54502e-14	Rapgef2	Rap guanine nucleotide exchange factor (GEF) 2 [Source:MGI Symbol;Acc:MGI:2659071]	protein_coding	3	78969823	79193824	-1
ENSMUSG00000033295	3467.44	-0.779975	0.163787	-4.76213	1.91556e-06	2.75966e-05	Ptprf	protein tyrosine phosphatase, receptor type, F [Source:MGI Symbol;Acc:MGI:102695]	protein_coding	4	118065410	118148602	-1
ENSMUSG00000030849	3698.92	-0.779915	0.158228	-4.92906	8.26264e-07	1.30677e-05	Fgfr2	fibroblast growth factor receptor 2 [Source:MGI Symbol;Acc:MGI:95523]	protein_coding	7	129764181	132725079	-1
ENSMUSG00000020123	333.111	-0.779717	0.269954	-2.88833	0.00387288	0.0172181	Avpr1a	arginine vasopressin receptor 1A [Source:MGI Symbol;Acc:MGI:1859216]	protein_coding	10	122284404	122289357	1
ENSMUSG00000022995	6105.98	-0.779668	0.121283	-6.42851	1.28858e-10	5.04965e-09	Enah	ENAH actin regulator [Source:MGI Symbol;Acc:MGI:108360]	protein_coding	1	181723949	181847555	-1
ENSMUSG00000040732	1959.58	-0.779102	0.163357	-4.76932	1.84845e-06	2.67978e-05	Erg	ETS transcription factor [Source:MGI Symbol;Acc:MGI:95415]	protein_coding	16	95160028	95387452	-1
ENSMUSG00000022479	1746.11	-0.77824	0.149108	-5.2193	1.79605e-07	3.34234e-06	Vdr	vitamin D (1,25-dihydroxyvitamin D3) receptor [Source:MGI Symbol;Acc:MGI:103076]	protein_coding	15	97752306	97808511	-1
ENSMUSG00000034488	5607.14	-0.777123	0.181928	-4.27159	1.94083e-05	0.000200943	Edil3	EGF-like repeats and discoidin I-like domains 3 [Source:MGI Symbol;Acc:MGI:1329025]	protein_coding	13	88969591	89471342	1
ENSMUSG00000011752	1352.54	-0.776911	0.163208	-4.76025	1.93357e-06	2.76824e-05	Pgam1	phosphoglycerate mutase 1 [Source:MGI Symbol;Acc:MGI:97552]	protein_coding	19	41900362	41907099	1
ENSMUSG00000033488	592.994	-0.775127	0.133556	-5.80377	6.4841e-09	1.76006e-07	Cryzl2	crystallin zeta like 2 [Source:MGI Symbol;Acc:MGI:2448516]	protein_coding	1	157286147	157320208	1
ENSMUSG00000036106	961.79	-0.774251	0.167955	-4.60986	4.02934e-06	5.11214e-05	Prr5	proline rich 5 (renal) [Source:MGI Symbol;Acc:MGI:1924714]	protein_coding	15	84553821	84587874	1
ENSMUSG00000079111	13351.5	-0.773925	0.146371	-5.28741	1.2406e-07	2.42255e-06	Kdelr2	KDEL (Lys-Asp-Glu-Leu) endoplasmic reticulum protein retention receptor 2 [Source:MGI Symbol;Acc:MGI:1914163]	protein_coding	5	143389593	143407656	1
ENSMUSG00000031955	2296.88	-0.773125	0.187507	-4.12318	3.73686e-05	0.000351852	Bcar1	breast cancer anti-estrogen resistance 1 [Source:MGI Symbol;Acc:MGI:108091]	protein_coding	8	112437106	112470441	-1
ENSMUSG00000060227	2141.99	-0.772786	0.119264	-6.47965	9.19377e-11	3.7701e-09	Golm2	golgi membrane protein 2 [Source:MGI Symbol;Acc:MGI:2443129]	protein_coding	2	121697451	121766701	1
ENSMUSG00000025130	36850.9	-0.772173	0.149033	-5.18124	2.20415e-07	3.99811e-06	P4hb	prolyl 4-hydroxylase, beta polypeptide [Source:MGI Symbol;Acc:MGI:97464]	protein_coding	11	120451124	120464079	-1
ENSMUSG00000026589	2220.9	-0.771624	0.124175	-6.21403	5.1644e-10	1.77538e-08	Sec16b	SEC16 homolog B (S. cerevisiae) [Source:MGI Symbol;Acc:MGI:2148802]	protein_coding	1	157334298	157395995	1
ENSMUSG00000062098	3266.89	-0.766674	0.228407	-3.35662	0.000789025	0.00466508	Btbd3	BTB (POZ) domain containing 3 [Source:MGI Symbol;Acc:MGI:2385155]	protein_coding	2	138098485	138431212	1
ENSMUSG00000075592	2730.91	-0.766531	0.169926	-4.51098	6.45295e-06	7.66474e-05	Nynrin	NYN domain and retroviral integrase containing [Source:MGI Symbol;Acc:MGI:2652872]	protein_coding	14	56091467	56112193	1
ENSMUSG00000032352	598.115	-0.766187	0.137054	-5.59041	2.26528e-08	5.45282e-07	Lrrc1	leucine rich repeat containing 1 [Source:MGI Symbol;Acc:MGI:2442313]	protein_coding	9	77338105	77452152	-1
ENSMUSG00000031561	4623.76	-0.764048	0.183662	-4.16008	3.18139e-05	0.000305424	Tenm3	teneurin transmembrane protein 3 [Source:MGI Symbol;Acc:MGI:1345183]	protein_coding	8	48680717	49296986	-1
ENSMUSG00000031983	4188.1	-0.758411	0.125792	-6.02911	1.64864e-09	5.14071e-08	2310022B05Rik	RIKEN cDNA 2310022B05 gene [Source:MGI Symbol;Acc:MGI:1916801]	protein_coding	8	125362495	125390108	-1
ENSMUSG00000021464	902.029	-0.756463	0.207593	-3.64398	0.000268454	0.00191215	Ror2	receptor tyrosine kinase-like orphan receptor 2 [Source:MGI Symbol;Acc:MGI:1347521]	protein_coding	13	53263348	53440160	-1
ENSMUSG00000031099	862.332	-0.754604	0.104726	-7.20553	5.78205e-13	3.37002e-11	Smarca1	SWI/SNF related, matrix associated, actin dependent regulator of chromatin, subfamily a, member 1 [Source:MGI Symbol;Acc:MGI:1935127]	protein_coding	X	46898245	46981851	-1
ENSMUSG00000027932	1415.96	-0.754441	0.197698	-3.81613	0.00013556	0.00106391	Slc27a3	solute carrier family 27 (fatty acid transporter), member 3 [Source:MGI Symbol;Acc:MGI:1347358]	protein_coding	3	90292546	90297245	-1
ENSMUSG00000018672	3320.75	-0.752507	0.153088	-4.91552	8.85482e-07	1.3814e-05	Copz2	coatomer protein complex, subunit zeta 2 [Source:MGI Symbol;Acc:MGI:1929008]	protein_coding	11	96740696	96752029	1
ENSMUSG00000005973	7033.64	-0.751267	0.142713	-5.26416	1.40831e-07	2.70104e-06	Rcn1	reticulocalbin 1 [Source:MGI Symbol;Acc:MGI:104559]	protein_coding	2	105216636	105229664	-1
ENSMUSG00000047146	1024.99	-0.748322	0.16447	-4.5499	5.36722e-06	6.52132e-05	Tet1	tet methylcytosine dioxygenase 1 [Source:MGI Symbol;Acc:MGI:1098693]	protein_coding	10	62640349	62744775	-1
ENSMUSG00000065701	658.192	-0.74682	0.297566	-2.50976	0.0120812	0.0433203	Rny1	RNA, Y1 small cytoplasmic, Ro-associated [Source:MGI Symbol;Acc:MGI:97995]	misc_RNA	6	47765003	47765114	-1
ENSMUSG00000030218	8758.02	-0.746033	0.156958	-4.75308	2.00339e-06	2.83287e-05	Mgp	matrix Gla protein [Source:MGI Symbol;Acc:MGI:96976]	protein_coding	6	136849433	136852821	-1
ENSMUSG00000025278	10183.2	-0.745734	0.133974	-5.56627	2.60243e-08	6.11066e-07	Flnb	filamin, beta [Source:MGI Symbol;Acc:MGI:2446089]	protein_coding	14	14518185	14651816	-1
ENSMUSG00000020251	324.125	-0.745147	0.125236	-5.94992	2.68268e-09	7.97138e-08	Glt8d2	glycosyltransferase 8 domain containing 2 [Source:MGI Symbol;Acc:MGI:1922032]	protein_coding	10	82486267	82526484	-1
ENSMUSG00000046618	1983.14	-0.741833	0.245943	-3.01629	0.00255892	0.0122678	Olfml2a	olfactomedin-like 2A [Source:MGI Symbol;Acc:MGI:2444741]	protein_coding	2	38821990	38853765	1
ENSMUSG00000041773	2848.24	-0.740534	0.196895	-3.76106	0.000169198	0.00128233	Enc1	ectodermal-neural cortex 1 [Source:MGI Symbol;Acc:MGI:109610]	protein_coding	13	97377613	97389542	1
ENSMUSG00000020325	609.214	-0.739714	0.243696	-3.03539	0.00240223	0.0116875	Fstl3	follistatin-like 3 [Source:MGI Symbol;Acc:MGI:1890391]	protein_coding	10	79613106	79618464	1
ENSMUSG00000018339	51090.4	-0.737744	0.203146	-3.63159	0.000281682	0.00199277	Gpx3	glutathione peroxidase 3 [Source:MGI Symbol;Acc:MGI:105102]	protein_coding	11	54793279	54801203	1
ENSMUSG00000020262	2491.69	-0.730518	0.130477	-5.59882	2.15814e-08	5.2168e-07	Adarb1	adenosine deaminase, RNA-specific, B1 [Source:MGI Symbol;Acc:MGI:891999]	protein_coding	10	77126560	77254104	-1
ENSMUSG00000040260	2080.39	-0.729754	0.158507	-4.60391	4.1463e-06	5.22588e-05	Daam2	dishevelled associated activator of morphogenesis 2 [Source:MGI Symbol;Acc:MGI:1923691]	protein_coding	17	49763050	49871371	-1
ENSMUSG00000021670	3679.82	-0.727048	0.0666543	-10.9078	1.05839e-27	3.92012e-25	Hmgcr	3-hydroxy-3-methylglutaryl-Coenzyme A reductase [Source:MGI Symbol;Acc:MGI:96159]	protein_coding	13	96785475	96807444	-1
ENSMUSG00000052504	2997.8	-0.724845	0.138742	-5.22441	1.74708e-07	3.27777e-06	Epha3	Eph receptor A3 [Source:MGI Symbol;Acc:MGI:99612]	protein_coding	16	63363897	63684538	-1
ENSMUSG00000048537	5011.78	-0.724672	0.116195	-6.2367	4.46889e-10	1.54553e-08	Phldb1	pleckstrin homology like domain, family B, member 1 [Source:MGI Symbol;Acc:MGI:2143230]	protein_coding	9	44597601	44646495	-1
ENSMUSG00000026796	7101.64	-0.723392	0.139424	-5.18842	2.1209e-07	3.87773e-06	Niban2	niban apoptosis regulator 2 [Source:MGI Symbol;Acc:MGI:2442910]	protein_coding	2	32766126	32815266	1
ENSMUSG00000040998	662.753	-0.722397	0.251163	-2.87621	0.00402484	0.0177811	Npnt	nephronectin [Source:MGI Symbol;Acc:MGI:2148811]	protein_coding	3	132587506	132656052	-1
ENSMUSG00000034930	1054.14	-0.721538	0.164967	-4.37382	1.22092e-05	0.000133256	Rtkn	rhotekin [Source:MGI Symbol;Acc:MGI:107371]	protein_coding	6	83112444	83129560	1
ENSMUSG00000037089	2711.05	-0.721322	0.134513	-5.36246	8.20984e-08	1.67732e-06	Slc35b2	solute carrier family 35, member B2 [Source:MGI Symbol;Acc:MGI:1921086]	protein_coding	17	45874800	45878597	1
ENSMUSG00000031075	857.411	-0.72125	0.186688	-3.86339	0.000111823	0.000909312	Ano1	anoctamin 1, calcium activated chloride channel [Source:MGI Symbol;Acc:MGI:2142149]	protein_coding	7	144142286	144305711	-1
ENSMUSG00000069920	2088.21	-0.72118	0.166132	-4.341	1.41833e-05	0.000151632	B3gnt9	UDP-GlcNAc:betaGal beta-1,3-N-acetylglucosaminyltransferase 9 [Source:MGI Symbol;Acc:MGI:2142841]	protein_coding	8	105979270	105981785	-1
ENSMUSG00000032064	989.501	-0.718999	0.213724	-3.36415	0.000767791	0.00456067	Dixdc1	DIX domain containing 1 [Source:MGI Symbol;Acc:MGI:2679721]	protein_coding	9	50574052	50650817	-1
ENSMUSG00000023191	4168.18	-0.718772	0.187837	-3.82656	0.000129944	0.00102979	P3h3	prolyl 3-hydroxylase 3 [Source:MGI Symbol;Acc:MGI:1315208]	protein_coding	6	124818052	124834715	-1
ENSMUSG00000025268	5131.69	-0.718414	0.174108	-4.12625	3.68721e-05	0.000348163	Maged2	MAGE family member D2 [Source:MGI Symbol;Acc:MGI:1933391]	protein_coding	X	149589366	149597341	-1
ENSMUSG00000052560	1555.51	-0.717041	0.154218	-4.64954	3.32672e-06	4.30636e-05	Cpne8	copine VIII [Source:MGI Symbol;Acc:MGI:1914121]	protein_coding	15	90371685	90563635	-1
ENSMUSG00000041355	7041.69	-0.716474	0.139561	-5.13378	2.83985e-07	5.02422e-06	Ssr2	signal sequence receptor, beta [Source:MGI Symbol;Acc:MGI:1913506]	protein_coding	3	88483183	88495726	1
ENSMUSG00000037408	1542.47	-0.715852	0.136615	-5.23993	1.60636e-07	3.03359e-06	Cnnm4	cyclin M4 [Source:MGI Symbol;Acc:MGI:2151060]	protein_coding	1	36510701	36547845	1
ENSMUSG00000072623	1855.42	-0.715715	0.133242	-5.37155	7.80609e-08	1.60915e-06	Zfp9	zinc finger protein 9 [Source:MGI Symbol;Acc:MGI:99210]	protein_coding	6	118438911	118456281	-1
ENSMUSG00000058454	806.932	-0.715281	0.125346	-5.70646	1.15351e-08	2.93672e-07	Dhcr7	7-dehydrocholesterol reductase [Source:MGI Symbol;Acc:MGI:1298378]	protein_coding	7	143376882	143402147	1
ENSMUSG00000023175	14543.5	-0.713494	0.132975	-5.36564	8.06648e-08	1.65097e-06	Bsg	basigin [Source:MGI Symbol;Acc:MGI:88208]	protein_coding	10	79540325	79547803	1
ENSMUSG00000025192	2578.26	-0.711354	0.132429	-5.3716	7.80397e-08	1.60915e-06	Entpd7	ectonucleoside triphosphate diphosphohydrolase 7 [Source:MGI Symbol;Acc:MGI:2135885]	protein_coding	19	43678111	43722136	1
ENSMUSG00000036019	1155.99	-0.710406	0.173733	-4.08907	4.33114e-05	0.000400404	Tmtc2	transmembrane and tetratricopeptide repeat containing 2 [Source:MGI Symbol;Acc:MGI:1914057]	protein_coding	10	105023524	105410312	-1
ENSMUSG00000058152	1406.88	-0.710307	0.148892	-4.7706	1.83674e-06	2.66955e-05	Chsy3	chondroitin sulfate synthase 3 [Source:MGI Symbol;Acc:MGI:1926173]	protein_coding	18	59308473	59669071	1
ENSMUSG00000037936	3547.1	-0.709797	0.118983	-5.96553	2.43845e-09	7.32939e-08	Scarb1	scavenger receptor class B, member 1 [Source:MGI Symbol;Acc:MGI:893578]	protein_coding	5	125354151	125418158	-1
ENSMUSG00000043421	420.862	-0.707351	0.16014	-4.41708	1.00042e-05	0.000112726	Hilpda	hypoxia inducible lipid droplet associated [Source:MGI Symbol;Acc:MGI:1916823]	protein_coding	6	29272487	29275445	1
ENSMUSG00000030287	3301.14	-0.7072	0.107691	-6.56697	5.13497e-11	2.19999e-09	Itpr2	inositol 1,4,5-triphosphate receptor 2 [Source:MGI Symbol;Acc:MGI:99418]	protein_coding	6	146009797	146403721	-1
ENSMUSG00000023942	5489.61	-0.706692	0.133258	-5.30317	1.13808e-07	2.23375e-06	Slc29a1	solute carrier family 29 (nucleoside transporters), member 1 [Source:MGI Symbol;Acc:MGI:1927073]	protein_coding	17	45896126	45910532	-1
ENSMUSG00000047409	1621.22	-0.705541	0.124734	-5.65638	1.54597e-08	3.80919e-07	Ctdspl	CTD (carboxy-terminal domain, RNA polymerase II, polypeptide A) small phosphatase-like [Source:MGI Symbol;Acc:MGI:1916524]	protein_coding	9	118755521	118873066	1
ENSMUSG00000036904	1557.89	-0.703616	0.211703	-3.32361	0.000888619	0.00514271	Fzd8	frizzled class receptor 8 [Source:MGI Symbol;Acc:MGI:108460]	protein_coding	18	9212163	9218136	1
ENSMUSG00000046841	16841.8	-0.702945	0.152125	-4.62085	3.82168e-06	4.8648e-05	Ckap4	cytoskeleton-associated protein 4 [Source:MGI Symbol;Acc:MGI:2444926]	protein_coding	10	84362169	84369926	-1
ENSMUSG00000029992	6824.92	-0.702591	0.135497	-5.18528	2.15686e-07	3.93722e-06	Gfpt1	glutamine fructose-6-phosphate transaminase 1 [Source:MGI Symbol;Acc:MGI:95698]	protein_coding	6	87019828	87069179	1
ENSMUSG00000032193	2935.59	-0.700397	0.147312	-4.7545	1.98934e-06	2.83253e-05	Ldlr	low density lipoprotein receptor [Source:MGI Symbol;Acc:MGI:96765]	protein_coding	9	21634779	21661215	1
ENSMUSG00000030256	1949.48	-0.700295	0.163797	-4.27538	1.90814e-05	0.000198274	Bhlhe41	basic helix-loop-helix family, member e41 [Source:MGI Symbol;Acc:MGI:1930704]	protein_coding	6	145803969	145811284	-1
ENSMUSG00000029673	2960.88	-0.699319	0.165189	-4.23345	2.30138e-05	0.000233507	Auts2	autism susceptibility candidate 2 [Source:MGI Symbol;Acc:MGI:1919847]	protein_coding	5	131466171	132572183	-1
ENSMUSG00000029924	1638.58	-0.699153	0.108498	-6.44392	1.16424e-10	4.64161e-09	Slc37a3	solute carrier family 37 (glycerol-3-phosphate transporter), member 3 [Source:MGI Symbol;Acc:MGI:1919394]	protein_coding	6	39311707	39354609	-1
ENSMUSG00000049804	2108.96	-0.698952	0.131239	-5.32578	1.00521e-07	2.00379e-06	Armcx4	armadillo repeat containing, X-linked 4 [Source:MGI Symbol;Acc:MGI:2147887]	protein_coding	X	133587268	133597506	1
ENSMUSG00000025324	1997.42	-0.695162	0.0996707	-6.97459	3.06762e-12	1.57243e-10	Atp10a	ATPase, class V, type 10A [Source:MGI Symbol;Acc:MGI:1330809]	protein_coding	7	58305914	58479168	1
ENSMUSG00000050382	522.253	-0.694027	0.20424	-3.39809	0.000678588	0.00413345	Kif7	kinesin family member 7 [Source:MGI Symbol;Acc:MGI:1098239]	protein_coding	7	79347846	79365468	-1
ENSMUSG00000034220	14494.8	-0.693531	0.165328	-4.19487	2.73028e-05	0.000269554	Gpc1	glypican 1 [Source:MGI Symbol;Acc:MGI:1194891]	protein_coding	1	92759367	92788501	1
ENSMUSG00000029581	7495.24	-0.693492	0.190093	-3.64818	0.000264108	0.00188588	Fscn1	fascin actin-bundling protein 1 [Source:MGI Symbol;Acc:MGI:1352745]	protein_coding	5	142946098	142958940	1
ENSMUSG00000025289	1858.91	-0.692706	0.0811149	-8.53981	1.34442e-17	1.55925e-15	Prdx4	peroxiredoxin 4 [Source:MGI Symbol;Acc:MGI:1859815]	protein_coding	X	154106914	154123750	-1
ENSMUSG00000024525	1075.93	-0.692415	0.131206	-5.27731	1.31094e-07	2.54915e-06	Impa2	inositol monophosphatase 2 [Source:MGI Symbol;Acc:MGI:2149728]	protein_coding	18	67422256	67455542	1
ENSMUSG00000026566	2011.19	-0.692352	0.132874	-5.21061	1.88225e-07	3.48581e-06	Mpzl1	myelin protein zero-like 1 [Source:MGI Symbol;Acc:MGI:1915731]	protein_coding	1	165419809	165462107	-1
ENSMUSG00000026930	1151.98	-0.690405	0.153985	-4.4836	7.33949e-06	8.57295e-05	Gpsm1	G-protein signalling modulator 1 (AGS3-like, C. elegans) [Source:MGI Symbol;Acc:MGI:1915089]	protein_coding	2	26205527	26238249	1
ENSMUSG00000029790	462.241	-0.690183	0.125585	-5.49573	3.89108e-08	8.76027e-07	Cep41	centrosomal protein 41 [Source:MGI Symbol;Acc:MGI:1891414]	protein_coding	6	30653456	30693748	-1
ENSMUSG00000001119	68913.9	-0.689477	0.236879	-2.91067	0.0036066	0.0163228	Col6a1	collagen, type VI, alpha 1 [Source:MGI Symbol;Acc:MGI:88459]	protein_coding	10	76544626	76562002	-1
ENSMUSG00000022203	1632.99	-0.689172	0.162847	-4.23203	2.31594e-05	0.000234494	Efs	embryonal Fyn-associated substrate [Source:MGI Symbol;Acc:MGI:105311]	protein_coding	14	55153992	55163583	-1
ENSMUSG00000027896	407.983	-0.688101	0.223016	-3.08543	0.00203257	0.0102006	Slc16a4	solute carrier family 16 (monocarboxylic acid transporters), member 4 [Source:MGI Symbol;Acc:MGI:2385183]	protein_coding	3	107198546	107219431	1
ENSMUSG00000032412	4596.3	-0.686272	0.090078	-7.61865	2.56349e-14	1.87477e-12	Atp1b3	ATPase, Na+/K+ transporting, beta 3 polypeptide [Source:MGI Symbol;Acc:MGI:107788]	protein_coding	9	96214708	96246495	-1
ENSMUSG00000022844	1368.53	-0.684422	0.145324	-4.70964	2.48156e-06	3.35215e-05	Pdia5	protein disulfide isomerase associated 5 [Source:MGI Symbol;Acc:MGI:1919849]	protein_coding	16	35217682	35311243	-1
ENSMUSG00000028469	1995.36	-0.684394	0.1466	-4.66843	3.03503e-06	3.96905e-05	Npr2	natriuretic peptide receptor 2 [Source:MGI Symbol;Acc:MGI:97372]	protein_coding	4	43631935	43651244	1
ENSMUSG00000074480	997.183	-0.684291	0.135009	-5.06848	4.00997e-07	6.9341e-06	Mex3a	mex3 RNA binding family member A [Source:MGI Symbol;Acc:MGI:1919890]	protein_coding	3	88439702	88448703	1
ENSMUSG00000033256	494.29	-0.683601	0.128306	-5.32789	9.93623e-08	1.98759e-06	Shf	Src homology 2 domain containing F [Source:MGI Symbol;Acc:MGI:3613669]	protein_coding	2	122179373	122199643	-1
ENSMUSG00000052920	2141.48	-0.683414	0.114964	-5.9446	2.77138e-09	8.18022e-08	Prkg1	protein kinase, cGMP-dependent, type I [Source:MGI Symbol;Acc:MGI:108174]	protein_coding	19	30541889	31742433	-1
ENSMUSG00000050910	2782.25	-0.68272	0.15211	-4.48834	7.17802e-06	8.4186e-05	Cdr2l	cerebellar degeneration-related protein 2-like [Source:MGI Symbol;Acc:MGI:2684867]	protein_coding	11	115272742	115286958	1
ENSMUSG00000020218	863.644	-0.682612	0.24785	-2.75413	0.00588485	0.0242504	Wif1	Wnt inhibitory factor 1 [Source:MGI Symbol;Acc:MGI:1344332]	protein_coding	10	120869865	120936555	1
ENSMUSG00000000782	598.516	-0.681514	0.259038	-2.63094	0.0085149	0.0326765	Tcf7	transcription factor 7, T cell specific [Source:MGI Symbol;Acc:MGI:98507]	protein_coding	11	52143198	52174158	-1
ENSMUSG00000067377	2688.19	-0.680588	0.159258	-4.2735	1.9243e-05	0.000199592	Tspan6	tetraspanin 6 [Source:MGI Symbol;Acc:MGI:1926264]	protein_coding	X	132791817	132799178	-1
ENSMUSG00000032383	11616.6	-0.680221	0.138576	-4.90865	9.17055e-07	1.42292e-05	Ppib	peptidylprolyl isomerase B [Source:MGI Symbol;Acc:MGI:97750]	protein_coding	9	65967504	65973905	1
ENSMUSG00000053460	2493.87	-0.679595	0.149124	-4.55725	5.18266e-06	6.33862e-05	Ggcx	gamma-glutamyl carboxylase [Source:MGI Symbol;Acc:MGI:1927655]	protein_coding	6	72391291	72407695	1
ENSMUSG00000020260	5181.74	-0.679419	0.172462	-3.93952	8.16434e-05	0.000698532	Pofut2	protein O-fucosyltransferase 2 [Source:MGI Symbol;Acc:MGI:1916863]	protein_coding	10	77095052	77105409	1
ENSMUSG00000042834	4185.82	-0.678537	0.170244	-3.98567	6.72897e-05	0.000585319	Nrep	neuronal regeneration related protein [Source:MGI Symbol;Acc:MGI:99444]	protein_coding	18	33570072	33597082	-1
ENSMUSG00000044646	683.91	-0.67684	0.192325	-3.51925	0.000432767	0.00284922	Zbtb7c	zinc finger and BTB domain containing 7C [Source:MGI Symbol;Acc:MGI:2443302]	protein_coding	18	75953249	76281635	1
ENSMUSG00000027957	2478.31	-0.676661	0.0981361	-6.89513	5.38154e-12	2.67493e-10	Slc35a3	solute carrier family 35 (UDP-N-acetylglucosamine (UDP-GlcNAc) transporter), member 3 [Source:MGI Symbol;Acc:MGI:1917648]	protein_coding	3	116463119	116506480	-1
ENSMUSG00000034687	455.876	-0.676051	0.270118	-2.5028	0.0123215	0.0440048	Fras1	Fraser extracellular matrix complex subunit 1 [Source:MGI Symbol;Acc:MGI:2385368]	protein_coding	5	96521814	96932587	1
ENSMUSG00000006169	7023.44	-0.674179	0.0896861	-7.5171	5.60062e-14	3.92112e-12	Clint1	clathrin interactor 1 [Source:MGI Symbol;Acc:MGI:2144243]	protein_coding	11	45742791	45801452	1
ENSMUSG00000047557	1699.01	-0.67355	0.204094	-3.3002	0.000966156	0.00551636	Lxn	latexin [Source:MGI Symbol;Acc:MGI:107633]	protein_coding	3	67365331	67371259	-1
ENSMUSG00000075701	2156.64	-0.672869	0.116846	-5.75861	8.48114e-09	2.24379e-07	Selenos	selenoprotein S [Source:MGI Symbol;Acc:MGI:95994]	protein_coding	7	65729397	65739153	1
ENSMUSG00000058571	1456.95	-0.672555	0.0908854	-7.40003	1.36153e-13	8.5427e-12	Gpc6	glypican 6 [Source:MGI Symbol;Acc:MGI:1346322]	protein_coding	14	117162727	118213956	1
ENSMUSG00000036158	1442.38	-0.672327	0.154645	-4.34755	1.37664e-05	0.000147725	Prickle1	prickle planar cell polarity protein 1 [Source:MGI Symbol;Acc:MGI:1916034]	protein_coding	15	93396995	93493772	-1
ENSMUSG00000028358	476.717	-0.671804	0.140968	-4.76566	1.88238e-06	2.72211e-05	Zfp618	zinc finger protein 618 [Source:MGI Symbol;Acc:MGI:1919950]	protein_coding	4	62883810	63057945	1
ENSMUSG00000017417	384.839	-0.671464	0.239396	-2.80483	0.00503427	0.0212983	Plxdc1	plexin domain containing 1 [Source:MGI Symbol;Acc:MGI:1919574]	protein_coding	11	97814064	97877270	-1
ENSMUSG00000031613	1662.85	-0.671069	0.14409	-4.65728	3.20412e-06	4.16406e-05	Hpgd	hydroxyprostaglandin dehydrogenase 15 (NAD) [Source:MGI Symbol;Acc:MGI:108085]	protein_coding	8	56747620	56774078	1
ENSMUSG00000056174	7172.4	-0.667883	0.158588	-4.21143	2.53759e-05	0.000253794	Col8a2	collagen, type VIII, alpha 2 [Source:MGI Symbol;Acc:MGI:88464]	protein_coding	4	126180586	126208123	1
ENSMUSG00000020121	1026.01	-0.667629	0.112117	-5.95476	2.60455e-09	7.80821e-08	Srgap1	SLIT-ROBO Rho GTPase activating protein 1 [Source:MGI Symbol;Acc:MGI:2152936]	protein_coding	10	121616896	121883220	-1
ENSMUSG00000024440	567.126	-0.665606	0.173887	-3.82781	0.000129288	0.00102591	Pcdh12	protocadherin 12 [Source:MGI Symbol;Acc:MGI:1855700]	protein_coding	18	38400142	38417455	-1
ENSMUSG00000025151	13041	-0.66477	0.172321	-3.85774	0.000114442	0.000927985	Maged1	MAGE family member D1 [Source:MGI Symbol;Acc:MGI:1930187]	protein_coding	X	93579080	93585749	-1
ENSMUSG00000011114	4565.59	-0.664722	0.12992	-5.11639	3.11447e-07	5.46725e-06	Tbrg1	transforming growth factor beta regulated gene 1 [Source:MGI Symbol;Acc:MGI:1100877]	protein_coding	9	37560059	37568608	-1
ENSMUSG00000032431	4938.36	-0.664399	0.171694	-3.86968	0.000108979	0.000891234	Crtap	cartilage associated protein [Source:MGI Symbol;Acc:MGI:1891221]	protein_coding	9	114204202	114219743	-1
ENSMUSG00000041891	10216	-0.664195	0.100253	-6.62522	3.46727e-11	1.51951e-09	Lman1	lectin, mannose-binding, 1 [Source:MGI Symbol;Acc:MGI:1917611]	protein_coding	18	66113809	66155651	-1
ENSMUSG00000076435	1078.85	-0.66302	0.132817	-4.99198	5.97643e-07	9.84525e-06	Acsf2	acyl-CoA synthetase family member 2 [Source:MGI Symbol;Acc:MGI:2388287]	protein_coding	11	94447928	94492697	-1
ENSMUSG00000096210	4737.3	-0.662734	0.13697	-4.83854	1.30798e-06	1.95804e-05	H1f0	H1.0 linker histone [Source:MGI Symbol;Acc:MGI:95893]	protein_coding	15	78912650	78914704	1
ENSMUSG00000029185	5504.73	-0.660332	0.131802	-5.01004	5.44193e-07	9.05675e-06	Fam114a1	family with sequence similarity 114, member A1 [Source:MGI Symbol;Acc:MGI:1915553]	protein_coding	5	65127414	65199229	1
ENSMUSG00000027883	2068.67	-0.659877	0.0970426	-6.79987	1.0471e-11	4.98873e-10	Gpsm2	G-protein signalling modulator 2 (AGS3-like, C. elegans) [Source:MGI Symbol;Acc:MGI:1923373]	protein_coding	3	108585954	108629625	-1
ENSMUSG00000021196	2185.54	-0.659736	0.12601	-5.23557	1.64473e-07	3.10095e-06	Pfkp	phosphofructokinase, platelet [Source:MGI Symbol;Acc:MGI:1891833]	protein_coding	13	6629804	6698813	-1
ENSMUSG00000032363	743.388	-0.659035	0.189398	-3.47964	0.000502091	0.00321529	Adamts7	a disintegrin-like and metallopeptidase (reprolysin type) with thrombospondin type 1 motif, 7 [Source:MGI Symbol;Acc:MGI:1347346]	protein_coding	9	90045122	90090124	1
ENSMUSG00000017446	3264.3	-0.658304	0.23019	-2.85982	0.00423876	0.0185055	C1qtnf1	C1q and tumor necrosis factor related protein 1 [Source:MGI Symbol;Acc:MGI:1919254]	protein_coding	11	118319029	118340789	1
ENSMUSG00000020363	2413.99	-0.658031	0.144319	-4.55957	5.12595e-06	6.28134e-05	Gfpt2	glutamine fructose-6-phosphate transaminase 2 [Source:MGI Symbol;Acc:MGI:1338883]	protein_coding	11	49685005	49729440	1
ENSMUSG00000039153	4358.87	-0.657936	0.0771318	-8.53002	1.46326e-17	1.66348e-15	Runx2	runt related transcription factor 2 [Source:MGI Symbol;Acc:MGI:99829]	protein_coding	17	44806874	45125684	-1
ENSMUSG00000024594	5600.94	-0.657659	0.119751	-5.49188	3.97689e-08	8.91848e-07	Prrc1	proline-rich coiled-coil 1 [Source:MGI Symbol;Acc:MGI:1916106]	protein_coding	18	57487813	57526028	1
ENSMUSG00000022681	2048.34	-0.657397	0.113938	-5.7698	7.93652e-09	2.11923e-07	Ntan1	N-terminal Asn amidase [Source:MGI Symbol;Acc:MGI:108471]	protein_coding	16	13636709	13653315	1
ENSMUSG00000043903	4437.18	-0.65709	0.167516	-3.92256	8.76133e-05	0.000743515	Zfp469	zinc finger protein 469 [Source:MGI Symbol;Acc:MGI:2684868]	protein_coding	8	122985359	122999389	1
ENSMUSG00000031570	1792.79	-0.655666	0.10475	-6.25931	3.8668e-10	1.36989e-08	Plpp5	phospholipid phosphatase 5 [Source:MGI Symbol;Acc:MGI:1919160]	protein_coding	8	26210064	26214914	1
ENSMUSG00000028613	791.434	-0.654928	0.147431	-4.44227	8.9016e-06	0.000101397	Lrp8	low density lipoprotein receptor-related protein 8, apolipoprotein e receptor [Source:MGI Symbol;Acc:MGI:1340044]	protein_coding	4	107659066	107734037	1
ENSMUSG00000010663	3872.24	-0.65087	0.14127	-4.60729	4.07955e-06	5.15875e-05	Fads1	fatty acid desaturase 1 [Source:MGI Symbol;Acc:MGI:1923517]	protein_coding	19	10160252	10174241	1
ENSMUSG00000050288	1783.05	-0.650217	0.224926	-2.89081	0.00384249	0.0171338	Fzd2	frizzled class receptor 2 [Source:MGI Symbol;Acc:MGI:1888513]	protein_coding	11	102495222	102498884	1
ENSMUSG00000022462	12217.5	-0.650051	0.0734892	-8.84553	9.10934e-19	1.16215e-16	Slc38a2	solute carrier family 38, member 2 [Source:MGI Symbol;Acc:MGI:1915010]	protein_coding	15	96585273	96597611	-1
ENSMUSG00000040618	1908.57	-0.649154	0.095715	-6.78215	1.18398e-11	5.57151e-10	Pck2	phosphoenolpyruvate carboxykinase 2 (mitochondrial) [Source:MGI Symbol;Acc:MGI:1860456]	protein_coding	14	55777723	55788699	1
ENSMUSG00000001630	1057.06	-0.648185	0.124874	-5.19072	2.09485e-07	3.83621e-06	Stk38l	serine/threonine kinase 38 like [Source:MGI Symbol;Acc:MGI:1922250]	protein_coding	6	146626493	146680310	1
ENSMUSG00000044345	3915.57	-0.648111	0.155673	-4.16328	3.13705e-05	0.000302431	Marveld1	MARVEL (membrane-associating) domain containing 1 [Source:MGI Symbol;Acc:MGI:2147570]	protein_coding	19	42135839	42140142	1
ENSMUSG00000039234	7416.18	-0.648078	0.148513	-4.36379	1.2783e-05	0.000138074	Sec24d	Sec24 related gene family, member D (S. cerevisiae) [Source:MGI Symbol;Acc:MGI:1916858]	protein_coding	3	123061104	123159290	1
ENSMUSG00000034853	978.425	-0.647476	0.156476	-4.13787	3.50539e-05	0.000333463	Acot11	acyl-CoA thioesterase 11 [Source:MGI Symbol;Acc:MGI:1913736]	protein_coding	4	106601752	106662195	-1
ENSMUSG00000034807	8557.74	-0.644103	0.140969	-4.56911	4.89809e-06	6.0214e-05	Colgalt1	collagen beta(1-O)galactosyltransferase 1 [Source:MGI Symbol;Acc:MGI:1924348]	protein_coding	8	72063642	72077555	1
ENSMUSG00000006494	2252.76	-0.643766	0.114892	-5.60323	2.104e-08	5.09664e-07	Pdk1	pyruvate dehydrogenase kinase, isoenzyme 1 [Source:MGI Symbol;Acc:MGI:1926119]	protein_coding	2	71703568	71734202	1
ENSMUSG00000038738	1529.63	-0.643053	0.184823	-3.47929	0.000502753	0.00321773	Shank1	SH3 and multiple ankyrin repeat domains 1 [Source:MGI Symbol;Acc:MGI:3613677]	protein_coding	7	43959677	44009996	1
ENSMUSG00000032332	98280.4	-0.642594	0.117231	-5.48145	4.21863e-08	9.38726e-07	Col12a1	collagen, type XII, alpha 1 [Source:MGI Symbol;Acc:MGI:88448]	protein_coding	9	79506273	79626113	-1
ENSMUSG00000028885	426.685	-0.641878	0.175261	-3.66241	0.000249855	0.00180543	Smpdl3b	sphingomyelin phosphodiesterase, acid-like 3B [Source:MGI Symbol;Acc:MGI:1916022]	protein_coding	4	132460277	132484563	-1
ENSMUSG00000020241	64650.9	-0.64063	0.232083	-2.76035	0.00577387	0.0238473	Col6a2	collagen, type VI, alpha 2 [Source:MGI Symbol;Acc:MGI:88460]	protein_coding	10	76431596	76459464	-1
ENSMUSG00000024076	429.746	-0.638135	0.233326	-2.73495	0.00623903	0.025403	Vit	vitrin [Source:MGI Symbol;Acc:MGI:1921449]	protein_coding	17	78815493	78934837	1
ENSMUSG00000025743	16238.9	-0.638079	0.176399	-3.61726	0.000297744	0.00209223	Sdc3	syndecan 3 [Source:MGI Symbol;Acc:MGI:1349163]	protein_coding	4	130519848	130553630	1
ENSMUSG00000071648	307.563	-0.637962	0.16785	-3.80079	0.000144236	0.001119	Rom1	rod outer segment membrane protein 1 [Source:MGI Symbol;Acc:MGI:97998]	protein_coding	19	8904755	8906720	-1
ENSMUSG00000020986	7344.35	-0.63639	0.0986264	-6.45254	1.09993e-10	4.43138e-09	Sec23a	SEC23 homolog A, COPII coat complex component [Source:MGI Symbol;Acc:MGI:1349635]	protein_coding	12	59005169	59058803	-1
ENSMUSG00000026664	1681.96	-0.635856	0.10431	-6.09583	1.08872e-09	3.52131e-08	Phyh	phytanoyl-CoA hydroxylase [Source:MGI Symbol;Acc:MGI:891978]	protein_coding	2	4923830	4943541	1
ENSMUSG00000060671	6522.24	-0.634716	0.124487	-5.09866	3.42073e-07	5.96006e-06	Atp8b2	ATPase, class I, type 8B, member 2 [Source:MGI Symbol;Acc:MGI:1859660]	protein_coding	3	89846788	89870815	-1
ENSMUSG00000024538	7851.94	-0.634425	0.157625	-4.02491	5.69973e-05	0.000507713	Ppic	peptidylprolyl isomerase C [Source:MGI Symbol;Acc:MGI:97751]	protein_coding	18	53539404	53551187	-1
ENSMUSG00000025265	910.632	-0.632478	0.170996	-3.69878	0.000216641	0.00159761	Fgd1	FYVE, RhoGEF and PH domain containing 1 [Source:MGI Symbol;Acc:MGI:104566]	protein_coding	X	149829146	149872517	1
ENSMUSG00000003847	8029.93	-0.631993	0.11033	-5.72823	1.01483e-08	2.61263e-07	Nfat5	nuclear factor of activated T cells 5 [Source:MGI Symbol;Acc:MGI:1859333]	protein_coding	8	108020102	108106149	1
ENSMUSG00000022676	1136.08	-0.631659	0.187523	-3.36844	0.000755957	0.004501	Snai2	snail family zinc finger 2 [Source:MGI Symbol;Acc:MGI:1096393]	protein_coding	16	14523716	14527249	1
ENSMUSG00000024909	4874.19	-0.631214	0.184086	-3.4289	0.000606022	0.00376534	Efemp2	epidermal growth factor-containing fibulin-like extracellular matrix protein 2 [Source:MGI Symbol;Acc:MGI:1891209]	protein_coding	19	5523982	5532545	1
ENSMUSG00000031149	1030.6	-0.630788	0.197713	-3.19042	0.00142064	0.00756928	Praf2	PRA1 domain family 2 [Source:MGI Symbol;Acc:MGI:1859607]	protein_coding	X	7594678	7597303	1
ENSMUSG00000024098	5455.95	-0.6298	0.149132	-4.22311	2.40952e-05	0.000242472	Twsg1	twisted gastrulation BMP signaling modulator 1 [Source:MGI Symbol;Acc:MGI:2137520]	protein_coding	17	66228967	66258221	-1
ENSMUSG00000051934	1068.75	-0.629792	0.174826	-3.60239	0.000315302	0.00219308	Spats2	spermatogenesis associated, serine-rich 2 [Source:MGI Symbol;Acc:MGI:1919822]	protein_coding	15	99023797	99111096	1
ENSMUSG00000066705	5238.65	-0.629542	0.182507	-3.44941	0.000561803	0.00352686	Fxyd6	FXYD domain-containing ion transport regulator 6 [Source:MGI Symbol;Acc:MGI:1890226]	protein_coding	9	45281483	45307457	1
ENSMUSG00000020032	3519.36	-0.628965	0.151386	-4.1547	3.2571e-05	0.000311651	Nuak1	NUAK family, SNF1-like kinase, 1 [Source:MGI Symbol;Acc:MGI:1925226]	protein_coding	10	84206769	84276461	-1
ENSMUSG00000030602	826.501	-0.627956	0.159314	-3.94162	8.0934e-05	0.000692978	Pak4	p21 (RAC1) activated kinase 4 [Source:MGI Symbol;Acc:MGI:1917834]	protein_coding	7	28258244	28297610	-1
ENSMUSG00000026825	3710.69	-0.627533	0.189401	-3.31324	0.00092221	0.00530199	Dnm1	dynamin 1 [Source:MGI Symbol;Acc:MGI:107384]	protein_coding	2	32198483	32243350	-1
ENSMUSG00000040124	624.711	-0.627099	0.113133	-5.54303	2.97283e-08	6.88187e-07	Gorab	golgin, RAB6-interacting [Source:MGI Symbol;Acc:MGI:2138271]	protein_coding	1	163212477	163231238	-1
ENSMUSG00000017009	6502.37	-0.626275	0.127094	-4.92765	8.3226e-07	1.31444e-05	Sdc4	syndecan 4 [Source:MGI Symbol;Acc:MGI:1349164]	protein_coding	2	164266167	164285807	-1
ENSMUSG00000041298	976.292	-0.622088	0.111748	-5.5669	2.59314e-08	6.10132e-07	Katnal1	katanin p60 subunit A-like 1 [Source:MGI Symbol;Acc:MGI:2387638]	protein_coding	5	148808394	148866130	-1
ENSMUSG00000023009	1071.27	-0.621997	0.160027	-3.88682	0.000101568	0.00084263	Nckap5l	NCK-associated protein 5-like [Source:MGI Symbol;Acc:MGI:3609653]	protein_coding	15	99319916	99355629	-1
ENSMUSG00000012889	769.194	-0.620495	0.107659	-5.76355	8.2365e-09	2.19423e-07	Podnl1	podocan-like 1 [Source:MGI Symbol;Acc:MGI:2685352]	protein_coding	8	84852618	84859156	1
ENSMUSG00000029767	26060.1	-0.62035	0.107882	-5.75025	8.9114e-09	2.34143e-07	Calu	calumenin [Source:MGI Symbol;Acc:MGI:1097158]	protein_coding	6	29348068	29377109	1
ENSMUSG00000032816	4022.79	-0.620321	0.156778	-3.95669	7.59949e-05	0.000654103	Igdcc4	immunoglobulin superfamily, DCC subclass, member 4 [Source:MGI Symbol;Acc:MGI:1858497]	protein_coding	9	65008768	65045222	1
ENSMUSG00000042807	674.803	-0.620063	0.152064	-4.07765	4.54937e-05	0.000418222	Hecw2	HECT, C2 and WW domain containing E3 ubiquitin protein ligase 2 [Source:MGI Symbol;Acc:MGI:2685817]	protein_coding	1	53846035	54234327	-1
ENSMUSG00000038545	4228.38	-0.619591	0.16319	-3.79674	0.000146609	0.00113205	Cul7	cullin 7 [Source:MGI Symbol;Acc:MGI:1913765]	protein_coding	17	46961263	46975290	1
ENSMUSG00000024985	1797.09	-0.619132	0.100832	-6.14021	8.24117e-10	2.70357e-08	Tcf7l2	transcription factor 7 like 2, T cell specific, HMG box [Source:MGI Symbol;Acc:MGI:1202879]	protein_coding	19	55730252	55922086	1
ENSMUSG00000017765	3406.73	-0.617256	0.119654	-5.1587	2.48676e-07	4.44751e-06	Slc12a4	solute carrier family 12, member 4 [Source:MGI Symbol;Acc:MGI:1309465]	protein_coding	8	106670222	106692729	-1
ENSMUSG00000014177	1144.37	-0.617251	0.0935477	-6.59825	4.1605e-11	1.80268e-09	Tvp23b	trans-golgi network vesicle protein 23B [Source:MGI Symbol;Acc:MGI:1914760]	protein_coding	11	62770281	62807606	1
ENSMUSG00000028597	1827.69	-0.617242	0.158823	-3.88634	0.000101766	0.000843666	Gpx7	glutathione peroxidase 7 [Source:MGI Symbol;Acc:MGI:1914555]	protein_coding	4	108257587	108264158	-1
ENSMUSG00000026042	72786	-0.61682	0.126768	-4.86573	1.14034e-06	1.72509e-05	Col5a2	collagen, type V, alpha 2 [Source:MGI Symbol;Acc:MGI:88458]	protein_coding	1	45413481	45542442	-1
ENSMUSG00000031714	2050.21	-0.616303	0.130724	-4.71454	2.42261e-06	3.29969e-05	Gab1	growth factor receptor bound protein 2-associated protein 1 [Source:MGI Symbol;Acc:MGI:108088]	protein_coding	8	81491067	81607148	-1
ENSMUSG00000021066	326.218	-0.615803	0.168041	-3.66459	0.000247732	0.00179348	Atl1	atlastin GTPase 1 [Source:MGI Symbol;Acc:MGI:1921241]	protein_coding	12	69939388	70013191	1
ENSMUSG00000046410	1467.33	-0.615278	0.101818	-6.0429	1.51373e-09	4.74881e-08	Kcnk6	potassium inwardly-rectifying channel, subfamily K, member 6 [Source:MGI Symbol;Acc:MGI:1891291]	protein_coding	7	28921351	28931940	-1
ENSMUSG00000021589	2183.33	-0.613569	0.122654	-5.00243	5.66126e-07	9.37989e-06	Rhobtb3	Rho-related BTB domain containing 3 [Source:MGI Symbol;Acc:MGI:1920546]	protein_coding	13	76017656	76092044	-1
ENSMUSG00000031904	2027.71	-0.611219	0.0871182	-7.01597	2.28359e-12	1.19739e-10	Slc7a6	solute carrier family 7 (cationic amino acid transporter, y+ system), member 6 [Source:MGI Symbol;Acc:MGI:2142598]	protein_coding	8	106895489	106925338	1
ENSMUSG00000035960	665.852	-0.610634	0.133168	-4.58545	4.53003e-06	5.65367e-05	Apex1	apurinic/apyrimidinic endonuclease 1 [Source:MGI Symbol;Acc:MGI:88042]	protein_coding	14	51162425	51164596	1
ENSMUSG00000004846	7311.5	-0.609931	0.194321	-3.13878	0.00169652	0.00875086	Plod3	procollagen-lysine, 2-oxoglutarate 5-dioxygenase 3 [Source:MGI Symbol;Acc:MGI:1347008]	protein_coding	5	137015873	137025502	1
ENSMUSG00000027386	793.065	-0.608727	0.15084	-4.03557	5.44695e-05	0.000488227	Fbln7	fibulin 7 [Source:MGI Symbol;Acc:MGI:1917620]	protein_coding	2	128704901	128738954	1
ENSMUSG00000022178	900.172	-0.608671	0.197713	-3.07856	0.00208007	0.0104158	Ajuba	ajuba LIM protein [Source:MGI Symbol;Acc:MGI:1341886]	protein_coding	14	54804929	54815015	-1
ENSMUSG00000075511	392.272	-0.608617	0.17557	-3.46652	0.000527246	0.00333913	1700001L05Rik	RIKEN cDNA 1700001L05 gene [Source:MGI Symbol;Acc:MGI:1916541]	lncRNA	15	83238048	83251483	-1
ENSMUSG00000039168	7069.56	-0.608566	0.169109	-3.59867	0.000319854	0.00222042	Dap	death-associated protein [Source:MGI Symbol;Acc:MGI:1918190]	protein_coding	15	31224460	31274487	1
ENSMUSG00000054277	2468.71	-0.608354	0.129716	-4.68989	2.73345e-06	3.64101e-05	Arfgap3	ADP-ribosylation factor GTPase activating protein 3 [Source:MGI Symbol;Acc:MGI:1913501]	protein_coding	15	83183940	83234448	-1
ENSMUSG00000060166	2486.82	-0.606253	0.178361	-3.39902	0.000676278	0.00412156	Zdhhc8	zinc finger, DHHC domain containing 8 [Source:MGI Symbol;Acc:MGI:1338012]	protein_coding	16	18038617	18053000	-1
ENSMUSG00000050212	1086.74	-0.603966	0.197368	-3.0601	0.00221262	0.0109458	Eva1b	eva-1 homolog B (C. elegans) [Source:MGI Symbol;Acc:MGI:1922063]	protein_coding	4	126041537	126043668	1
ENSMUSG00000041440	561.146	-0.603466	0.113448	-5.31933	1.04152e-07	2.06899e-06	Gk5	glycerol kinase 5 (putative) [Source:MGI Symbol;Acc:MGI:2443336]	protein_coding	9	96001415	96066661	1
ENSMUSG00000021097	521.706	-0.602679	0.195833	-3.07752	0.00208734	0.0104431	Clmn	calmin [Source:MGI Symbol;Acc:MGI:2136957]	protein_coding	12	104729376	104831335	-1
ENSMUSG00000047238	385.281	-0.602165	0.199576	-3.01721	0.00255111	0.0122406	Mageh1	MAGE family member H1 [Source:MGI Symbol;Acc:MGI:1922875]	protein_coding	X	151819162	151820571	-1
ENSMUSG00000056131	1138.08	-0.602141	0.103338	-5.82691	5.64646e-09	1.55601e-07	Pgm3	phosphoglucomutase 3 [Source:MGI Symbol;Acc:MGI:97566]	protein_coding	9	86436430	86453895	-1
ENSMUSG00000043313	322.546	-0.601429	0.125212	-4.80327	1.56095e-06	2.29486e-05	Pcdhb19	protocadherin beta 19 [Source:MGI Symbol;Acc:MGI:2136757]	protein_coding	18	37630044	37637181	1
ENSMUSG00000029307	2019.6	-0.60123	0.121426	-4.95139	7.3684e-07	1.17693e-05	Dmp1	dentin matrix protein 1 [Source:MGI Symbol;Acc:MGI:94910]	protein_coding	5	104350479	104361968	1
ENSMUSG00000029247	5897.33	-0.600986	0.0930112	-6.46144	1.03713e-10	4.20789e-09	Paics	phosphoribosylaminoimidazole carboxylase, phosphoribosylaminoribosylaminoimidazole, succinocarboxamide synthetase [Source:MGI Symbol;Acc:MGI:1914304]	protein_coding	5	77099154	77115356	1
ENSMUSG00000034088	30996.3	-0.600414	0.108215	-5.54832	2.88432e-08	6.69046e-07	Hdlbp	high density lipoprotein (HDL) binding protein [Source:MGI Symbol;Acc:MGI:99256]	protein_coding	1	93333662	93406537	-1
ENSMUSG00000032666	2365.93	-0.598952	0.101824	-5.88223	4.04774e-09	1.14192e-07	1700025G04Rik	RIKEN cDNA 1700025G04 gene [Source:MGI Symbol;Acc:MGI:1916649]	protein_coding	1	151728154	151965876	-1
ENSMUSG00000033307	3772.11	-0.597542	0.226056	-2.64334	0.00820925	0.0316836	Mif	macrophage migration inhibitory factor (glycosylation-inhibiting factor) [Source:MGI Symbol;Acc:MGI:96982]	protein_coding	10	75695187	75696074	-1
ENSMUSG00000033557	4196.02	-0.594872	0.127679	-4.65913	3.1755e-06	4.13391e-05	Fam20b	FAM20B, glycosaminoglycan xylosylkinase [Source:MGI Symbol;Acc:MGI:2443990]	protein_coding	1	156506102	156546656	-1
ENSMUSG00000031365	2533.92	-0.594397	0.104909	-5.66583	1.46315e-08	3.6285e-07	Zfp275	zinc finger protein 275 [Source:MGI Symbol;Acc:MGI:1350985]	protein_coding	X	72386227	72402686	1
ENSMUSG00000018819	16967.8	-0.59349	0.122376	-4.84974	1.23625e-06	1.86037e-05	Lsp1	lymphocyte specific 1 [Source:MGI Symbol;Acc:MGI:96832]	protein_coding	7	142014546	142048604	1
ENSMUSG00000040785	6128.73	-0.593468	0.0807273	-7.35151	1.95982e-13	1.19061e-11	Ttc3	tetratricopeptide repeat domain 3 [Source:MGI Symbol;Acc:MGI:1276539]	protein_coding	16	94171477	94270202	1
ENSMUSG00000036867	531.007	-0.592824	0.159803	-3.70971	0.000207499	0.00154107	Smad6	SMAD family member 6 [Source:MGI Symbol;Acc:MGI:1336883]	protein_coding	9	63860358	63929341	-1
ENSMUSG00000022200	7150.69	-0.59137	0.114795	-5.15151	2.58396e-07	4.59984e-06	Golph3	golgi phosphoprotein 3 [Source:MGI Symbol;Acc:MGI:1913879]	protein_coding	15	12321536	12351677	1
ENSMUSG00000028826	2142.84	-0.591321	0.082885	-7.13424	9.73244e-13	5.47784e-11	Maco1	macoilin 1 [Source:MGI Symbol;Acc:MGI:1913396]	protein_coding	4	134530070	134580656	-1
ENSMUSG00000027230	4132.7	-0.59105	0.204278	-2.89337	0.00381137	0.0170746	Creb3l1	cAMP responsive element binding protein 3-like 1 [Source:MGI Symbol;Acc:MGI:1347062]	protein_coding	2	91812673	91854847	-1
ENSMUSG00000027422	9226.42	-0.591045	0.12023	-4.91597	8.83441e-07	1.38009e-05	Rrbp1	ribosome binding protein 1 [Source:MGI Symbol;Acc:MGI:1932395]	protein_coding	2	143789315	143853183	-1
ENSMUSG00000036412	5006.31	-0.591024	0.17498	-3.37766	0.00073105	0.00439878	Arsi	arylsulfatase i [Source:MGI Symbol;Acc:MGI:2670959]	protein_coding	18	61044852	61051633	1
ENSMUSG00000027314	452.416	-0.590629	0.151924	-3.88766	0.000101217	0.000840771	Dll4	delta like canonical Notch ligand 4 [Source:MGI Symbol;Acc:MGI:1859388]	protein_coding	2	119156265	119166443	1
ENSMUSG00000030342	5707.3	-0.590505	0.079948	-7.3861	1.51194e-13	9.33336e-12	Cd9	CD9 antigen [Source:MGI Symbol;Acc:MGI:88348]	protein_coding	6	125437229	125471754	-1
ENSMUSG00000028664	2273.79	-0.590275	0.141938	-4.15867	3.20103e-05	0.000307053	Ephb2	Eph receptor B2 [Source:MGI Symbol;Acc:MGI:99611]	protein_coding	4	136374850	136563299	-1
ENSMUSG00000021427	14962.1	-0.59019	0.111974	-5.2708	1.35834e-07	2.61685e-06	Ssr1	signal sequence receptor, alpha [Source:MGI Symbol;Acc:MGI:105082]	protein_coding	13	38150581	38178193	-1
ENSMUSG00000030796	788.638	-0.589983	0.14196	-4.15598	3.23902e-05	0.000310178	Tead2	TEA domain family member 2 [Source:MGI Symbol;Acc:MGI:104904]	protein_coding	7	44865177	44883068	1
ENSMUSG00000032558	623.524	-0.589806	0.105092	-5.61229	1.99666e-08	4.85444e-07	Nphp3	nephronophthisis 3 (adolescent) [Source:MGI Symbol;Acc:MGI:1921275]	protein_coding	9	103879743	103921017	1
ENSMUSG00000070284	1730.75	-0.589411	0.116881	-5.04285	4.58655e-07	7.76737e-06	Gmppb	GDP-mannose pyrophosphorylase B [Source:MGI Symbol;Acc:MGI:2660880]	protein_coding	9	107926441	107930000	1
ENSMUSG00000031253	4390.86	-0.588245	0.237936	-2.47228	0.0134255	0.0471845	Srpx2	sushi-repeat-containing protein, X-linked 2 [Source:MGI Symbol;Acc:MGI:1916042]	protein_coding	X	132809175	132833195	1
ENSMUSG00000042712	3840.91	-0.588049	0.101002	-5.82218	5.80861e-09	1.59175e-07	Tceal9	transcription elongation factor A like 9 [Source:MGI Symbol;Acc:MGI:109567]	protein_coding	X	135145828	135147888	1
ENSMUSG00000023886	8084.19	-0.587283	0.139031	-4.22412	2.39879e-05	0.000241816	Smoc2	SPARC related modular calcium binding 2 [Source:MGI Symbol;Acc:MGI:1929881]	protein_coding	17	14499768	14625052	1
ENSMUSG00000041084	4836.05	-0.587028	0.0884963	-6.63336	3.28121e-11	1.44348e-09	Ostc	oligosaccharyltransferase complex subunit (non-catalytic) [Source:MGI Symbol;Acc:MGI:1913607]	protein_coding	3	130489561	130503093	-1
ENSMUSG00000036985	2280.68	-0.586783	0.130317	-4.50274	6.70843e-06	7.93266e-05	Zdhhc9	zinc finger, DHHC domain containing 9 [Source:MGI Symbol;Acc:MGI:2444393]	protein_coding	X	47260846	47297755	-1
ENSMUSG00000085037	435.972	-0.586408	0.1129	-5.19406	2.05762e-07	3.77978e-06	4933421O10Rik	RIKEN cDNA 4933421O10 gene [Source:MGI Symbol;Acc:MGI:1918323]	lncRNA	4	33027142	33031323	-1
ENSMUSG00000002845	2015.76	-0.585761	0.101469	-5.7728	7.79654e-09	2.08671e-07	Tmem39a	transmembrane protein 39a [Source:MGI Symbol;Acc:MGI:1915096]	protein_coding	16	38379060	38412524	1
ENSMUSG00000029304	24273.6	-0.585514	0.108371	-5.40286	6.55874e-08	1.38179e-06	Spp1	secreted phosphoprotein 1 [Source:MGI Symbol;Acc:MGI:98389]	protein_coding	5	104582984	104588916	1
ENSMUSG00000024664	3321.65	-0.585079	0.144452	-4.05033	5.11446e-05	0.000463856	Fads3	fatty acid desaturase 3 [Source:MGI Symbol;Acc:MGI:1928740]	protein_coding	19	10018933	10037474	1
ENSMUSG00000090000	1575.36	-0.584427	0.10844	-5.3894	7.06937e-08	1.47583e-06	Ier3ip1	immediate early response 3 interacting protein 1 [Source:MGI Symbol;Acc:MGI:1913441]	protein_coding	18	77017713	77029308	1
ENSMUSG00000037784	759.488	-0.584117	0.173154	-3.37339	0.00074249	0.00445416	Dzip1l	DAZ interacting protein 1-like [Source:MGI Symbol;Acc:MGI:1919757]	protein_coding	9	99511549	99551309	1
ENSMUSG00000009828	1943.74	-0.583512	0.137993	-4.22856	2.35192e-05	0.000237767	Cilk1	ciliogenesis associated kinase 1 [Source:MGI Symbol;Acc:MGI:1934157]	protein_coding	9	78016474	78079389	1
ENSMUSG00000035828	1074.37	-0.580609	0.169337	-3.42872	0.000606441	0.0037659	Pim3	proviral integration site 3 [Source:MGI Symbol;Acc:MGI:1355297]	protein_coding	15	88746389	88749929	1
ENSMUSG00000032116	10709.3	-0.579655	0.104778	-5.53223	3.16191e-08	7.27556e-07	Stt3a	STT3, subunit of the oligosaccharyltransferase complex, homolog A (S. cerevisiae) [Source:MGI Symbol;Acc:MGI:105124]	protein_coding	9	36640640	36678975	-1
ENSMUSG00000005958	1957.6	-0.578999	0.164742	-3.51458	0.000440449	0.0028915	Ephb3	Eph receptor B3 [Source:MGI Symbol;Acc:MGI:104770]	protein_coding	16	21023505	21042055	1
ENSMUSG00000032180	945.224	-0.578684	0.152574	-3.7928	0.000148956	0.00114786	Tmed1	transmembrane p24 trafficking protein 1 [Source:MGI Symbol;Acc:MGI:106201]	protein_coding	9	21418849	21421548	-1
ENSMUSG00000085133	334.823	-0.576319	0.182734	-3.15388	0.00161117	0.00839356	B930095G15Rik	RIKEN cDNA B930095G15 gene [Source:MGI Symbol;Acc:MGI:2443701]	lncRNA	14	121486118	121491383	1
ENSMUSG00000034403	1368.98	-0.576102	0.108599	-5.30487	1.12755e-07	2.21688e-06	Pja1	praja ring finger ubiquitin ligase 1 [Source:MGI Symbol;Acc:MGI:1101765]	protein_coding	X	98509340	98514879	-1
ENSMUSG00000021877	11169.2	-0.574819	0.123636	-4.64928	3.3309e-06	4.30691e-05	Arf4	ADP-ribosylation factor 4 [Source:MGI Symbol;Acc:MGI:99433]	protein_coding	14	26359229	26386239	1
ENSMUSG00000032340	8332.14	-0.574253	0.144403	-3.97674	6.98668e-05	0.000605442	Neo1	neogenin [Source:MGI Symbol;Acc:MGI:1097159]	protein_coding	9	58781970	58943724	-1
ENSMUSG00000027828	20675.8	-0.574002	0.105755	-5.42768	5.709e-08	1.22068e-06	Ssr3	signal sequence receptor, gamma [Source:MGI Symbol;Acc:MGI:1914687]	protein_coding	3	65287076	65300044	-1
ENSMUSG00000022244	684.723	-0.573978	0.210109	-2.73182	0.00629864	0.0255732	Amacr	alpha-methylacyl-CoA racemase [Source:MGI Symbol;Acc:MGI:1098273]	protein_coding	15	10981842	10996712	1
ENSMUSG00000026211	3416.92	-0.573692	0.148563	-3.86162	0.000112638	0.000914002	Obsl1	obscurin-like 1 [Source:MGI Symbol;Acc:MGI:2138628]	protein_coding	1	75455954	75483096	-1
ENSMUSG00000038991	12302.8	-0.572561	0.161828	-3.53808	0.000403048	0.0027	Txndc5	thioredoxin domain containing 5 [Source:MGI Symbol;Acc:MGI:2145316]	protein_coding	13	38684055	38712800	-1
ENSMUSG00000022094	8182.98	-0.572278	0.100998	-5.66624	1.45966e-08	3.62766e-07	Slc39a14	solute carrier family 39 (zinc transporter), member 14 [Source:MGI Symbol;Acc:MGI:2384851]	protein_coding	14	70540918	70588874	-1
ENSMUSG00000055963	393.472	-0.571474	0.140851	-4.05729	4.9646e-05	0.000451334	Triqk	triple QxxK/R motif containing [Source:MGI Symbol;Acc:MGI:3650048]	protein_coding	4	12906838	12983553	1
ENSMUSG00000059689	888.831	-0.570191	0.148192	-3.84764	0.000119261	0.00096028	Zfp637	zinc finger protein 637 [Source:MGI Symbol;Acc:MGI:2448537]	protein_coding	6	117818141	117822917	1
ENSMUSG00000021461	685.924	-0.570171	0.186844	-3.05159	0.00227634	0.0111984	Fancc	Fanconi anemia, complementation group C [Source:MGI Symbol;Acc:MGI:95480]	protein_coding	13	63432857	63645092	-1
ENSMUSG00000001761	3340.38	-0.570126	0.13499	-4.22348	2.40557e-05	0.000242287	Smo	smoothened, frizzled class receptor [Source:MGI Symbol;Acc:MGI:108075]	protein_coding	6	29735502	29761364	1
ENSMUSG00000020105	2232.69	-0.569781	0.14929	-3.8166	0.000135302	0.00106261	Lrig3	leucine-rich repeats and immunoglobulin-like domains 3 [Source:MGI Symbol;Acc:MGI:2443955]	protein_coding	10	125802037	125851228	1
ENSMUSG00000004637	541.609	-0.569598	0.109463	-5.20357	1.95499e-07	3.60888e-06	Wwox	WW domain-containing oxidoreductase [Source:MGI Symbol;Acc:MGI:1931237]	protein_coding	8	115166395	116079447	1
ENSMUSG00000036580	2135.39	-0.569208	0.157007	-3.62538	0.000288539	0.00203501	Spg20	spastic paraplegia 20, spartin (Troyer syndrome) homolog (human) [Source:MGI Symbol;Acc:MGI:2139806]	protein_coding	3	55019529	55044743	1
ENSMUSG00000037035	458.426	-0.568863	0.203083	-2.80114	0.00509228	0.0215041	Inhbb	inhibin beta-B [Source:MGI Symbol;Acc:MGI:96571]	protein_coding	1	119343195	119349978	-1
ENSMUSG00000034591	1904.26	-0.568791	0.124855	-4.55562	5.22302e-06	6.36631e-05	Slc41a2	solute carrier family 41, member 2 [Source:MGI Symbol;Acc:MGI:2442940]	protein_coding	10	83066712	83173746	-1
ENSMUSG00000091337	3625.96	-0.568176	0.08523	-6.66638	2.62182e-11	1.17135e-09	Eid1	EP300 interacting inhibitor of differentiation 1 [Source:MGI Symbol;Acc:MGI:1889651]	protein_coding	2	125515015	125516705	1
ENSMUSG00000027221	461.719	-0.568098	0.195292	-2.90897	0.00362623	0.0163665	Chst1	carbohydrate sulfotransferase 1 [Source:MGI Symbol;Acc:MGI:1924219]	protein_coding	2	92430052	92445595	1
ENSMUSG00000016487	6516.81	-0.567888	0.151268	-3.75418	0.000173912	0.00131632	Ppfibp1	PTPRF interacting protein, binding protein 1 (liprin beta 1) [Source:MGI Symbol;Acc:MGI:1914783]	protein_coding	6	146789985	146933523	1
ENSMUSG00000032470	1822.76	-0.567096	0.15535	-3.65043	0.000261799	0.00187639	Mras	muscle and microspikes RAS [Source:MGI Symbol;Acc:MGI:1100856]	protein_coding	9	99267473	99319434	-1
ENSMUSG00000042473	2390.8	-0.566669	0.0765597	-7.40166	1.34493e-13	8.53177e-12	Tbc1d8b	TBC1 domain family, member 8B [Source:MGI Symbol;Acc:MGI:1918101]	protein_coding	X	138585745	138654154	1
ENSMUSG00000018861	450.514	-0.566244	0.192919	-2.93514	0.00333392	0.0153304	Fdxr	ferredoxin reductase [Source:MGI Symbol;Acc:MGI:104724]	protein_coding	11	115158850	115167876	-1
ENSMUSG00000025381	2498.27	-0.565603	0.121877	-4.64078	3.47092e-06	4.46784e-05	Cnpy2	canopy FGF signaling regulator 2 [Source:MGI Symbol;Acc:MGI:1928477]	protein_coding	10	128158328	128163422	1
ENSMUSG00000026837	81790.5	-0.565394	0.197401	-2.86419	0.00418079	0.0182872	Col5a1	collagen, type V, alpha 1 [Source:MGI Symbol;Acc:MGI:88457]	protein_coding	2	27776437	27929526	1
ENSMUSG00000013236	10108	-0.565168	0.0873559	-6.46972	9.81859e-11	3.99777e-09	Ptprs	protein tyrosine phosphatase, receptor type, S [Source:MGI Symbol;Acc:MGI:97815]	protein_coding	17	56719426	56783483	-1
ENSMUSG00000033855	1333.25	-0.564982	0.167538	-3.37227	0.00074552	0.00446767	Ston1	stonin 1 [Source:MGI Symbol;Acc:MGI:1924307]	protein_coding	17	88905112	88970014	1
ENSMUSG00000042745	1204.26	-0.563153	0.0821429	-6.85577	7.09295e-12	3.46559e-10	Id1	inhibitor of DNA binding 1, HLH protein [Source:MGI Symbol;Acc:MGI:96396]	protein_coding	2	152578171	152579330	1
ENSMUSG00000036707	6831.31	-0.562995	0.0666214	-8.45067	2.89635e-17	3.15134e-15	Cab39	calcium binding protein 39 [Source:MGI Symbol;Acc:MGI:107438]	protein_coding	1	85721162	85779297	1
ENSMUSG00000045414	2025.93	-0.562986	0.170021	-3.31127	0.000928744	0.00532659	Dipk2a	divergent protein kinase domain 2A [Source:MGI Symbol;Acc:MGI:1916111]	protein_coding	9	94399917	94420134	-1
ENSMUSG00000030862	6099.05	-0.562932	0.160595	-3.50529	0.000456103	0.00297725	Cpxm2	carboxypeptidase X 2 (M14 family) [Source:MGI Symbol;Acc:MGI:1926006]	protein_coding	7	131634416	131756468	-1
ENSMUSG00000056870	1589.55	-0.562756	0.122875	-4.57992	4.65154e-06	5.78645e-05	Gulp1	GULP, engulfment adaptor PTB domain containing 1 [Source:MGI Symbol;Acc:MGI:1920407]	protein_coding	1	44590671	44835998	1
ENSMUSG00000068566	13442.2	-0.561902	0.191252	-2.93802	0.00330312	0.0152071	Myadm	myeloid-associated differentiation marker [Source:MGI Symbol;Acc:MGI:1355332]	protein_coding	7	3337605	3348958	1
ENSMUSG00000006464	306.92	-0.561804	0.14472	-3.882	0.0001036	0.000855162	Bbs1	Bardet-Biedl syndrome 1 (human) [Source:MGI Symbol;Acc:MGI:1277215]	protein_coding	19	4936906	4956656	-1
ENSMUSG00000005667	1173.72	-0.56172	0.134499	-4.17639	2.96173e-05	0.000287947	Mthfd2	methylenetetrahydrofolate dehydrogenase (NAD+ dependent), methenyltetrahydrofolate cyclohydrolase [Source:MGI Symbol;Acc:MGI:1338850]	protein_coding	6	83282673	83302890	-1
ENSMUSG00000027879	4756.67	-0.561514	0.103437	-5.42854	5.68178e-08	1.21713e-06	Sec22b	SEC22 homolog B, vesicle trafficking protein [Source:MGI Symbol;Acc:MGI:1338759]	protein_coding	3	97808506	97830592	1
ENSMUSG00000004317	2039.47	-0.56057	0.0934489	-5.99868	1.98933e-09	6.10734e-08	Clcn5	chloride channel, voltage-sensitive 5 [Source:MGI Symbol;Acc:MGI:99486]	protein_coding	X	7020049	7185597	-1
ENSMUSG00000014867	16557.8	-0.559016	0.131568	-4.24889	2.14832e-05	0.000219653	Surf4	surfeit gene 4 [Source:MGI Symbol;Acc:MGI:98445]	protein_coding	2	26810052	26823940	-1
ENSMUSG00000027739	1515.11	-0.558143	0.0845271	-6.60312	4.02589e-11	1.75096e-09	Rab33b	RAB33B, member RAS oncogene family [Source:MGI Symbol;Acc:MGI:1330805]	protein_coding	3	51391341	51403653	1
ENSMUSG00000033910	1026.43	-0.557802	0.177384	-3.1446	0.00166312	0.00860896	Gucy1a1	guanylate cyclase 1, soluble, alpha 1 [Source:MGI Symbol;Acc:MGI:1926562]	protein_coding	3	81999734	82053096	-1
ENSMUSG00000027820	2256.98	-0.557671	0.174678	-3.19257	0.0014101	0.00752012	Mme	membrane metallo endopeptidase [Source:MGI Symbol;Acc:MGI:97004]	protein_coding	3	63148958	63293451	1
ENSMUSG00000037605	498.851	-0.557517	0.191833	-2.90626	0.00365775	0.0164764	Adgrl3	adhesion G protein-coupled receptor L3 [Source:MGI Symbol;Acc:MGI:2441950]	protein_coding	5	81167985	81972980	1
ENSMUSG00000036599	3196.54	-0.557374	0.154608	-3.60508	0.000312058	0.00217418	Chst12	carbohydrate sulfotransferase 12 [Source:MGI Symbol;Acc:MGI:1929064]	protein_coding	5	140491305	140511479	1
ENSMUSG00000024395	528.347	-0.557157	0.204802	-2.72047	0.00651897	0.0262819	Lims2	LIM and senescent cell antigen like domains 2 [Source:MGI Symbol;Acc:MGI:2385067]	protein_coding	18	32055343	32091672	1
ENSMUSG00000061859	321.909	-0.556215	0.155374	-3.57985	0.000343794	0.00235668	Patj	PATJ, crumbs cell polarity complex component [Source:MGI Symbol;Acc:MGI:1277960]	protein_coding	4	98284022	98607840	1
ENSMUSG00000019814	921.047	-0.555225	0.100663	-5.51568	3.47437e-08	7.93096e-07	Ltv1	LTV1 ribosome biogenesis factor [Source:MGI Symbol;Acc:MGI:2447810]	protein_coding	10	13053884	13068912	-1
ENSMUSG00000041313	2618.13	-0.555125	0.0724766	-7.65937	1.86841e-14	1.39306e-12	Slc7a1	solute carrier family 7 (cationic amino acid transporter, y+ system), member 1 [Source:MGI Symbol;Acc:MGI:88117]	protein_coding	5	148264220	148336714	-1
ENSMUSG00000000538	3329.46	-0.554966	0.13278	-4.1796	2.92016e-05	0.000284387	Tom1l2	target of myb1-like 2 (chicken) [Source:MGI Symbol;Acc:MGI:2443306]	protein_coding	11	60117540	60243731	-1
ENSMUSG00000066324	10056.9	-0.554817	0.136016	-4.07905	4.52208e-05	0.00041638	Bpnt2	3'(2'), 5'-bisphosphate nucleotidase 2 [Source:MGI Symbol;Acc:MGI:1915720]	protein_coding	4	4762484	4793355	-1
ENSMUSG00000057193	8374.15	-0.554385	0.131311	-4.22192	2.42225e-05	0.00024354	Slc44a2	solute carrier family 44, member 2 [Source:MGI Symbol;Acc:MGI:1915932]	protein_coding	9	21231994	21266324	1
ENSMUSG00000002105	3474.23	-0.552865	0.102439	-5.397	6.77638e-08	1.42242e-06	Slc39a13	solute carrier family 39 (metal ion transporter), member 13 [Source:MGI Symbol;Acc:MGI:1915677]	protein_coding	2	90892136	90900762	-1
ENSMUSG00000035168	2772.55	-0.552476	0.111971	-4.93408	8.05295e-07	1.27537e-05	Tanc1	tetratricopeptide repeat, ankyrin repeat and coiled-coil containing 1 [Source:MGI Symbol;Acc:MGI:1914110]	protein_coding	2	59442386	59676493	1
ENSMUSG00000001521	1585.26	-0.552437	0.167496	-3.29821	0.000973039	0.00554874	Tulp3	tubby-like protein 3 [Source:MGI Symbol;Acc:MGI:1329045]	protein_coding	6	128298124	128332814	-1
ENSMUSG00000048915	860.412	-0.551746	0.177452	-3.10927	0.0018755	0.00952434	Efna5	ephrin A5 [Source:MGI Symbol;Acc:MGI:107444]	protein_coding	17	62911179	63188312	-1
ENSMUSG00000023830	10501.6	-0.551717	0.123421	-4.47021	7.81434e-06	9.07222e-05	Igf2r	insulin-like growth factor 2 receptor [Source:MGI Symbol;Acc:MGI:96435]	protein_coding	17	12901293	12988551	-1
ENSMUSG00000030082	14514.8	-0.551667	0.131957	-4.18067	2.90646e-05	0.000283534	Sec61a1	Sec61 alpha 1 subunit (S. cerevisiae) [Source:MGI Symbol;Acc:MGI:1858417]	protein_coding	6	88480561	88495887	-1
ENSMUSG00000020439	5475.14	-0.550656	0.172896	-3.18489	0.00144807	0.0076798	Smtn	smoothelin [Source:MGI Symbol;Acc:MGI:1354727]	protein_coding	11	3467523	3490612	-1
ENSMUSG00000032046	3601.85	-0.55056	0.145315	-3.78874	0.000151414	0.00116523	Abhd12	abhydrolase domain containing 12 [Source:MGI Symbol;Acc:MGI:1923442]	protein_coding	2	150674413	150746661	-1
ENSMUSG00000032014	2854.73	-0.549891	0.20295	-2.70949	0.00673866	0.0270725	Oaf	out at first homolog [Source:MGI Symbol;Acc:MGI:94852]	protein_coding	9	43132532	43151208	-1
ENSMUSG00000039740	1324.43	-0.549708	0.121025	-4.54209	5.56992e-06	6.74618e-05	Alg2	asparagine-linked glycosylation 2 (alpha-1,3-mannosyltransferase) [Source:MGI Symbol;Acc:MGI:1914731]	protein_coding	4	47465067	47474333	-1
ENSMUSG00000001424	7374.69	-0.549404	0.10614	-5.17622	2.2643e-07	4.08142e-06	Snd1	staphylococcal nuclease and tudor domain containing 1 [Source:MGI Symbol;Acc:MGI:1929266]	protein_coding	6	28475138	28935161	1
ENSMUSG00000048371	565.815	-0.549232	0.119968	-4.57814	4.69119e-06	5.80607e-05	Pdp2	pyruvate dehyrogenase phosphatase catalytic subunit 2 [Source:MGI Symbol;Acc:MGI:1918878]	protein_coding	8	105318083	105325658	1
ENSMUSG00000022750	2124.39	-0.548506	0.128109	-4.28155	1.85593e-05	0.000193725	Klhl22	kelch-like 22 [Source:MGI Symbol;Acc:MGI:1337995]	protein_coding	16	17577482	17611246	1
ENSMUSG00000019731	5532.53	-0.547979	0.108996	-5.02752	4.96851e-07	8.3312e-06	Slc35e1	solute carrier family 35, member E1 [Source:MGI Symbol;Acc:MGI:2142403]	protein_coding	8	73234485	73246458	-1
ENSMUSG00000035325	12004.9	-0.547903	0.133229	-4.11249	3.91414e-05	0.000366276	Sec31a	Sec31 homolog A (S. cerevisiae) [Source:MGI Symbol;Acc:MGI:1916412]	protein_coding	5	100509508	100564093	-1
ENSMUSG00000020695	10575.1	-0.547873	0.149601	-3.66223	0.000250028	0.00180555	Mrc2	mannose receptor, C type 2 [Source:MGI Symbol;Acc:MGI:107818]	protein_coding	11	105183469	105241965	1
ENSMUSG00000050666	590.525	-0.546998	0.186806	-2.92816	0.00340973	0.0155978	Vstm4	V-set and transmembrane domain containing 4 [Source:MGI Symbol;Acc:MGI:2444633]	protein_coding	14	32578713	32661448	1
ENSMUSG00000031987	2657.75	-0.546958	0.130037	-4.20618	2.59723e-05	0.000258418	Egln1	egl-9 family hypoxia-inducible factor 1 [Source:MGI Symbol;Acc:MGI:1932286]	protein_coding	8	125635326	125676063	-1
ENSMUSG00000044328	741.38	-0.546929	0.177532	-3.08073	0.00206492	0.0103535	Trp53i13	transformation related protein 53 inducible protein 13 [Source:MGI Symbol;Acc:MGI:1915125]	protein_coding	11	77398925	77406806	-1
ENSMUSG00000002732	2209.58	-0.546816	0.1416	-3.86169	0.000112605	0.000914002	Fkbp7	FK506 binding protein 7 [Source:MGI Symbol;Acc:MGI:1336879]	protein_coding	2	76493388	76503460	-1
ENSMUSG00000021273	1070.1	-0.546189	0.116269	-4.69766	2.63165e-06	3.52585e-05	Fdft1	farnesyl diphosphate farnesyl transferase 1 [Source:MGI Symbol;Acc:MGI:102706]	protein_coding	14	63382599	63417027	-1
ENSMUSG00000021506	471.051	-0.546096	0.222203	-2.45764	0.0139853	0.0487786	Pitx1	paired-like homeodomain transcription factor 1 [Source:MGI Symbol;Acc:MGI:107374]	protein_coding	13	55972864	55984005	-1
ENSMUSG00000050192	807.236	-0.545792	0.0712434	-7.66095	1.84563e-14	1.38506e-12	Eif5a2	eukaryotic translation initiation factor 5A2 [Source:MGI Symbol;Acc:MGI:1933735]	protein_coding	3	28835425	28852995	1
ENSMUSG00000044037	950.894	-0.543882	0.119035	-4.56911	4.89801e-06	6.0214e-05	Als2cl	ALS2 C-terminal like [Source:MGI Symbol;Acc:MGI:2447532]	protein_coding	9	110708938	110729598	1
ENSMUSG00000021286	664.957	-0.543802	0.143567	-3.78779	0.000151991	0.00116811	Zfyve21	zinc finger, FYVE domain containing 21 [Source:MGI Symbol;Acc:MGI:1915770]	protein_coding	12	111780604	111798626	1
ENSMUSG00000043079	7205.94	-0.543744	0.174552	-3.11509	0.00183888	0.00937569	Synpo	synaptopodin [Source:MGI Symbol;Acc:MGI:1099446]	protein_coding	18	60727045	60793214	-1
ENSMUSG00000019975	3655.27	-0.542797	0.133668	-4.06079	4.89078e-05	0.000445748	Ikbip	IKBKB interacting protein [Source:MGI Symbol;Acc:MGI:1914704]	protein_coding	10	90918802	90938469	1
ENSMUSG00000006932	22723	-0.542689	0.107262	-5.05947	4.20424e-07	7.20494e-06	Ctnnb1	catenin (cadherin associated protein), beta 1 [Source:MGI Symbol;Acc:MGI:88276]	protein_coding	9	120758282	120789573	1
ENSMUSG00000034066	1584.84	-0.542147	0.122881	-4.41198	1.02431e-05	0.00011508	Farp2	FERM, RhoGEF and pleckstrin domain protein 2 [Source:MGI Symbol;Acc:MGI:2385126]	protein_coding	1	93439801	93549698	1
ENSMUSG00000006442	2191.88	-0.54208	0.136134	-3.98195	6.83524e-05	0.000593663	Srm	spermidine synthase [Source:MGI Symbol;Acc:MGI:102690]	protein_coding	4	148675960	148679450	1
ENSMUSG00000028999	1544.01	-0.542075	0.0888843	-6.09866	1.06962e-09	3.46933e-08	Rint1	RAD50 interactor 1 [Source:MGI Symbol;Acc:MGI:1916233]	protein_coding	5	23992709	24025367	1
ENSMUSG00000052942	3228.03	-0.541816	0.159296	-3.40132	0.000670617	0.00409358	Glis3	GLIS family zinc finger 3 [Source:MGI Symbol;Acc:MGI:2444289]	protein_coding	19	28236251	28657477	-1
ENSMUSG00000032867	3898.2	-0.540834	0.116907	-4.62619	3.72457e-06	4.75701e-05	Fbxw8	F-box and WD-40 domain protein 8 [Source:MGI Symbol;Acc:MGI:1923041]	protein_coding	5	118203030	118293529	-1
ENSMUSG00000052632	1141.64	-0.540736	0.115636	-4.67618	2.92272e-06	3.84406e-05	Asap2	ArfGAP with SH3 domain, ankyrin repeat and PH domain 2 [Source:MGI Symbol;Acc:MGI:2685438]	protein_coding	12	21040460	21320172	1
ENSMUSG00000032018	1418.96	-0.540428	0.0891639	-6.06106	1.35224e-09	4.3129e-08	Sc5d	sterol-C5-desaturase [Source:MGI Symbol;Acc:MGI:1353611]	protein_coding	9	42162891	42175552	-1
ENSMUSG00000038388	2501.9	-0.540165	0.0691151	-7.81544	5.47693e-15	4.35468e-13	Mpp6	membrane protein, palmitoylated 6 (MAGUK p55 subfamily member 6) [Source:MGI Symbol;Acc:MGI:1927340]	protein_coding	6	50087221	50175919	1
ENSMUSG00000022131	1686.03	-0.540022	0.153025	-3.52898	0.00041716	0.00277143	Gpr180	G protein-coupled receptor 180 [Source:MGI Symbol;Acc:MGI:1930949]	protein_coding	14	118374570	118400673	1
ENSMUSG00000032458	11094.8	-0.539849	0.110585	-4.88174	1.05153e-06	1.60555e-05	Copb2	coatomer protein complex, subunit beta 2 (beta prime) [Source:MGI Symbol;Acc:MGI:1354962]	protein_coding	9	98445774	98470435	1
ENSMUSG00000039835	1128.75	-0.539313	0.220139	-2.44988	0.0142905	0.049542	Nhsl1	NHS-like 1 [Source:MGI Symbol;Acc:MGI:106390]	protein_coding	10	18194733	18409640	1
ENSMUSG00000030351	1233.07	-0.538442	0.166032	-3.243	0.00118279	0.00650191	Tspan11	tetraspanin 11 [Source:MGI Symbol;Acc:MGI:1915748]	protein_coding	6	127864552	127930940	1
ENSMUSG00000038181	4900.14	-0.538278	0.152947	-3.51938	0.000432554	0.00284922	Chpf2	chondroitin polymerizing factor 2 [Source:MGI Symbol;Acc:MGI:1917522]	protein_coding	5	24791739	24799554	1
ENSMUSG00000015312	1387.39	-0.538182	0.186072	-2.89233	0.0038239	0.0171053	Gadd45b	growth arrest and DNA-damage-inducible 45 beta [Source:MGI Symbol;Acc:MGI:107776]	protein_coding	10	80765907	80768038	1
ENSMUSG00000036667	2470.88	-0.537617	0.149561	-3.59464	0.000324842	0.00224689	Tcaf1	TRPM8 channel-associated factor 1 [Source:MGI Symbol;Acc:MGI:1914665]	protein_coding	6	42644936	42687022	-1
ENSMUSG00000031502	24203.2	-0.536655	0.17664	-3.03813	0.00238053	0.0116065	Col4a1	collagen, type IV, alpha 1 [Source:MGI Symbol;Acc:MGI:88454]	protein_coding	8	11248423	11362826	-1
ENSMUSG00000035372	1688.04	-0.535226	0.162916	-3.28528	0.0010188	0.00573794	1810055G02Rik	RIKEN cDNA 1810055G02 gene [Source:MGI Symbol;Acc:MGI:1919306]	protein_coding	19	3758293	3767881	1
ENSMUSG00000026102	1585.85	-0.534793	0.108691	-4.92033	8.63986e-07	1.35154e-05	Inpp1	inositol polyphosphate-1-phosphatase [Source:MGI Symbol;Acc:MGI:104848]	protein_coding	1	52824586	52856847	-1
ENSMUSG00000027254	3359.41	-0.534429	0.175381	-3.04724	0.00230951	0.0113227	Map1a	microtubule-associated protein 1 A [Source:MGI Symbol;Acc:MGI:1306776]	protein_coding	2	121120081	121141313	1
ENSMUSG00000031843	545.438	-0.533962	0.11254	-4.74465	2.08872e-06	2.92116e-05	Mphosph6	M phase phosphoprotein 6 [Source:MGI Symbol;Acc:MGI:1915783]	protein_coding	8	118518384	118528682	-1
ENSMUSG00000032855	14833.9	-0.533612	0.141289	-3.77675	0.000158886	0.00121379	Pkd1	polycystin 1, transient receptor poteintial channel interacting [Source:MGI Symbol;Acc:MGI:97603]	protein_coding	17	24768808	24815482	1
ENSMUSG00000041308	5470.92	-0.533252	0.118639	-4.49476	6.96484e-06	8.20208e-05	Sntb2	syntrophin, basic 2 [Source:MGI Symbol;Acc:MGI:101771]	protein_coding	8	107662382	107746346	1
ENSMUSG00000002778	6850.08	-0.53254	0.148837	-3.578	0.000346237	0.00236918	Kdelr1	KDEL (Lys-Asp-Glu-Leu) endoplasmic reticulum protein retention receptor 1 [Source:MGI Symbol;Acc:MGI:1915387]	protein_coding	7	45522196	45533156	1
ENSMUSG00000027712	11536	-0.531585	0.138607	-3.83519	0.000125467	0.00100112	Anxa5	annexin A5 [Source:MGI Symbol;Acc:MGI:106008]	protein_coding	3	36503072	36530043	-1
ENSMUSG00000063160	2434.47	-0.5312	0.159158	-3.33757	0.000845132	0.00494084	Numbl	numb-like [Source:MGI Symbol;Acc:MGI:894702]	protein_coding	7	26957858	26981569	1
ENSMUSG00000045045	784.268	-0.530589	0.174679	-3.03751	0.00238544	0.0116255	Lrfn4	leucine rich repeat and fibronectin type III domain containing 4 [Source:MGI Symbol;Acc:MGI:2385612]	protein_coding	19	4661813	4665695	-1
ENSMUSG00000038828	3260.14	-0.53049	0.100466	-5.28029	1.28983e-07	2.5144e-06	Tmem214	transmembrane protein 214 [Source:MGI Symbol;Acc:MGI:1916046]	protein_coding	5	31025356	31036524	1
ENSMUSG00000038323	431.585	-0.530081	0.19906	-2.66292	0.00774652	0.0302228	1700066M21Rik	RIKEN cDNA 1700066M21 gene [Source:MGI Symbol;Acc:MGI:1920717]	protein_coding	1	57416779	57424582	1
ENSMUSG00000038305	977.34	-0.529264	0.154907	-3.41665	0.000633966	0.00390934	Spats2l	spermatogenesis associated, serine-rich 2-like [Source:MGI Symbol;Acc:MGI:1914448]	protein_coding	1	57813321	57987553	1
ENSMUSG00000027952	329.797	-0.528987	0.157803	-3.35221	0.000801692	0.00473023	Pmvk	phosphomevalonate kinase [Source:MGI Symbol;Acc:MGI:1915853]	protein_coding	3	89361848	89376320	1
ENSMUSG00000040852	1035.67	-0.528003	0.143519	-3.67898	0.000234165	0.00170385	Plekhh2	pleckstrin homology domain containing, family H (with MyTH4 domain) member 2 [Source:MGI Symbol;Acc:MGI:2146813]	protein_coding	17	84819323	84929566	1
ENSMUSG00000027832	3984.59	-0.527301	0.173374	-3.04141	0.00235476	0.0114973	Ptx3	pentraxin related gene [Source:MGI Symbol;Acc:MGI:104641]	protein_coding	3	66127331	66133226	1
ENSMUSG00000002014	4691.82	-0.525448	0.111978	-4.69241	2.70008e-06	3.60074e-05	Ssr4	signal sequence receptor, delta [Source:MGI Symbol;Acc:MGI:1099464]	protein_coding	X	72830634	72834436	1
ENSMUSG00000021643	678.19	-0.525013	0.159671	-3.28809	0.00100868	0.00569125	Serf1	small EDRK-rich factor 1 [Source:MGI Symbol;Acc:MGI:1337114]	protein_coding	13	100244520	100251079	1
ENSMUSG00000022505	1803.55	-0.523927	0.137147	-3.82017	0.000133358	0.00105021	Emp2	epithelial membrane protein 2 [Source:MGI Symbol;Acc:MGI:1098726]	protein_coding	16	10099613	10131832	-1
ENSMUSG00000063382	4626.82	-0.523741	0.196214	-2.66924	0.00760242	0.0298533	Bcl9l	B cell CLL/lymphoma 9-like [Source:MGI Symbol;Acc:MGI:1933114]	protein_coding	9	44394122	44423193	1
ENSMUSG00000019718	447.626	-0.523263	0.12447	-4.20395	2.62301e-05	0.000260306	L3hypdh	L-3-hydroxyproline dehydratase (trans-) [Source:MGI Symbol;Acc:MGI:1914467]	protein_coding	12	72120202	72132213	-1
ENSMUSG00000031375	112614	-0.522941	0.20129	-2.59794	0.00937845	0.0353438	Bgn	biglycan [Source:MGI Symbol;Acc:MGI:88158]	protein_coding	X	72527208	72539539	1
ENSMUSG00000049421	3242.29	-0.522932	0.102593	-5.09717	3.4477e-07	5.9974e-06	Zfp260	zinc finger protein 260 [Source:MGI Symbol;Acc:MGI:1347071]	protein_coding	7	29794202	29807047	1
ENSMUSG00000024487	3814.89	-0.521925	0.104559	-4.99169	5.98523e-07	9.84562e-06	Yipf5	Yip1 domain family, member 5 [Source:MGI Symbol;Acc:MGI:1914430]	protein_coding	18	40336949	40352482	-1
ENSMUSG00000038022	374.331	-0.521843	0.148431	-3.51573	0.000438543	0.00288209	Mindy4	MINDY lysine 48 deubiquitinase 4 [Source:MGI Symbol;Acc:MGI:3583959]	protein_coding	6	55180368	55297207	1
ENSMUSG00000034413	1009.87	-0.521777	0.176814	-2.95099	0.00316759	0.0146891	Neurl1b	neuralized E3 ubiquitin protein ligase 1B [Source:MGI Symbol;Acc:MGI:3643092]	protein_coding	17	26633803	26665323	1
ENSMUSG00000038372	866.253	-0.52119	0.145472	-3.58277	0.000339976	0.00233749	Gmds	GDP-mannose 4, 6-dehydratase [Source:MGI Symbol;Acc:MGI:1891112]	protein_coding	13	32003562	32522723	-1
ENSMUSG00000032553	2426.24	-0.520253	0.113769	-4.57287	4.81081e-06	5.93316e-05	Srprb	signal recognition particle receptor, B subunit [Source:MGI Symbol;Acc:MGI:102964]	protein_coding	9	103065231	103079336	-1
ENSMUSG00000027358	455.246	-0.51941	0.104646	-4.9635	6.92349e-07	1.12441e-05	Bmp2	bone morphogenetic protein 2 [Source:MGI Symbol;Acc:MGI:88177]	protein_coding	2	133394079	133404805	1
ENSMUSG00000024875	1772.89	-0.517723	0.160143	-3.23288	0.00122551	0.00670061	Yif1a	Yip1 interacting factor homolog A (S. cerevisiae) [Source:MGI Symbol;Acc:MGI:1915340]	protein_coding	19	5138566	5142909	1
ENSMUSG00000031788	1403.34	-0.517625	0.15714	-3.29403	0.000987617	0.00560822	Kifc3	kinesin family member C3 [Source:MGI Symbol;Acc:MGI:109202]	protein_coding	8	95826456	95929440	-1
ENSMUSG00000015652	329.271	-0.516927	0.171415	-3.01565	0.00256429	0.0122885	Steap1	six transmembrane epithelial antigen of the prostate 1 [Source:MGI Symbol;Acc:MGI:1917608]	protein_coding	5	5786317	5799326	-1
ENSMUSG00000049521	1593.31	-0.516815	0.152228	-3.395	0.000686276	0.00416701	Cdc42ep1	CDC42 effector protein (Rho GTPase binding) 1 [Source:MGI Symbol;Acc:MGI:1929763]	protein_coding	15	78726824	78735097	1
ENSMUSG00000031391	533.115	-0.516704	0.154794	-3.338	0.000843833	0.00493575	L1cam	L1 cell adhesion molecule [Source:MGI Symbol;Acc:MGI:96721]	protein_coding	X	72897384	72939711	-1
ENSMUSG00000038497	1682.45	-0.516344	0.1465	-3.52454	0.000424218	0.00280904	Tmco3	transmembrane and coiled-coil domains 3 [Source:MGI Symbol;Acc:MGI:2444946]	protein_coding	8	13338190	13372924	1
ENSMUSG00000021900	769.476	-0.515846	0.133431	-3.86601	0.000110629	0.000902981	Btd	biotinidase [Source:MGI Symbol;Acc:MGI:1347001]	protein_coding	14	31362985	31390536	1
ENSMUSG00000043557	1426.32	-0.515581	0.145885	-3.53416	0.000409071	0.00273237	Mdga1	MAM domain containing glycosylphosphatidylinositol anchor 1 [Source:MGI Symbol;Acc:MGI:1922012]	protein_coding	17	30046923	30189061	-1
ENSMUSG00000039157	2427.16	-0.515442	0.141034	-3.65475	0.000257436	0.00185322	Fam102a	family with sequence similarity 102, member A [Source:MGI Symbol;Acc:MGI:2138935]	protein_coding	2	32425344	32459768	1
ENSMUSG00000040152	46754.4	-0.514648	0.133844	-3.84512	0.000120492	0.000969512	Thbs1	thrombospondin 1 [Source:MGI Symbol;Acc:MGI:98737]	protein_coding	2	117942357	117957614	1
ENSMUSG00000032507	456.958	-0.514215	0.142977	-3.59649	0.000322544	0.00223503	Fbxl2	F-box and leucine-rich repeat protein 2 [Source:MGI Symbol;Acc:MGI:1919429]	protein_coding	9	113792705	113875259	-1
ENSMUSG00000042428	325.198	-0.512783	0.169527	-3.02478	0.00248813	0.0120188	Mgat3	mannoside acetylglucosaminyltransferase 3 [Source:MGI Symbol;Acc:MGI:104532]	protein_coding	15	80057922	80099720	1
ENSMUSG00000056602	2829.06	-0.512627	0.105748	-4.84761	1.24956e-06	1.87548e-05	Fry	FRY microtubule binding protein [Source:MGI Symbol;Acc:MGI:2443895]	protein_coding	5	150042110	150421218	1
ENSMUSG00000030717	1042.6	-0.511026	0.172874	-2.95606	0.00311596	0.0144789	Nupr1	nuclear protein transcription regulator 1 [Source:MGI Symbol;Acc:MGI:1891834]	protein_coding	7	126222421	126230033	-1
ENSMUSG00000026047	1269.23	-0.510384	0.105186	-4.85219	1.22106e-06	1.84234e-05	Poglut2	protein O-glucosyltransferase 2 [Source:MGI Symbol;Acc:MGI:1919300]	protein_coding	1	44145706	44157968	-1
ENSMUSG00000035045	410.305	-0.510334	0.187798	-2.71746	0.00657854	0.0264848	Zc3h12b	zinc finger CCCH-type containing 12B [Source:MGI Symbol;Acc:MGI:2442133]	protein_coding	X	94755284	94976243	1
ENSMUSG00000036327	1070.81	-0.50984	0.12579	-4.0531	5.05429e-05	0.000458761	Qsox2	quiescin Q6 sulfhydryl oxidase 2 [Source:MGI Symbol;Acc:MGI:2387194]	protein_coding	2	26098649	26127537	-1
ENSMUSG00000021186	4551.52	-0.509804	0.192113	-2.65367	0.00796224	0.0308997	Fbln5	fibulin 5 [Source:MGI Symbol;Acc:MGI:1346091]	protein_coding	12	101712824	101785314	-1
ENSMUSG00000031585	1096.44	-0.509538	0.0992466	-5.13406	2.8355e-07	5.02422e-06	Gtf2e2	general transcription factor II E, polypeptide 2 (beta subunit) [Source:MGI Symbol;Acc:MGI:1915403]	protein_coding	8	34221861	34267201	1
ENSMUSG00000029838	3221.35	-0.509122	0.14216	-3.58133	0.000341853	0.00234618	Ptn	pleiotrophin [Source:MGI Symbol;Acc:MGI:97804]	protein_coding	6	36691864	36787155	-1
ENSMUSG00000040857	2697.77	-0.508994	0.150649	-3.37868	0.000728349	0.00438767	Erf	Ets2 repressor factor [Source:MGI Symbol;Acc:MGI:109637]	protein_coding	7	24941986	24950186	-1
ENSMUSG00000032353	5317.71	-0.50861	0.138988	-3.65937	0.000252837	0.00182354	Tmed3	transmembrane p24 trafficking protein 3 [Source:MGI Symbol;Acc:MGI:1913361]	protein_coding	9	89581259	89587121	-1
ENSMUSG00000023827	1561.4	-0.508248	0.112685	-4.51035	6.47204e-06	7.67686e-05	Agpat4	1-acylglycerol-3-phosphate O-acyltransferase 4 (lysophosphatidic acid acyltransferase, delta) [Source:MGI Symbol;Acc:MGI:1915512]	protein_coding	17	12337591	12438532	1
ENSMUSG00000030062	7796.09	-0.508204	0.0812386	-6.25569	3.95752e-10	1.38537e-08	Rpn1	ribophorin I [Source:MGI Symbol;Acc:MGI:98084]	protein_coding	6	88061464	88082286	1
ENSMUSG00000057614	605.465	-0.506253	0.206564	-2.45083	0.0142526	0.049483	Gnai1	guanine nucleotide binding protein (G protein), alpha inhibiting 1 [Source:MGI Symbol;Acc:MGI:95771]	protein_coding	5	18470133	18565353	-1
ENSMUSG00000019853	348.044	-0.506198	0.180001	-2.81219	0.00492056	0.0209248	Hebp2	heme binding protein 2 [Source:MGI Symbol;Acc:MGI:1860084]	protein_coding	10	18415246	18421824	-1
ENSMUSG00000021504	954.021	-0.505591	0.128109	-3.94658	7.92758e-05	0.000680303	B4galt7	xylosylprotein beta1,4-galactosyltransferase, polypeptide 7 (galactosyltransferase I) [Source:MGI Symbol;Acc:MGI:2384987]	protein_coding	13	55747709	55758256	1
ENSMUSG00000034926	1916.84	-0.505423	0.105642	-4.78433	1.71562e-06	2.5062e-05	Dhcr24	24-dehydrocholesterol reductase [Source:MGI Symbol;Acc:MGI:1922004]	protein_coding	4	106418235	106446310	1
ENSMUSG00000049532	764.383	-0.505096	0.132936	-3.79954	0.000144967	0.00112391	Sall2	spalt like transcription factor 2 [Source:MGI Symbol;Acc:MGI:1354373]	protein_coding	14	52548629	52566219	-1
ENSMUSG00000050335	6491.7	-0.504867	0.137587	-3.66945	0.000243076	0.001762	Lgals3	lectin, galactose binding, soluble 3 [Source:MGI Symbol;Acc:MGI:96778]	protein_coding	14	47605208	47623617	1
ENSMUSG00000001507	548.775	-0.504679	0.161604	-3.12293	0.00179061	0.00917439	Itga3	integrin alpha 3 [Source:MGI Symbol;Acc:MGI:96602]	protein_coding	11	94935300	94967627	-1
ENSMUSG00000020869	7948.55	-0.504499	0.122867	-4.10606	4.02466e-05	0.000374787	Lrrc59	leucine rich repeat containing 59 [Source:MGI Symbol;Acc:MGI:2138133]	protein_coding	11	94520593	94536042	1
ENSMUSG00000032135	3261.24	-0.503867	0.194214	-2.5944	0.0094757	0.035635	Mcam	melanoma cell adhesion molecule [Source:MGI Symbol;Acc:MGI:1933966]	protein_coding	9	44045766	44054024	1
ENSMUSG00000033577	1730.78	-0.503684	0.102926	-4.89364	9.89862e-07	1.51946e-05	Myo6	myosin VI [Source:MGI Symbol;Acc:MGI:104785]	protein_coding	9	80072313	80219011	1
ENSMUSG00000032324	4266.54	-0.502718	0.175325	-2.86735	0.00413929	0.0181264	Tspan3	tetraspanin 3 [Source:MGI Symbol;Acc:MGI:1928098]	protein_coding	9	56039009	56072761	-1
ENSMUSG00000024327	861.722	-0.50265	0.158122	-3.17889	0.00147842	0.00782268	Slc39a7	solute carrier family 39 (zinc transporter), member 7 [Source:MGI Symbol;Acc:MGI:95909]	protein_coding	17	34247243	34250656	-1
ENSMUSG00000029777	4722.89	-0.501353	0.0951378	-5.26975	1.36608e-07	2.62737e-06	Gars	glycyl-tRNA synthetase [Source:MGI Symbol;Acc:MGI:2449057]	protein_coding	6	55014992	55056485	1
ENSMUSG00000037606	2186.29	-0.501009	0.150189	-3.33586	0.000850369	0.00496387	Osbpl5	oxysterol binding protein-like 5 [Source:MGI Symbol;Acc:MGI:1930265]	protein_coding	7	143242499	143310722	-1
ENSMUSG00000049439	1234.08	-0.500553	0.143142	-3.49689	0.000470714	0.0030518	Cyp20a1	cytochrome P450, family 20, subfamily a, polypeptide 1 [Source:MGI Symbol;Acc:MGI:1925201]	protein_coding	1	60382482	60427219	1
ENSMUSG00000071074	2760.05	-0.500502	0.141638	-3.53366	0.000409853	0.00273601	Yipf3	Yip1 domain family, member 3 [Source:MGI Symbol;Acc:MGI:106280]	protein_coding	17	46559006	46563463	1
ENSMUSG00000033060	3214.85	-0.500201	0.124665	-4.01237	6.01119e-05	0.000529704	Lmo7	LIM domain only 7 [Source:MGI Symbol;Acc:MGI:1353586]	protein_coding	14	101967393	102172146	1
ENSMUSG00000030036	2111.71	-0.499926	0.0991304	-5.04312	4.58012e-07	7.76737e-06	Mogs	mannosyl-oligosaccharide glucosidase [Source:MGI Symbol;Acc:MGI:1929872]	protein_coding	6	83092477	83095879	1
ENSMUSG00000036817	2703.27	-0.499864	0.0692119	-7.22223	5.11414e-13	3.01131e-11	Sun1	Sad1 and UNC84 domain containing 1 [Source:MGI Symbol;Acc:MGI:1924303]	protein_coding	5	139186392	139235595	1
ENSMUSG00000078202	501.596	-0.499791	0.191546	-2.60925	0.00907417	0.0343667	Nrarp	Notch-regulated ankyrin repeat protein [Source:MGI Symbol;Acc:MGI:1914372]	protein_coding	2	25070770	25073351	1
ENSMUSG00000027803	6298.13	-0.499776	0.121088	-4.12739	3.66912e-05	0.000347311	Wwtr1	WW domain containing transcription regulator 1 [Source:MGI Symbol;Acc:MGI:1917649]	protein_coding	3	57363070	57483331	-1
ENSMUSG00000003541	987.101	-0.499555	0.149408	-3.34356	0.000827102	0.00486018	Ier3	immediate early response 3 [Source:MGI Symbol;Acc:MGI:104814]	protein_coding	17	36132576	36133815	1
ENSMUSG00000020170	3113.48	-0.496261	0.0940452	-5.27684	1.31432e-07	2.54915e-06	Frs2	fibroblast growth factor receptor substrate 2 [Source:MGI Symbol;Acc:MGI:1100860]	protein_coding	10	116905332	116984439	-1
ENSMUSG00000021916	1433.25	-0.495789	0.0969072	-5.11612	3.11884e-07	5.46725e-06	Glt8d1	glycosyltransferase 8 domain containing 1 [Source:MGI Symbol;Acc:MGI:1923735]	protein_coding	14	30723357	30733948	1
ENSMUSG00000033763	3649.87	-0.495637	0.132819	-3.73166	0.000190219	0.00142938	Mtss2	MTSS I-BAR domain containing 2 [Source:MGI Symbol;Acc:MGI:3039591]	protein_coding	8	111448108	111468032	1
ENSMUSG00000028121	1062.78	-0.495592	0.0949286	-5.22068	1.78263e-07	3.32276e-06	Bcar3	breast cancer anti-estrogen resistance 3 [Source:MGI Symbol;Acc:MGI:1352501]	protein_coding	3	122087785	122323840	1
ENSMUSG00000105987	5530.43	-0.495425	0.15642	-3.16727	0.00153879	0.00806775	AI506816	expressed sequence AI506816 [Source:MGI Symbol;Acc:MGI:2140929]	lncRNA	5	23903294	23917665	-1
ENSMUSG00000034771	480.834	-0.495407	0.158923	-3.11728	0.00182527	0.00931456	Tle2	transducin-like enhancer of split 2 [Source:MGI Symbol;Acc:MGI:104635]	protein_coding	10	81410395	81426679	1
ENSMUSG00000006732	557.662	-0.494729	0.172094	-2.87476	0.00404341	0.0178399	Mettl1	methyltransferase like 1 [Source:MGI Symbol;Acc:MGI:1339986]	protein_coding	10	126877283	126882234	1
ENSMUSG00000038803	4116.51	-0.494694	0.125444	-3.94353	8.02905e-05	0.000687982	Ost4	oligosaccharyltransferase complex subunit 4 (non-catalytic) [Source:MGI Symbol;Acc:MGI:1914945]	protein_coding	5	31063229	31065132	-1
ENSMUSG00000037032	609.736	-0.494324	0.152928	-3.2324	0.00122756	0.00670864	Apbb1	amyloid beta (A4) precursor protein-binding, family B, member 1 [Source:MGI Symbol;Acc:MGI:107765]	protein_coding	7	105207690	105230860	-1
ENSMUSG00000076432	3002.2	-0.494216	0.117989	-4.18864	2.80627e-05	0.000275979	Ywhaq	tyrosine 3-monooxygenase/tryptophan 5-monooxygenase activation protein theta [Source:MGI Symbol;Acc:MGI:891963]	protein_coding	12	21440072	21467638	-1
ENSMUSG00000056214	886.725	-0.493879	0.160615	-3.07493	0.0021055	0.0105202	Pard6g	par-6 family cell polarity regulator gamma [Source:MGI Symbol;Acc:MGI:2135606]	protein_coding	18	80090105	80162854	1
ENSMUSG00000038227	408.969	-0.493262	0.106422	-4.63495	3.57028e-06	4.58545e-05	Hoxa9	homeobox A9 [Source:MGI Symbol;Acc:MGI:96180]	protein_coding	6	52200080	52208069	-1
ENSMUSG00000032702	1717.76	-0.492619	0.155319	-3.17166	0.00151569	0.00798311	Kank1	KN motif and ankyrin repeat domains 1 [Source:MGI Symbol;Acc:MGI:2147707]	protein_coding	19	25214339	25411860	1
ENSMUSG00000031684	1510.84	-0.492439	0.114256	-4.30995	1.63292e-05	0.000172169	Slc10a7	solute carrier family 10 (sodium/bile acid cotransporter family), member 7 [Source:MGI Symbol;Acc:MGI:1924025]	protein_coding	8	79235975	79460632	1
ENSMUSG00000031398	429.825	-0.49225	0.176712	-2.7856	0.00534283	0.0224055	Plxna3	plexin A3 [Source:MGI Symbol;Acc:MGI:107683]	protein_coding	X	73372672	73388295	1
ENSMUSG00000032320	2373.7	-0.491293	0.136393	-3.60204	0.000315726	0.00219308	Rcn2	reticulocalbin 2 [Source:MGI Symbol;Acc:MGI:1349765]	protein_coding	9	55949129	55969166	1
ENSMUSG00000112964	455.193	-0.491187	0.172796	-2.84259	0.00447481	0.0193886	E430024I08Rik	RIKEN cDNA E430024I08 gene [Source:MGI Symbol;Acc:MGI:3649010]	lncRNA	13	74582900	74611548	-1
ENSMUSG00000040010	2704.84	-0.490509	0.0938427	-5.22693	1.72352e-07	3.23886e-06	Slc7a5	solute carrier family 7 (cationic amino acid transporter, y+ system), member 5 [Source:MGI Symbol;Acc:MGI:1298205]	protein_coding	8	122607889	122634433	-1
ENSMUSG00000035878	368.439	-0.490466	0.154453	-3.1755	0.00149577	0.0078999	Hykk	hydroxylysine kinase 1 [Source:MGI Symbol;Acc:MGI:2443139]	protein_coding	9	54824567	54857208	1
ENSMUSG00000033436	2421.7	-0.490121	0.139343	-3.51738	0.000435823	0.00286769	Armcx2	armadillo repeat containing, X-linked 2 [Source:MGI Symbol;Acc:MGI:1914666]	protein_coding	X	133704894	133709970	-1
ENSMUSG00000001105	1680.52	-0.489965	0.0801777	-6.11099	9.90149e-10	3.22065e-08	Ift20	intraflagellar transport 20 [Source:MGI Symbol;Acc:MGI:1915585]	protein_coding	11	78427187	78432563	1
ENSMUSG00000027575	3742.28	-0.48963	0.0894217	-5.47551	4.36247e-08	9.63267e-07	Arfgap1	ADP-ribosylation factor GTPase activating protein 1 [Source:MGI Symbol;Acc:MGI:2183559]	protein_coding	2	180609018	180624319	1
ENSMUSG00000024740	19203.1	-0.489465	0.116228	-4.21124	2.5397e-05	0.000253794	Ddb1	damage specific DNA binding protein 1 [Source:MGI Symbol;Acc:MGI:1202384]	protein_coding	19	10582691	10607183	1
ENSMUSG00000027642	9705.3	-0.488552	0.121423	-4.02357	5.73236e-05	0.000509435	Rpn2	ribophorin II [Source:MGI Symbol;Acc:MGI:98085]	protein_coding	2	157120937	157168239	1
ENSMUSG00000042747	2301.79	-0.488064	0.0966761	-5.04845	4.45412e-07	7.58786e-06	Krtcap2	keratinocyte associated protein 2 [Source:MGI Symbol;Acc:MGI:1913309]	protein_coding	3	89153273	89157213	1
ENSMUSG00000022139	12019.5	-0.487395	0.104055	-4.68399	2.8134e-06	3.73883e-05	Mbnl2	muscleblind like splicing factor 2 [Source:MGI Symbol;Acc:MGI:2145597]	protein_coding	14	120513081	120669109	1
ENSMUSG00000032449	3208.03	-0.486914	0.150487	-3.23558	0.00121394	0.00664686	Slc25a36	solute carrier family 25, member 36 [Source:MGI Symbol;Acc:MGI:1924909]	protein_coding	9	96957014	96993210	-1
ENSMUSG00000042207	3855.35	-0.486374	0.0791565	-6.14446	8.02363e-10	2.65497e-08	Kdm5b	lysine (K)-specific demethylase 5B [Source:MGI Symbol;Acc:MGI:1922855]	protein_coding	1	134487909	134563023	1
ENSMUSG00000032096	12181.2	-0.486339	0.0766493	-6.34499	2.22438e-10	8.13387e-09	Arcn1	archain 1 [Source:MGI Symbol;Acc:MGI:2387591]	protein_coding	9	44652861	44679142	-1
ENSMUSG00000021994	1333.01	-0.486142	0.143961	-3.37691	0.000733052	0.00440675	Wnt5a	wingless-type MMTV integration site family, member 5A [Source:MGI Symbol;Acc:MGI:98958]	protein_coding	14	28226707	28249405	1
ENSMUSG00000061306	10670.8	-0.485456	0.159227	-3.04882	0.00229742	0.0112779	Slc38a10	solute carrier family 38, member 10 [Source:MGI Symbol;Acc:MGI:1919305]	protein_coding	11	119994786	120042172	-1
ENSMUSG00000037890	590.365	-0.485256	0.119611	-4.05695	4.97181e-05	0.000451633	Wdr19	WD repeat domain 19 [Source:MGI Symbol;Acc:MGI:2443231]	protein_coding	5	65357039	65417758	1
ENSMUSG00000030588	1536.88	-0.485039	0.13865	-3.49829	0.000468247	0.00303924	Yif1b	Yip1 interacting factor homolog B (S. cerevisiae) [Source:MGI Symbol;Acc:MGI:1924504]	protein_coding	7	28937754	28947022	1
ENSMUSG00000073700	1887.32	-0.485015	0.181492	-2.67238	0.00753153	0.0296459	Klhl21	kelch-like 21 [Source:MGI Symbol;Acc:MGI:1919288]	protein_coding	4	152093260	152102137	1
ENSMUSG00000031066	757.639	-0.485006	0.155509	-3.11882	0.00181575	0.00927421	Usp11	ubiquitin specific peptidase 11 [Source:MGI Symbol;Acc:MGI:2384312]	protein_coding	X	20570145	20586778	1
ENSMUSG00000035637	457.436	-0.484699	0.132977	-3.64499	0.000267401	0.00190682	Grhpr	glyoxylate reductase/hydroxypyruvate reductase [Source:MGI Symbol;Acc:MGI:1923488]	protein_coding	4	44981395	44990734	1
ENSMUSG00000053128	488.612	-0.484347	0.138661	-3.49302	0.000477584	0.00308069	Rnf26	ring finger protein 26 [Source:MGI Symbol;Acc:MGI:2388131]	protein_coding	9	44006928	44024814	-1
ENSMUSG00000032265	4097.4	-0.484341	0.134172	-3.60985	0.000306376	0.00214239	Tent5a	terminal nucleotidyltransferase 5A [Source:MGI Symbol;Acc:MGI:2670964]	protein_coding	9	85202492	85209401	-1
ENSMUSG00000029234	2606.86	-0.484276	0.0849279	-5.70221	1.18267e-08	2.99767e-07	Tmem165	transmembrane protein 165 [Source:MGI Symbol;Acc:MGI:894407]	protein_coding	5	76331727	76357092	1
ENSMUSG00000066150	2571.84	-0.48365	0.0814622	-5.9371	2.901e-09	8.54084e-08	Slc31a1	solute carrier family 31, member 1 [Source:MGI Symbol;Acc:MGI:1333843]	protein_coding	4	62278964	62310006	1
ENSMUSG00000025511	3405.35	-0.483617	0.157709	-3.06651	0.0021657	0.0107601	Tspan4	tetraspanin 4 [Source:MGI Symbol;Acc:MGI:1928097]	protein_coding	7	141055153	141073340	1
ENSMUSG00000042104	1145.89	-0.483449	0.144646	-3.34228	0.000830937	0.00487025	Uggt2	UDP-glucose glycoprotein glucosyltransferase 2 [Source:MGI Symbol;Acc:MGI:1913685]	protein_coding	14	119222451	119336842	-1
ENSMUSG00000020846	6653.94	-0.48342	0.179627	-2.69124	0.00711869	0.0282932	Rflnb	refilin B [Source:MGI Symbol;Acc:MGI:1923816]	protein_coding	11	75910020	75918608	-1
ENSMUSG00000030411	358.061	-0.483382	0.195505	-2.47248	0.013418	0.0471725	Nova2	NOVA alternative splicing regulator 2 [Source:MGI Symbol;Acc:MGI:104296]	protein_coding	7	18659813	18699244	1
ENSMUSG00000026782	1784.45	-0.482152	0.126398	-3.81455	0.000136432	0.00106856	Abi2	abl interactor 2 [Source:MGI Symbol;Acc:MGI:106913]	protein_coding	1	60448778	60520317	1
ENSMUSG00000022629	822.853	-0.482151	0.14451	-3.33646	0.000848534	0.00495568	Kif21a	kinesin family member 21A [Source:MGI Symbol;Acc:MGI:109188]	protein_coding	15	90817479	90934151	-1
ENSMUSG00000003200	3561.25	-0.4808	0.13762	-3.49368	0.000476418	0.00307662	Sh3gl1	SH3-domain GRB2-like 1 [Source:MGI Symbol;Acc:MGI:700010]	protein_coding	17	56323750	56343635	-1
ENSMUSG00000002043	426.064	-0.479619	0.150042	-3.19657	0.00139074	0.00744106	Trappc6a	trafficking protein particle complex 6A [Source:MGI Symbol;Acc:MGI:1914341]	protein_coding	7	19242320	19250070	1
ENSMUSG00000037818	363.511	-0.479582	0.174636	-2.74619	0.00602921	0.0247052	Abhd18	abhydrolase domain containing 18 [Source:MGI Symbol;Acc:MGI:1915468]	protein_coding	3	40801405	40892573	1
ENSMUSG00000022280	2831.95	-0.479157	0.0948233	-5.05315	4.34573e-07	7.43632e-06	Rnf19a	ring finger protein 19A [Source:MGI Symbol;Acc:MGI:1353623]	protein_coding	15	36240079	36283293	-1
ENSMUSG00000001542	3470.24	-0.479083	0.118323	-4.04895	5.14481e-05	0.000465873	Ell2	elongation factor for RNA polymerase II 2 [Source:MGI Symbol;Acc:MGI:2183438]	protein_coding	13	75854876	75920483	1
ENSMUSG00000027243	334.893	-0.478772	0.112081	-4.27168	1.9401e-05	0.000200943	Harbi1	harbinger transposase derived 1 [Source:MGI Symbol;Acc:MGI:2443194]	protein_coding	2	91541197	91551890	1
ENSMUSG00000042515	282.782	-0.478457	0.111188	-4.30312	1.68407e-05	0.000176913	Pwwp3b	PWWP domain containing 3B [Source:MGI Symbol;Acc:MGI:2445062]	protein_coding	X	138110791	138139084	1
ENSMUSG00000026797	1118.21	-0.478397	0.158913	-3.01044	0.00260872	0.012465	Stxbp1	syntaxin binding protein 1 [Source:MGI Symbol;Acc:MGI:107363]	protein_coding	2	32677614	32737257	-1
ENSMUSG00000065954	11181.6	-0.477897	0.0705844	-6.77058	1.28268e-11	5.96876e-10	Tacc1	transforming, acidic coiled-coil containing protein 1 [Source:MGI Symbol;Acc:MGI:2443510]	protein_coding	8	25644568	25746604	-1
ENSMUSG00000025403	1994	-0.476487	0.11449	-4.16182	3.15726e-05	0.000303869	Shmt2	serine hydroxymethyltransferase 2 (mitochondrial) [Source:MGI Symbol;Acc:MGI:1277989]	protein_coding	10	127352992	127358313	-1
ENSMUSG00000062421	1993.94	-0.475683	0.107865	-4.40997	1.03386e-05	0.00011551	Arf2	ADP-ribosylation factor 2 [Source:MGI Symbol;Acc:MGI:99595]	protein_coding	11	103857565	103876163	1
ENSMUSG00000029174	3670.03	-0.47532	0.123029	-3.86347	0.000111787	0.000909312	Tbc1d1	TBC1 domain family, member 1 [Source:MGI Symbol;Acc:MGI:1889508]	protein_coding	5	64313648	64508829	1
ENSMUSG00000055148	2208.75	-0.475244	0.155611	-3.05405	0.00225771	0.011121	Klf2	Kruppel-like factor 2 (lung) [Source:MGI Symbol;Acc:MGI:1342772]	protein_coding	8	73072877	73075500	1
ENSMUSG00000072653	453.283	-0.474947	0.178039	-2.66765	0.00763832	0.0299533	Zfp783	zinc finger protein 783 [Source:MGI Symbol;Acc:MGI:3040704]	transcribed_unprocessed_pseudogene	6	47920105	47932847	1
ENSMUSG00000038146	3453.75	-0.474838	0.158891	-2.98845	0.00280398	0.0132491	Notch3	notch 3 [Source:MGI Symbol;Acc:MGI:99460]	protein_coding	17	32339794	32385826	-1
ENSMUSG00000058569	6628.6	-0.47479	0.132123	-3.59355	0.000326204	0.00225495	Tmed9	transmembrane p24 trafficking protein 9 [Source:MGI Symbol;Acc:MGI:1914761]	protein_coding	13	55721545	55745510	1
ENSMUSG00000028082	4281.51	-0.474776	0.140621	-3.37628	0.00073472	0.00441447	Sh3d19	SH3 domain protein D19 [Source:MGI Symbol;Acc:MGI:1350923]	protein_coding	3	85878416	86037833	1
ENSMUSG00000074577	329.33	-0.474612	0.184695	-2.5697	0.0101787	0.0377006	Ripor3	RIPOR family member 3 [Source:MGI Symbol;Acc:MGI:1916803]	protein_coding	2	167822084	167852538	-1
ENSMUSG00000028246	403.171	-0.473932	0.174139	-2.72157	0.00649735	0.0262224	Faxc	failed axon connections homolog [Source:MGI Symbol;Acc:MGI:1923382]	protein_coding	4	21931329	21996839	1
ENSMUSG00000024620	6375.26	-0.473755	0.174145	-2.72047	0.00651895	0.0262819	Pdgfrb	platelet derived growth factor receptor, beta polypeptide [Source:MGI Symbol;Acc:MGI:97531]	protein_coding	18	61178222	61218133	1
ENSMUSG00000036564	1819.91	-0.473484	0.176613	-2.68091	0.00734221	0.0290601	Ndrg4	N-myc downstream regulated gene 4 [Source:MGI Symbol;Acc:MGI:2384590]	protein_coding	8	96403608	96441747	1
ENSMUSG00000003032	2014.59	-0.473468	0.187473	-2.52553	0.0115525	0.0417114	Klf4	Kruppel-like factor 4 (gut) [Source:MGI Symbol;Acc:MGI:1342287]	protein_coding	4	55527143	55532466	-1
ENSMUSG00000035890	1474.39	-0.473323	0.142263	-3.32709	0.000877574	0.00509677	Rnf126	ring finger protein 126 [Source:MGI Symbol;Acc:MGI:1917544]	protein_coding	10	79594349	79602786	-1
ENSMUSG00000002546	3184.24	-0.47253	0.135858	-3.47811	0.000504961	0.00322827	Golga2	golgi autoantigen, golgin subfamily a, 2 [Source:MGI Symbol;Acc:MGI:2139395]	protein_coding	2	32177396	32197933	1
ENSMUSG00000041594	688.689	-0.472321	0.0978896	-4.82504	1.39976e-06	2.08187e-05	Tmtc4	transmembrane and tetratricopeptide repeat containing 4 [Source:MGI Symbol;Acc:MGI:1921050]	protein_coding	14	123156383	123221447	-1
ENSMUSG00000030754	6451.16	-0.472257	0.0763742	-6.18346	6.27117e-10	2.11998e-08	Copb1	coatomer protein complex, subunit beta 1 [Source:MGI Symbol;Acc:MGI:1917599]	protein_coding	7	113814794	113853946	-1
ENSMUSG00000026924	6954.82	-0.471559	0.103259	-4.56678	4.95276e-06	6.0821e-05	Sec16a	SEC16 homolog A, endoplasmic reticulum export factor [Source:MGI Symbol;Acc:MGI:2139207]	protein_coding	2	26299443	26335228	-1
ENSMUSG00000035342	1936.06	-0.471192	0.15764	-2.98903	0.00279866	0.0132294	Lzts2	leucine zipper, putative tumor suppressor 2 [Source:MGI Symbol;Acc:MGI:2385095]	protein_coding	19	45002853	45015550	1
ENSMUSG00000051427	919.496	-0.470925	0.0953619	-4.9383	7.88077e-07	1.24982e-05	Ccdc157	coiled-coil domain containing 157 [Source:MGI Symbol;Acc:MGI:3041210]	protein_coding	11	4091123	4110293	-1
ENSMUSG00000027160	476.438	-0.470415	0.12933	-3.63733	0.000275475	0.00195539	Ccdc34	coiled-coil domain containing 34 [Source:MGI Symbol;Acc:MGI:1915451]	protein_coding	2	109848162	110003705	1
ENSMUSG00000034126	1349.66	-0.470082	0.133777	-3.51394	0.00044152	0.00289688	Pomt2	protein-O-mannosyltransferase 2 [Source:MGI Symbol;Acc:MGI:2444430]	protein_coding	12	87153635	87194742	-1
ENSMUSG00000033460	539.391	-0.469926	0.14945	-3.14436	0.00166451	0.00860896	Armcx1	armadillo repeat containing, X-linked 1 [Source:MGI Symbol;Acc:MGI:1925498]	protein_coding	X	133618712	133622666	1
ENSMUSG00000010110	3082.3	-0.469907	0.0832643	-5.64356	1.66566e-08	4.08655e-07	Stx5a	syntaxin 5A [Source:MGI Symbol;Acc:MGI:1928483]	protein_coding	19	8718777	8733433	1
ENSMUSG00000022723	3177.32	-0.469579	0.112302	-4.18139	2.89731e-05	0.000282882	Crybg3	beta-gamma crystallin domain containing 3 [Source:MGI Symbol;Acc:MGI:2676311]	protein_coding	16	59311138	59421342	-1
ENSMUSG00000029591	355.897	-0.468834	0.149808	-3.12956	0.00175066	0.00899399	Ung	uracil DNA glycosylase [Source:MGI Symbol;Acc:MGI:109352]	protein_coding	5	114268447	114277384	1
ENSMUSG00000071650	6696.58	-0.468681	0.0777406	-6.02877	1.65208e-09	5.14071e-08	Ganab	alpha glucosidase 2 alpha neutral subunit [Source:MGI Symbol;Acc:MGI:1097667]	protein_coding	19	8875435	8894036	1
ENSMUSG00000031644	1399.42	-0.468049	0.0788976	-5.93236	2.9861e-09	8.74652e-08	Nek1	NIMA (never in mitosis gene a)-related expressed kinase 1 [Source:MGI Symbol;Acc:MGI:97303]	protein_coding	8	61446229	61584380	1
ENSMUSG00000043556	697.601	-0.467637	0.18788	-2.48902	0.0128097	0.0454516	Fbxl7	F-box and leucine-rich repeat protein 7 [Source:MGI Symbol;Acc:MGI:3052506]	protein_coding	15	26540545	26895666	-1
ENSMUSG00000030058	7527.39	-0.467536	0.10836	-4.31466	1.59846e-05	0.000168691	Copg1	coatomer protein complex, subunit gamma 1 [Source:MGI Symbol;Acc:MGI:1858696]	protein_coding	6	87864796	87890577	1
ENSMUSG00000003316	9632.87	-0.467201	0.0998154	-4.68065	2.85973e-06	3.79162e-05	Glg1	golgi apparatus protein 1 [Source:MGI Symbol;Acc:MGI:104967]	protein_coding	8	111881053	111985848	-1
ENSMUSG00000044949	778.494	-0.465169	0.130097	-3.57556	0.000349477	0.00238567	Ubtd2	ubiquitin domain containing 2 [Source:MGI Symbol;Acc:MGI:2444752]	protein_coding	11	32405370	32466687	1
ENSMUSG00000038502	2760.44	-0.464816	0.147167	-3.15842	0.00158625	0.00828805	Ptov1	prostate tumor over expressed gene 1 [Source:MGI Symbol;Acc:MGI:1933946]	protein_coding	7	44512491	44519212	-1
ENSMUSG00000059791	644.503	-0.463583	0.122836	-3.774	0.000160653	0.00122566	Nrm	nurim (nuclear envelope membrane protein) [Source:MGI Symbol;Acc:MGI:2146855]	protein_coding	17	36172210	36176294	1
ENSMUSG00000024529	44749.3	-0.463563	0.153038	-3.02907	0.00245306	0.0118944	Lox	lysyl oxidase [Source:MGI Symbol;Acc:MGI:96817]	protein_coding	18	52649139	52662939	-1
ENSMUSG00000024792	949.053	-0.463502	0.126491	-3.6643	0.000248018	0.00179442	Zfpl1	zinc finger like protein 1 [Source:MGI Symbol;Acc:MGI:1891017]	protein_coding	19	6130792	6134986	-1
ENSMUSG00000009647	2273.78	-0.463385	0.101812	-4.5514	5.32897e-06	6.4817e-05	Mcu	mitochondrial calcium uniporter [Source:MGI Symbol;Acc:MGI:3026965]	protein_coding	10	59282806	59452514	-1
ENSMUSG00000063760	1114.43	-0.463102	0.105477	-4.39054	1.13069e-05	0.000124953	Rnf217	ring finger protein 217 [Source:MGI Symbol;Acc:MGI:3610311]	protein_coding	10	31369189	31485180	-1
ENSMUSG00000017897	621.272	-0.462634	0.167892	-2.75554	0.00585959	0.0241726	Eya2	EYA transcriptional coactivator and phosphatase 2 [Source:MGI Symbol;Acc:MGI:109341]	protein_coding	2	165436952	165613647	1
ENSMUSG00000009614	1236.45	-0.462509	0.166786	-2.77307	0.00555301	0.0231097	Sardh	sarcosine dehydrogenase [Source:MGI Symbol;Acc:MGI:2183102]	protein_coding	2	27078405	27138349	-1
ENSMUSG00000041895	4545.51	-0.462117	0.133741	-3.45532	0.000549637	0.00346755	Wipi1	WD repeat domain, phosphoinositide interacting 1 [Source:MGI Symbol;Acc:MGI:1261864]	protein_coding	11	109464157	109502793	-1
ENSMUSG00000012296	1686.1	-0.461511	0.136527	-3.38037	0.000723874	0.004363	Tjap1	tight junction associated protein 1 [Source:MGI Symbol;Acc:MGI:1921344]	protein_coding	17	46568777	46593952	-1
ENSMUSG00000028334	1854.31	-0.461376	0.122563	-3.76441	0.00016694	0.00126773	Nans	N-acetylneuraminic acid synthase (sialic acid synthase) [Source:MGI Symbol;Acc:MGI:2149820]	protein_coding	4	46489248	46503632	1
ENSMUSG00000020523	1939.3	-0.461205	0.0863027	-5.34404	9.08998e-08	1.83752e-06	Fam114a2	family with sequence similarity 114, member A2 [Source:MGI Symbol;Acc:MGI:1917629]	protein_coding	11	57373819	57409443	-1
ENSMUSG00000050248	909.526	-0.461124	0.180036	-2.56129	0.0104284	0.0384641	Evc2	EvC ciliary complex subunit 2 [Source:MGI Symbol;Acc:MGI:1915775]	protein_coding	5	37495843	37582399	1
ENSMUSG00000025823	7693.99	-0.460493	0.131694	-3.4967	0.00047106	0.00305232	Pdia4	protein disulfide isomerase associated 4 [Source:MGI Symbol;Acc:MGI:104864]	protein_coding	6	47773075	47790364	-1
ENSMUSG00000035572	2143.96	-0.460316	0.0691792	-6.65397	2.85287e-11	1.26473e-09	Dcaf10	DDB1 and CUL4 associated factor 10 [Source:MGI Symbol;Acc:MGI:2140179]	protein_coding	4	45342101	45379759	1
ENSMUSG00000041939	477.77	-0.460259	0.173088	-2.65911	0.00783467	0.0305237	Mvk	mevalonate kinase [Source:MGI Symbol;Acc:MGI:107624]	protein_coding	5	114582330	114598652	1
ENSMUSG00000054723	654.485	-0.459374	0.115552	-3.97548	7.02375e-05	0.000607737	Vmac	vimentin-type intermediate filament associated coiled-coil protein [Source:MGI Symbol;Acc:MGI:2146912]	protein_coding	17	57020936	57025022	-1
ENSMUSG00000051910	4636.45	-0.459284	0.0966089	-4.75405	1.99382e-06	2.83253e-05	Sox6	SRY (sex determining region Y)-box 6 [Source:MGI Symbol;Acc:MGI:98368]	protein_coding	7	115070107	115638031	-1
ENSMUSG00000000776	960.699	-0.459232	0.0967241	-4.74785	2.05586e-06	2.89636e-05	Polr3d	polymerase (RNA) III (DNA directed) polypeptide D [Source:MGI Symbol;Acc:MGI:1914315]	protein_coding	14	70676197	70680887	-1
ENSMUSG00000019579	2303.45	-0.45903	0.10967	-4.18556	2.84463e-05	0.000278924	Mydgf	myeloid derived growth factor [Source:MGI Symbol;Acc:MGI:2156020]	protein_coding	17	56482744	56490920	-1
ENSMUSG00000025066	3066.14	-0.459009	0.119175	-3.85155	0.000117372	0.000949061	Sfr1	SWI5 dependent recombination repair 1 [Source:MGI Symbol;Acc:MGI:1915038]	protein_coding	19	47720121	47724027	1
ENSMUSG00000018481	3650.98	-0.459005	0.0796622	-5.76189	8.31777e-09	2.21076e-07	Appbp2	amyloid beta precursor protein (cytoplasmic tail) binding protein 2 [Source:MGI Symbol;Acc:MGI:1914134]	protein_coding	11	85078088	85125956	-1
ENSMUSG00000040310	330.927	-0.458422	0.174014	-2.6344	0.00842868	0.0323998	Alx4	aristaless-like homeobox 4 [Source:MGI Symbol;Acc:MGI:108359]	protein_coding	2	93472729	93511684	1
ENSMUSG00000019820	10559.5	-0.457115	0.071905	-6.35721	2.05456e-10	7.56103e-09	Utrn	utrophin [Source:MGI Symbol;Acc:MGI:104631]	protein_coding	10	12257932	12745109	-1
ENSMUSG00000060510	4351.92	-0.456533	0.0856657	-5.32924	9.86271e-08	1.97633e-06	Zfp266	zinc finger protein 266 [Source:MGI Symbol;Acc:MGI:1924769]	protein_coding	9	20406364	20432713	-1
ENSMUSG00000032182	381.288	-0.456385	0.144834	-3.15109	0.00162661	0.00846249	Yipf2	Yip1 domain family, member 2 [Source:MGI Symbol;Acc:MGI:1922016]	protein_coding	9	21499978	21504124	-1
ENSMUSG00000052713	2180.99	-0.4559	0.101934	-4.47252	7.73043e-06	8.99299e-05	Zfp608	zinc finger protein 608 [Source:MGI Symbol;Acc:MGI:2442338]	protein_coding	18	55021120	55125627	-1
ENSMUSG00000030872	2711.62	-0.455355	0.0916977	-4.96583	6.84092e-07	1.11415e-05	Gga2	golgi associated, gamma adaptin ear containing, ARF binding protein 2 [Source:MGI Symbol;Acc:MGI:1921355]	protein_coding	7	121585945	121620445	-1
ENSMUSG00000044783	3935.73	-0.454865	0.163992	-2.77369	0.00554241	0.0230991	Hjurp	Holliday junction recognition protein [Source:MGI Symbol;Acc:MGI:2685821]	protein_coding	1	88190193	88205355	-1
ENSMUSG00000032258	295.023	-0.454045	0.128329	-3.53813	0.000402975	0.0027	Lca5	Leber congenital amaurosis 5 (human) [Source:MGI Symbol;Acc:MGI:1923032]	protein_coding	9	83272346	83323180	-1
ENSMUSG00000033161	11945.1	-0.453887	0.0876017	-5.18126	2.20387e-07	3.99811e-06	Atp1a1	ATPase, Na+/K+ transporting, alpha 1 polypeptide [Source:MGI Symbol;Acc:MGI:88105]	protein_coding	3	101483535	101512000	-1
ENSMUSG00000042284	3227.54	-0.45381	0.118732	-3.82213	0.000132305	0.00104387	Itga1	integrin alpha 1 [Source:MGI Symbol;Acc:MGI:96599]	protein_coding	13	115089632	115238500	-1
ENSMUSG00000042804	3328.77	-0.453506	0.139482	-3.25136	0.00114855	0.00634329	Gpr153	G protein-coupled receptor 153 [Source:MGI Symbol;Acc:MGI:1916157]	protein_coding	4	152358689	152369794	1
ENSMUSG00000046186	4970.99	-0.453306	0.136295	-3.32593	0.000881255	0.00511556	Cd109	CD109 antigen [Source:MGI Symbol;Acc:MGI:2445221]	protein_coding	9	78522828	78623535	1
ENSMUSG00000071547	2819.02	-0.452645	0.181004	-2.50075	0.0123931	0.0442055	Nt5dc2	5'-nucleotidase domain containing 2 [Source:MGI Symbol;Acc:MGI:1917271]	protein_coding	14	30853010	30861081	1
ENSMUSG00000022827	594.854	-0.452267	0.156385	-2.89201	0.00382785	0.0171053	Rabl3	RAB, member RAS oncogene family-like 3 [Source:MGI Symbol;Acc:MGI:1914907]	protein_coding	16	37360247	37392747	1
ENSMUSG00000021760	2931.76	-0.452144	0.0976899	-4.62836	3.68568e-06	4.71258e-05	Gpx8	glutathione peroxidase 8 (putative) [Source:MGI Symbol;Acc:MGI:1916840]	protein_coding	13	113179287	113182944	-1
ENSMUSG00000030768	848.288	-0.451986	0.118402	-3.81737	0.000134881	0.00106003	Disp1	dispatched RND transporter family member 1 [Source:MGI Symbol;Acc:MGI:1916147]	protein_coding	1	182867830	183003086	-1
ENSMUSG00000042439	1798.05	-0.451932	0.124251	-3.63727	0.000275547	0.00195539	Zfp532	zinc finger protein 532 [Source:MGI Symbol;Acc:MGI:3036282]	protein_coding	18	65712983	65822514	1
ENSMUSG00000002279	721.726	-0.45173	0.132861	-3.40001	0.000673823	0.00410878	Lmf1	lipase maturation factor 1 [Source:MGI Symbol;Acc:MGI:1923733]	protein_coding	17	25798059	25881800	1
ENSMUSG00000070407	522.576	-0.450444	0.128841	-3.49612	0.000472071	0.00305715	Hs3st3b1	heparan sulfate (glucosamine) 3-O-sulfotransferase 3B1 [Source:MGI Symbol;Acc:MGI:1333853]	protein_coding	11	63776618	63813116	-1
ENSMUSG00000026577	1098.78	-0.448837	0.11776	-3.81144	0.000138157	0.00107913	Blzf1	basic leucine zipper nuclear factor 1 [Source:MGI Symbol;Acc:MGI:1201607]	protein_coding	1	164117369	164135058	-1
ENSMUSG00000031562	359.715	-0.448772	0.158784	-2.82631	0.00470876	0.0201965	Dctd	dCMP deaminase [Source:MGI Symbol;Acc:MGI:2444529]	protein_coding	8	48552127	48606268	1
ENSMUSG00000037295	2597.77	-0.448771	0.0697933	-6.43	1.27601e-10	5.03476e-09	Ldlrap1	low density lipoprotein receptor adaptor protein 1 [Source:MGI Symbol;Acc:MGI:2140175]	protein_coding	4	134468865	134495335	-1
ENSMUSG00000039741	1712.86	-0.448319	0.137556	-3.25918	0.00111735	0.00619178	Bahcc1	BAH domain and coiled-coil containing 1 [Source:MGI Symbol;Acc:MGI:2679272]	protein_coding	11	120123773	120183122	1
ENSMUSG00000020086	482.239	-0.44773	0.166048	-2.69639	0.0070096	0.0279751	Macroh2a2	macroH2A.2 histone [Source:MGI Symbol;Acc:MGI:3037658]	protein_coding	10	61574444	61619926	-1
ENSMUSG00000019124	492.133	-0.44737	0.125593	-3.56208	0.000367935	0.00249683	Scrn1	secernin 1 [Source:MGI Symbol;Acc:MGI:1917188]	protein_coding	6	54478158	54543474	-1
ENSMUSG00000025006	1907.71	-0.44659	0.131899	-3.38584	0.000709598	0.00429047	Sorbs1	sorbin and SH3 domain containing 1 [Source:MGI Symbol;Acc:MGI:700014]	protein_coding	19	40283197	40502223	-1
ENSMUSG00000031422	9596.52	-0.446533	0.078611	-5.68029	1.3447e-08	3.37851e-07	Morf4l2	mortality factor 4 like 2 [Source:MGI Symbol;Acc:MGI:1927167]	protein_coding	X	135633691	135644439	-1
ENSMUSG00000022174	3123.55	-0.445764	0.140724	-3.16766	0.00153672	0.00806061	Dad1	defender against cell death 1 [Source:MGI Symbol;Acc:MGI:101912]	protein_coding	14	54472936	54491561	-1
ENSMUSG00000031119	2442.03	-0.44551	0.165487	-2.69212	0.00709999	0.0282498	Gpc4	glypican 4 [Source:MGI Symbol;Acc:MGI:104902]	protein_coding	X	51141898	51254129	-1
ENSMUSG00000041075	2274.09	-0.443985	0.150399	-2.95206	0.00315665	0.0146443	Fzd7	frizzled class receptor 7 [Source:MGI Symbol;Acc:MGI:108570]	protein_coding	1	59521583	59526114	1
ENSMUSG00000037466	560.392	-0.443984	0.13118	-3.38455	0.000712946	0.00430795	Tedc1	tubulin epsilon and delta complex 1 [Source:MGI Symbol;Acc:MGI:2144738]	protein_coding	12	113120041	113129668	1
ENSMUSG00000022544	503.439	-0.443674	0.126313	-3.51249	0.000443935	0.00291105	Eef2kmt	eukaryotic elongation factor 2 lysine methyltransferase [Source:MGI Symbol;Acc:MGI:1917761]	protein_coding	16	5062016	5073847	-1
ENSMUSG00000019188	5295.15	-0.443582	0.0829973	-5.34454	9.06467e-08	1.83564e-06	H13	histocompatibility 13 [Source:MGI Symbol;Acc:MGI:95886]	protein_coding	2	152511381	152550590	1
ENSMUSG00000022463	5798.55	-0.442728	0.084801	-5.22079	1.78164e-07	3.32276e-06	Srebf2	sterol regulatory element binding factor 2 [Source:MGI Symbol;Acc:MGI:107585]	protein_coding	15	82031382	82089580	1
ENSMUSG00000018537	657.534	-0.442615	0.16172	-2.73692	0.00620167	0.0252778	Pcgf2	polycomb group ring finger 2 [Source:MGI Symbol;Acc:MGI:99161]	protein_coding	11	97579649	97591323	-1
ENSMUSG00000040093	1640.55	-0.441736	0.123852	-3.56665	0.000361576	0.00245949	Bmf	BCL2 modifying factor [Source:MGI Symbol;Acc:MGI:2176433]	protein_coding	2	118359238	118380168	-1
ENSMUSG00000062619	330.505	-0.441588	0.15757	-2.80248	0.0050711	0.0214225	2310039H08Rik	RIKEN cDNA 2310039H08 gene [Source:MGI Symbol;Acc:MGI:1914351]	protein_coding	17	47083561	47084322	1
ENSMUSG00000051177	1140.35	-0.440782	0.0967267	-4.55699	5.18925e-06	6.33862e-05	Plcb1	phospholipase C, beta 1 [Source:MGI Symbol;Acc:MGI:97613]	protein_coding	2	134627987	135317178	1
ENSMUSG00000037242	14666.5	-0.440332	0.119447	-3.68642	0.000227429	0.00166116	Clic4	chloride intracellular channel 4 (mitochondrial) [Source:MGI Symbol;Acc:MGI:1352754]	protein_coding	4	134941280	135000125	-1
ENSMUSG00000099689	441.351	-0.44031	0.107078	-4.11203	3.92188e-05	0.000366404	Zfp383	zinc finger protein 383 [Source:MGI Symbol;Acc:MGI:1920979]	protein_coding	7	29607648	29616238	1
ENSMUSG00000015335	361.643	-0.440091	0.125913	-3.49519	0.000473721	0.00306437	Zdhhc12	zinc finger, DHHC domain containing 12 [Source:MGI Symbol;Acc:MGI:1913470]	protein_coding	2	29980956	29983660	-1
ENSMUSG00000056962	1117.52	-0.439193	0.124186	-3.53658	0.000405337	0.00271059	Jmjd6	jumonji domain containing 6 [Source:MGI Symbol;Acc:MGI:1858910]	protein_coding	11	116728258	116734275	-1
ENSMUSG00000032740	3960.66	-0.438667	0.0919578	-4.77031	1.8394e-06	2.67004e-05	Ccdc88a	coiled coil domain containing 88A [Source:MGI Symbol;Acc:MGI:1925177]	protein_coding	11	29323658	29460808	1
ENSMUSG00000032547	3723.78	-0.438064	0.114576	-3.82335	0.000131649	0.00103961	Ryk	receptor-like tyrosine kinase [Source:MGI Symbol;Acc:MGI:101766]	protein_coding	9	102712116	102785504	1
ENSMUSG00000028909	347.892	-0.438028	0.112521	-3.89286	9.90694e-05	0.000827885	Ptpru	protein tyrosine phosphatase, receptor type, U [Source:MGI Symbol;Acc:MGI:1321151]	protein_coding	4	131495768	131565599	-1
ENSMUSG00000030598	493.858	-0.437994	0.16482	-2.65741	0.00787426	0.0306378	Fbxo17	F-box protein 17 [Source:MGI Symbol;Acc:MGI:1354707]	protein_coding	7	28416229	28437569	1
ENSMUSG00000024165	2831.49	-0.437104	0.121218	-3.60593	0.000311035	0.00216837	Jpt2	Jupiter microtubule associated homolog 2 [Source:MGI Symbol;Acc:MGI:1196260]	protein_coding	17	25156393	25179663	-1
ENSMUSG00000070972	1194.81	-0.436808	0.124232	-3.51605	0.000438016	0.00288047	Dnajc25	DnaJ heat shock protein family (Hsp40) member C25 [Source:MGI Symbol;Acc:MGI:1919679]	protein_coding	4	58995062	59025573	1
ENSMUSG00000027523	34951.9	-0.436591	0.144224	-3.02718	0.00246844	0.0119589	Gnas	GNAS (guanine nucleotide binding protein, alpha stimulating) complex locus [Source:MGI Symbol;Acc:MGI:95777]	protein_coding	2	174126113	174188537	1
ENSMUSG00000006050	1531.47	-0.436383	0.0976753	-4.46769	7.90693e-06	9.17044e-05	Sra1	steroid receptor RNA activator 1 [Source:MGI Symbol;Acc:MGI:1344414]	protein_coding	18	36799734	36803868	-1
ENSMUSG00000022031	2522.08	-0.4362	0.108515	-4.01971	5.82705e-05	0.000515854	Elp3	elongator acetyltransferase complex subunit 3 [Source:MGI Symbol;Acc:MGI:1921445]	protein_coding	14	65767898	65830524	-1
ENSMUSG00000022812	7102.24	-0.435904	0.0880061	-4.95312	7.30345e-07	1.16957e-05	Gsk3b	glycogen synthase kinase 3 beta [Source:MGI Symbol;Acc:MGI:1861437]	protein_coding	16	37909363	38066446	1
ENSMUSG00000033722	837.092	-0.435501	0.126438	-3.44438	0.000572361	0.00358139	BC034090	cDNA sequence BC034090 [Source:MGI Symbol;Acc:MGI:2672904]	protein_coding	1	155088217	155120190	-1
ENSMUSG00000031434	922.825	-0.434458	0.134868	-3.22135	0.00127586	0.006933	Morc4	microrchidia 4 [Source:MGI Symbol;Acc:MGI:1922996]	protein_coding	X	138722381	138772426	-1
ENSMUSG00000003402	3189.88	-0.434069	0.122409	-3.54606	0.000391031	0.00263178	Prkcsh	protein kinase C substrate 80K-H [Source:MGI Symbol;Acc:MGI:107877]	protein_coding	9	21914102	21925518	1
ENSMUSG00000025993	5273.72	-0.433799	0.0801094	-5.41509	6.12594e-08	1.29775e-06	Slc40a1	solute carrier family 40 (iron-regulated transporter), member 1 [Source:MGI Symbol;Acc:MGI:1315204]	protein_coding	1	45947228	45965683	-1
ENSMUSG00000068747	5255.51	-0.433784	0.0906903	-4.78314	1.7258e-06	2.51787e-05	Sort1	sortilin 1 [Source:MGI Symbol;Acc:MGI:1338015]	protein_coding	3	108191398	108268827	1
ENSMUSG00000020053	38014.2	-0.433314	0.126785	-3.41772	0.000631484	0.00389613	Igf1	insulin-like growth factor 1 [Source:MGI Symbol;Acc:MGI:96432]	protein_coding	10	87694127	87772904	1
ENSMUSG00000052353	1317.08	-0.433285	0.142184	-3.04735	0.0023087	0.0113227	Cemip	cell migration inducing protein, hyaluronan binding [Source:MGI Symbol;Acc:MGI:2443629]	protein_coding	7	83582065	83735710	-1
ENSMUSG00000014959	5161.05	-0.432036	0.12957	-3.33439	0.000854879	0.00498513	Gorasp2	golgi reassembly stacking protein 2 [Source:MGI Symbol;Acc:MGI:2135962]	protein_coding	2	70491920	70542980	1
ENSMUSG00000025935	10085.2	-0.432035	0.0543269	-7.95251	1.82765e-15	1.53176e-13	Tram1	translocating chain-associating membrane protein 1 [Source:MGI Symbol;Acc:MGI:1919515]	protein_coding	1	13634922	13660134	-1
ENSMUSG00000016933	3342.63	-0.431324	0.148783	-2.89901	0.00374346	0.0168163	Plcg1	phospholipase C, gamma 1 [Source:MGI Symbol;Acc:MGI:97615]	protein_coding	2	160573220	160617680	1
ENSMUSG00000028960	4553.31	-0.431005	0.124076	-3.47372	0.000513304	0.00326222	Ube4b	ubiquitination factor E4B [Source:MGI Symbol;Acc:MGI:1927086]	protein_coding	4	149412873	149511206	-1
ENSMUSG00000053617	17940.9	-0.430526	0.126907	-3.39246	0.000692691	0.0041993	Sh3pxd2a	SH3 and PX domains 2A [Source:MGI Symbol;Acc:MGI:1298393]	protein_coding	19	47248613	47452840	-1
ENSMUSG00000027742	1907.78	-0.429921	0.110825	-3.87928	0.000104767	0.000862321	Cog6	component of oligomeric golgi complex 6 [Source:MGI Symbol;Acc:MGI:1914792]	protein_coding	3	52889296	52924658	-1
ENSMUSG00000018417	3467.4	-0.429329	0.0687286	-6.24673	4.19122e-10	1.46272e-08	Myo1b	myosin IB [Source:MGI Symbol;Acc:MGI:107752]	protein_coding	1	51788924	51955230	-1
ENSMUSG00000028466	1476.09	-0.428477	0.121592	-3.52388	0.00042527	0.00281276	Creb3	cAMP responsive element binding protein 3 [Source:MGI Symbol;Acc:MGI:99946]	protein_coding	4	43562332	43567060	1
ENSMUSG00000030659	1199.38	-0.428409	0.093537	-4.5801	4.64754e-06	5.78645e-05	Nucb2	nucleobindin 2 [Source:MGI Symbol;Acc:MGI:1858179]	protein_coding	7	116103604	116139819	1
ENSMUSG00000025036	658.86	-0.428173	0.114442	-3.74142	0.000182987	0.00137978	Sfxn2	sideroflexin 2 [Source:MGI Symbol;Acc:MGI:2137678]	protein_coding	19	46561804	46586505	1
ENSMUSG00000028556	3832.43	-0.428051	0.0946832	-4.52087	6.15849e-06	7.35814e-05	Dock7	dedicator of cytokinesis 7 [Source:MGI Symbol;Acc:MGI:1914549]	protein_coding	4	98824908	99009152	-1
ENSMUSG00000041220	839.506	-0.4279	0.128846	-3.32103	0.000896847	0.00518494	Elovl6	ELOVL family member 6, elongation of long chain fatty acids (yeast) [Source:MGI Symbol;Acc:MGI:2156528]	protein_coding	3	129326004	129432144	1
ENSMUSG00000019889	1030.78	-0.427886	0.108968	-3.9267	8.61191e-05	0.000732459	Ptprk	protein tyrosine phosphatase, receptor type, K [Source:MGI Symbol;Acc:MGI:103310]	protein_coding	10	27950816	28473393	1
ENSMUSG00000046668	1575.04	-0.427789	0.0873145	-4.89941	9.61264e-07	1.48151e-05	Cxxc5	CXXC finger 5 [Source:MGI Symbol;Acc:MGI:1914643]	protein_coding	18	35962450	35994741	1
ENSMUSG00000030465	4234.62	-0.426882	0.0982238	-4.34601	1.38637e-05	0.000148513	Psd3	pleckstrin and Sec7 domain containing 3 [Source:MGI Symbol;Acc:MGI:1918215]	protein_coding	8	68141734	68664679	-1
ENSMUSG00000037892	1588.37	-0.426549	0.124443	-3.42767	0.000608778	0.00377429	Pcdh18	protocadherin 18 [Source:MGI Symbol;Acc:MGI:1920423]	protein_coding	3	49697745	49711774	-1
ENSMUSG00000020721	3740.71	-0.426305	0.114471	-3.72412	0.000196	0.00146419	Helz	helicase with zinc finger domain [Source:MGI Symbol;Acc:MGI:1925705]	protein_coding	11	107438756	107584652	1
ENSMUSG00000041779	3408.95	-0.426041	0.128235	-3.32235	0.000892621	0.00516326	Tram2	translocating chain-associating membrane protein 2 [Source:MGI Symbol;Acc:MGI:1924817]	protein_coding	1	21066523	21149453	-1
ENSMUSG00000025255	5724	-0.425876	0.112158	-3.79713	0.000146384	0.00113107	Zfhx4	zinc finger homeodomain 4 [Source:MGI Symbol;Acc:MGI:2137668]	protein_coding	3	5283586	5480917	1
ENSMUSG00000019467	2189.11	-0.425433	0.128181	-3.319	0.000903395	0.00520984	Arhgef25	Rho guanine nucleotide exchange factor (GEF) 25 [Source:MGI Symbol;Acc:MGI:1277173]	protein_coding	10	127018394	127025952	-1
ENSMUSG00000007872	3817.68	-0.42519	0.0933226	-4.55613	5.21041e-06	6.3577e-05	Id3	inhibitor of DNA binding 3 [Source:MGI Symbol;Acc:MGI:96398]	protein_coding	4	135870808	135873066	1
ENSMUSG00000041734	7852.41	-0.424578	0.152418	-2.78561	0.00534274	0.0224055	Kirrel	kirre like nephrin family adhesion molecule 1 [Source:MGI Symbol;Acc:MGI:1891396]	protein_coding	3	86985900	87082054	-1
ENSMUSG00000031634	1460.68	-0.424571	0.0713724	-5.94867	2.70338e-09	8.00005e-08	Ufsp2	UFM1-specific peptidase 2 [Source:MGI Symbol;Acc:MGI:1913679]	protein_coding	8	46428565	46449995	1
ENSMUSG00000029207	3177.18	-0.423585	0.144489	-2.9316	0.00337216	0.0154815	Apbb2	amyloid beta (A4) precursor protein-binding, family B, member 2 [Source:MGI Symbol;Acc:MGI:108405]	protein_coding	5	66456046	66776127	-1
ENSMUSG00000025224	5294.24	-0.423055	0.0966301	-4.37809	1.19725e-05	0.000131047	Gbf1	golgi-specific brefeldin A-resistance factor 1 [Source:MGI Symbol;Acc:MGI:1861607]	protein_coding	19	46140948	46274949	1
ENSMUSG00000026553	15768.9	-0.422443	0.0889946	-4.74684	2.06618e-06	2.90379e-05	Copa	coatomer protein complex subunit alpha [Source:MGI Symbol;Acc:MGI:1334462]	protein_coding	1	171910096	171949897	1
ENSMUSG00000002006	691.516	-0.422314	0.158718	-2.66078	0.00779598	0.0303951	Pdzd4	PDZ domain containing 4 [Source:MGI Symbol;Acc:MGI:2443483]	protein_coding	X	72836965	72868575	-1
ENSMUSG00000075702	2379.55	-0.422245	0.15365	-2.74809	0.00599432	0.024581	Selenom	selenoprotein M [Source:MGI Symbol;Acc:MGI:2149786]	protein_coding	11	3464684	3467351	1
ENSMUSG00000027428	672.131	-0.41997	0.135344	-3.10298	0.00191583	0.00970674	Rbbp9	retinoblastoma binding protein 9, serine hydrolase [Source:MGI Symbol;Acc:MGI:1347074]	protein_coding	2	144384185	144392789	-1
ENSMUSG00000052921	768.608	-0.418513	0.153965	-2.71823	0.00656319	0.0264416	Arhgef15	Rho guanine nucleotide exchange factor (GEF) 15 [Source:MGI Symbol;Acc:MGI:3045246]	protein_coding	11	68833981	68848306	-1
ENSMUSG00000025545	467.066	-0.418117	0.13726	-3.04616	0.00231788	0.011346	Clybl	citrate lyase beta like [Source:MGI Symbol;Acc:MGI:1916884]	protein_coding	14	122419116	122639646	1
ENSMUSG00000037795	2908.65	-0.418035	0.0579111	-7.21856	5.25397e-13	3.07786e-11	N4bp2	NEDD4 binding protein 2 [Source:MGI Symbol;Acc:MGI:2684414]	protein_coding	5	65920864	65987451	1
ENSMUSG00000049184	347.994	-0.41762	0.125473	-3.32836	0.000873584	0.00507873	Purg	purine-rich element binding protein G [Source:MGI Symbol;Acc:MGI:1922279]	protein_coding	8	33876353	33907495	1
ENSMUSG00000044847	453.398	-0.417366	0.107472	-3.88348	0.000102973	0.000852444	Lsm11	U7 snRNP-specific Sm-like protein LSM11 [Source:MGI Symbol;Acc:MGI:1919540]	protein_coding	11	45819096	45835762	-1
ENSMUSG00000028541	1249.99	-0.417357	0.14506	-2.87713	0.00401308	0.0177429	B4galt2	UDP-Gal:betaGlcNAc beta 1,4- galactosyltransferase, polypeptide 2 [Source:MGI Symbol;Acc:MGI:1858493]	protein_coding	4	117726457	117740684	-1
ENSMUSG00000020311	2019.06	-0.417103	0.102767	-4.05873	4.934e-05	0.000449264	Erlec1	endoplasmic reticulum lectin 1 [Source:MGI Symbol;Acc:MGI:1914003]	protein_coding	11	30880774	30904335	-1
ENSMUSG00000023456	11134.6	-0.417055	0.113486	-3.67496	0.000237887	0.00172984	Tpi1	triosephosphate isomerase 1 [Source:MGI Symbol;Acc:MGI:98797]	protein_coding	6	124787549	124791259	-1
ENSMUSG00000025153	7466.36	-0.416729	0.16127	-2.58404	0.00976504	0.0365338	Fasn	fatty acid synthase [Source:MGI Symbol;Acc:MGI:95485]	protein_coding	11	120696672	120715373	-1
ENSMUSG00000021486	6064.57	-0.416322	0.133641	-3.11522	0.00183808	0.00937569	Prelid1	PRELI domain containing 1 [Source:MGI Symbol;Acc:MGI:1913744]	protein_coding	13	55468313	55473085	1
ENSMUSG00000070691	1188.33	-0.415969	0.129103	-3.22199	0.00127302	0.00692082	Runx3	runt related transcription factor 3 [Source:MGI Symbol;Acc:MGI:102672]	protein_coding	4	134847963	134905301	1
ENSMUSG00000041696	612.368	-0.415251	0.149226	-2.78269	0.00539103	0.0225747	Rasl12	RAS-like, family 12 [Source:MGI Symbol;Acc:MGI:1918034]	protein_coding	9	65305788	65322135	1
ENSMUSG00000021690	3113.07	-0.414242	0.106811	-3.87829	0.000105193	0.000865205	Jmy	junction-mediating and regulatory protein [Source:MGI Symbol;Acc:MGI:1913096]	protein_coding	13	93566609	93636316	-1
ENSMUSG00000030718	1474.17	-0.41416	0.103461	-4.00307	6.25267e-05	0.000548878	Ppme1	protein phosphatase methylesterase 1 [Source:MGI Symbol;Acc:MGI:1919840]	protein_coding	7	99975944	100021514	-1
ENSMUSG00000039485	427.233	-0.413192	0.121357	-3.40477	0.00066219	0.00405076	Tspyl4	TSPY-like 4 [Source:MGI Symbol;Acc:MGI:106393]	protein_coding	10	34173438	34177316	1
ENSMUSG00000036372	1821.24	-0.412544	0.120597	-3.42085	0.00062425	0.00385772	Tmem258	transmembrane protein 258 [Source:MGI Symbol;Acc:MGI:1916288]	protein_coding	19	10181378	10185188	1
ENSMUSG00000034520	489.836	-0.411923	0.142791	-2.88479	0.0039167	0.0173837	Gjc1	gap junction protein, gamma 1 [Source:MGI Symbol;Acc:MGI:95718]	protein_coding	11	102690405	102710526	-1
ENSMUSG00000032220	3884.11	-0.41175	0.11668	-3.52887	0.000417331	0.00277143	Myo1e	myosin IE [Source:MGI Symbol;Acc:MGI:106621]	protein_coding	9	70114632	70307048	1
ENSMUSG00000055932	4116.18	-0.411531	0.119541	-3.44259	0.000576178	0.00360007	Fto	fat mass and obesity associated [Source:MGI Symbol;Acc:MGI:1347093]	protein_coding	8	92040153	92395067	1
ENSMUSG00000062312	817.43	-0.41113	0.111534	-3.68616	0.000227667	0.00166184	Erbb2	erb-b2 receptor tyrosine kinase 2 [Source:MGI Symbol;Acc:MGI:95410]	protein_coding	11	98303296	98328542	1
ENSMUSG00000030691	3031.31	-0.410384	0.0862044	-4.76059	1.93032e-06	2.76704e-05	Fchsd2	FCH and double SH3 domains 2 [Source:MGI Symbol;Acc:MGI:2448475]	protein_coding	7	100742070	100933612	1
ENSMUSG00000031283	2251.32	-0.409892	0.10982	-3.73238	0.000189676	0.00142624	Chrdl1	chordin-like 1 [Source:MGI Symbol;Acc:MGI:1933172]	protein_coding	X	142068670	142177258	-1
ENSMUSG00000028567	1400.13	-0.409863	0.155736	-2.63178	0.00849385	0.0326066	Txndc12	thioredoxin domain containing 12 (endoplasmic reticulum) [Source:MGI Symbol;Acc:MGI:1913323]	protein_coding	4	108691798	108719324	1
ENSMUSG00000035232	1289.21	-0.409639	0.0907281	-4.51502	6.33098e-06	7.54853e-05	Pdk3	pyruvate dehydrogenase kinase, isoenzyme 3 [Source:MGI Symbol;Acc:MGI:2384308]	protein_coding	X	92808213	92875807	-1
ENSMUSG00000022231	1580.71	-0.408829	0.139306	-2.93475	0.00333821	0.015344	Sema5a	sema domain, seven thrombospondin repeats (type 1 and type 1-like), transmembrane domain (TM) and short cytoplasmic domain, (semaphorin) 5A [Source:MGI Symbol;Acc:MGI:107556]	protein_coding	15	32244956	32696487	1
ENSMUSG00000028618	6781.63	-0.408562	0.113072	-3.61331	0.000302317	0.00211788	Tmem59	transmembrane protein 59 [Source:MGI Symbol;Acc:MGI:1929278]	protein_coding	4	107035596	107058193	1
ENSMUSG00000047766	601.47	-0.408039	0.10394	-3.92573	8.64661e-05	0.000734866	Lrrc49	leucine rich repeat containing 49 [Source:MGI Symbol;Acc:MGI:2442689]	protein_coding	9	60476142	60595441	-1
ENSMUSG00000009035	3874.44	-0.407908	0.156796	-2.60151	0.00928135	0.0350439	Tmem184b	transmembrane protein 184b [Source:MGI Symbol;Acc:MGI:2445179]	protein_coding	15	79244884	79287769	-1
ENSMUSG00000060261	6466.83	-0.407251	0.1046	-3.89343	9.88371e-05	0.000826546	Gtf2i	general transcription factor II I [Source:MGI Symbol;Acc:MGI:1202722]	protein_coding	5	134266688	134343614	-1
ENSMUSG00000071064	989.066	-0.407248	0.102852	-3.95955	7.50917e-05	0.000647299	Zfp827	zinc finger protein 827 [Source:MGI Symbol;Acc:MGI:2444807]	protein_coding	8	79755066	79920395	1
ENSMUSG00000031349	484.127	-0.407101	0.0928084	-4.38647	1.15205e-05	0.000127042	Nsdhl	NAD(P) dependent steroid dehydrogenase-like [Source:MGI Symbol;Acc:MGI:1099438]	protein_coding	X	71962163	72002120	1
ENSMUSG00000003528	1388.88	-0.406423	0.133873	-3.03588	0.00239834	0.0116784	Slc25a1	solute carrier family 25 (mitochondrial carrier, citrate transporter), member 1 [Source:MGI Symbol;Acc:MGI:1345283]	protein_coding	16	17743087	17746083	-1
ENSMUSG00000020952	2747.23	-0.406376	0.0778363	-5.22091	1.78048e-07	3.32276e-06	Scfd1	Sec1 family domain containing 1 [Source:MGI Symbol;Acc:MGI:1924233]	protein_coding	12	51424293	51496884	1
ENSMUSG00000002733	1700.26	-0.406307	0.122198	-3.325	0.000884198	0.00512745	Plekha3	pleckstrin homology domain-containing, family A (phosphoinositide binding specific) member 3 [Source:MGI Symbol;Acc:MGI:1932515]	protein_coding	2	76505625	76527172	1
ENSMUSG00000004631	992.196	-0.405709	0.104094	-3.89751	9.7185e-05	0.000814509	Sgce	sarcoglycan, epsilon [Source:MGI Symbol;Acc:MGI:1329042]	protein_coding	6	4674350	4747207	-1
ENSMUSG00000030298	4156.58	-0.405499	0.0887069	-4.57122	4.849e-06	5.97384e-05	Sec13	SEC13 homolog, nuclear pore and COPII coat complex component [Source:MGI Symbol;Acc:MGI:99832]	protein_coding	6	113705023	113717704	-1
ENSMUSG00000019978	7142.75	-0.405458	0.0588878	-6.88526	5.76806e-12	2.84244e-10	Epb41l2	erythrocyte membrane protein band 4.1 like 2 [Source:MGI Symbol;Acc:MGI:103009]	protein_coding	10	25235696	25399417	1
ENSMUSG00000038954	343.831	-0.405446	0.103226	-3.92774	8.57477e-05	0.000730382	Supt3	SPT3, SAGA and STAGA complex component [Source:MGI Symbol;Acc:MGI:1923723]	protein_coding	17	45088039	45430177	1
ENSMUSG00000021252	945.696	-0.405167	0.127614	-3.17494	0.00149868	0.00790846	Erg28	ergosterol biosynthesis 28 [Source:MGI Symbol;Acc:MGI:1915571]	protein_coding	12	85862222	85871324	-1
ENSMUSG00000027533	2096.97	-0.404603	0.158939	-2.54564	0.0109078	0.0398229	Fabp5	fatty acid binding protein 5, epidermal [Source:MGI Symbol;Acc:MGI:101790]	protein_coding	3	10077608	10081667	1
ENSMUSG00000032606	418.319	-0.403225	0.128978	-3.1263	0.00177021	0.009082	Nicn1	nicolin 1 [Source:MGI Symbol;Acc:MGI:1913507]	protein_coding	9	108167628	108173697	1
ENSMUSG00000046546	2067.15	-0.403129	0.117791	-3.42241	0.000620677	0.00383893	Fam43a	family with sequence similarity 43, member A [Source:MGI Symbol;Acc:MGI:2676309]	protein_coding	16	30418541	30421615	1
ENSMUSG00000033021	1724.03	-0.402623	0.108061	-3.72588	0.000194635	0.0014559	Gmppa	GDP-mannose pyrophosphorylase A [Source:MGI Symbol;Acc:MGI:1916330]	protein_coding	1	75412574	75419823	1
ENSMUSG00000068040	3265.02	-0.402509	0.101892	-3.95036	7.80324e-05	0.000670635	Tm9sf4	transmembrane 9 superfamily member 4 [Source:MGI Symbol;Acc:MGI:2139220]	protein_coding	2	153003223	153052386	1
ENSMUSG00000075703	1870.96	-0.401954	0.0795529	-5.05266	4.35696e-07	7.44444e-06	Selenoi	selenoprotein I [Source:MGI Symbol;Acc:MGI:107898]	protein_coding	5	30437579	30477425	1
ENSMUSG00000029482	1101.37	-0.401937	0.117955	-3.40754	0.000655509	0.0040163	Aacs	acetoacetyl-CoA synthetase [Source:MGI Symbol;Acc:MGI:1926144]	protein_coding	5	125552878	125594474	1
ENSMUSG00000024889	566.69	-0.401575	0.113948	-3.52418	0.000424793	0.00281122	Rce1	Ras converting CAAX endopeptidase 1 [Source:MGI Symbol;Acc:MGI:1336895]	protein_coding	19	4672619	4675669	-1
ENSMUSG00000030934	6188.94	-0.401215	0.127627	-3.14365	0.00166853	0.0086259	Oat	ornithine aminotransferase [Source:MGI Symbol;Acc:MGI:97394]	protein_coding	7	132159207	132178127	-1
ENSMUSG00000000902	2054.66	-0.401114	0.0814318	-4.92577	8.40287e-07	1.32139e-05	Smarcb1	SWI/SNF related, matrix associated, actin dependent regulator of chromatin, subfamily b, member 1 [Source:MGI Symbol;Acc:MGI:1328366]	protein_coding	10	75732603	75757451	-1
ENSMUSG00000026103	6390.15	-0.399051	0.0969441	-4.1163	3.85009e-05	0.000361166	Gls	glutaminase [Source:MGI Symbol;Acc:MGI:95752]	protein_coding	1	52202607	52272391	-1
ENSMUSG00000099083	4134.48	-0.399024	0.123396	-3.23369	0.00122201	0.00668468	Atf7	activating transcription factor 7 [Source:MGI Symbol;Acc:MGI:2443472]	protein_coding	15	102434381	102533899	-1
ENSMUSG00000074884	6196.09	-0.398884	0.0879689	-4.53438	5.77732e-06	6.96798e-05	Serf2	small EDRK-rich factor 2 [Source:MGI Symbol;Acc:MGI:1337041]	protein_coding	2	121279676	121288794	1
ENSMUSG00000041741	1861.58	-0.398843	0.119845	-3.32798	0.000874767	0.00508303	Pde3a	phosphodiesterase 3A, cGMP inhibited [Source:MGI Symbol;Acc:MGI:1860764]	protein_coding	6	141194995	141453174	1
ENSMUSG00000038552	598.462	-0.398173	0.150719	-2.64183	0.00824593	0.0318038	Fndc4	fibronectin type III domain containing 4 [Source:MGI Symbol;Acc:MGI:1917195]	protein_coding	5	31449586	31453424	-1
ENSMUSG00000032024	2728.64	-0.397884	0.123456	-3.22289	0.00126903	0.00690241	Clmp	CXADR-like membrane protein [Source:MGI Symbol;Acc:MGI:1918816]	protein_coding	9	40597258	40696615	1
ENSMUSG00000039959	4980.14	-0.397009	0.0943629	-4.20725	2.58493e-05	0.000257416	Hip1	huntingtin interacting protein 1 [Source:MGI Symbol;Acc:MGI:1099804]	protein_coding	5	135435385	135573974	-1
ENSMUSG00000035181	5390.06	-0.39696	0.0495478	-8.01166	1.13173e-15	9.69744e-14	Heatr5a	HEAT repeat containing 5A [Source:MGI Symbol;Acc:MGI:2444133]	protein_coding	12	51922654	52018104	-1
ENSMUSG00000058173	419.953	-0.396793	0.0925652	-4.28663	1.81403e-05	0.000189524	Smco4	single-pass membrane protein with coiled-coil domains 4 [Source:MGI Symbol;Acc:MGI:3039636]	protein_coding	9	15404728	15456556	1
ENSMUSG00000033278	2151.14	-0.396698	0.139239	-2.84904	0.0043851	0.0190718	Ptprm	protein tyrosine phosphatase, receptor type, M [Source:MGI Symbol;Acc:MGI:102694]	protein_coding	17	66973942	67661452	-1
ENSMUSG00000057230	5813.02	-0.396598	0.103644	-3.82654	0.000129956	0.00102979	Aak1	AP2 associated kinase 1 [Source:MGI Symbol;Acc:MGI:1098687]	protein_coding	6	86826499	86980205	1
ENSMUSG00000024970	695.29	-0.396141	0.122771	-3.22667	0.0012524	0.00682438	Spindoc	spindlin interactor and repressor of chromatin binding [Source:MGI Symbol;Acc:MGI:2147611]	protein_coding	19	7331443	7360359	-1
ENSMUSG00000034473	662.8	-0.395965	0.0984102	-4.02361	5.73118e-05	0.000509435	Sec22a	SEC22 homolog A, vesicle trafficking protein [Source:MGI Symbol;Acc:MGI:2447876]	protein_coding	16	35131501	35184288	-1
ENSMUSG00000026675	591.197	-0.395399	0.130686	-3.02558	0.00248158	0.0119973	Hsd17b7	hydroxysteroid (17-beta) dehydrogenase 7 [Source:MGI Symbol;Acc:MGI:1330808]	protein_coding	1	169777104	169796810	-1
ENSMUSG00000061410	4222.4	-0.395106	0.141201	-2.79819	0.00513901	0.0216775	Zcchc14	zinc finger, CCHC domain containing 14 [Source:MGI Symbol;Acc:MGI:2159407]	protein_coding	8	122325442	122379640	-1
ENSMUSG00000020048	23408.4	-0.394792	0.112142	-3.52048	0.000430774	0.00284261	Hsp90b1	heat shock protein 90, beta (Grp94), member 1 [Source:MGI Symbol;Acc:MGI:98817]	protein_coding	10	86526073	86541373	-1
ENSMUSG00000097431	934.091	-0.393954	0.126193	-3.12184	0.00179724	0.00919605	Gm26782	predicted gene, 26782 [Source:MGI Symbol;Acc:MGI:5477276]	lncRNA	14	51107781	51118060	1
ENSMUSG00000034781	3175.91	-0.393525	0.154184	-2.55231	0.0107011	0.0392304	Gna11	guanine nucleotide binding protein, alpha 11 [Source:MGI Symbol;Acc:MGI:95766]	protein_coding	10	81364558	81381024	-1
ENSMUSG00000037692	2734.21	-0.393184	0.131803	-2.98312	0.00285324	0.0134211	Ahdc1	AT hook, DNA binding motif, containing 1 [Source:MGI Symbol;Acc:MGI:2444218]	protein_coding	4	132738571	132805421	1
ENSMUSG00000002017	2211.71	-0.39317	0.104478	-3.76319	0.000167762	0.00127313	Fam98a	family with sequence similarity 98, member A [Source:MGI Symbol;Acc:MGI:1919972]	protein_coding	17	75844081	75858941	-1
ENSMUSG00000049940	1832.69	-0.392303	0.098631	-3.97748	6.96481e-05	0.000604002	Pgrmc2	progesterone receptor membrane component 2 [Source:MGI Symbol;Acc:MGI:1918054]	protein_coding	3	41020761	41037481	-1
ENSMUSG00000029775	3658.52	-0.39207	0.12008	-3.26506	0.00109441	0.00608818	Klhdc10	kelch domain containing 10 [Source:MGI Symbol;Acc:MGI:1924038]	protein_coding	6	30401867	30455178	1
ENSMUSG00000037822	3588.19	-0.391716	0.0580092	-6.75265	1.45172e-11	6.72121e-10	Smim14	small integral membrane protein 14 [Source:MGI Symbol;Acc:MGI:1915802]	protein_coding	5	65604187	65694527	-1
ENSMUSG00000030824	8717.77	-0.391467	0.136476	-2.8684	0.0041255	0.0180867	Nucb1	nucleobindin 1 [Source:MGI Symbol;Acc:MGI:97388]	protein_coding	7	45139882	45159830	-1
ENSMUSG00000026556	658.842	-0.391414	0.153657	-2.54732	0.0108555	0.0396951	Vangl2	VANGL planar cell polarity 2 [Source:MGI Symbol;Acc:MGI:2135272]	protein_coding	1	171828527	171856011	-1
ENSMUSG00000032513	954.197	-0.391351	0.137406	-2.84814	0.00439761	0.0191046	Gorasp1	golgi reassembly stacking protein 1 [Source:MGI Symbol;Acc:MGI:1921748]	protein_coding	9	119754323	119766631	-1
ENSMUSG00000005533	4444	-0.390848	0.051718	-7.55729	4.11547e-14	2.95337e-12	Igf1r	insulin-like growth factor I receptor [Source:MGI Symbol;Acc:MGI:96433]	protein_coding	7	67602575	67883416	1
ENSMUSG00000035439	631.762	-0.389474	0.159099	-2.448	0.014365	0.0496357	Haus8	4HAUS augmin-like complex, subunit 8 [Source:MGI Symbol;Acc:MGI:1923728]	protein_coding	8	71701205	71725578	-1
ENSMUSG00000048232	886.603	-0.389442	0.0963151	-4.04341	5.26786e-05	0.000475515	Fbxo10	F-box protein 10 [Source:MGI Symbol;Acc:MGI:2686937]	protein_coding	4	45034247	45084604	-1
ENSMUSG00000048307	1736.26	-0.389178	0.1231	-3.16147	0.00156975	0.00821507	Ankrd46	ankyrin repeat domain 46 [Source:MGI Symbol;Acc:MGI:1916089]	protein_coding	15	36477814	36496966	-1
ENSMUSG00000039911	1842.7	-0.389014	0.128517	-3.02694	0.00247046	0.0119636	Spsb1	splA/ryanodine receptor domain and SOCS box containing 1 [Source:MGI Symbol;Acc:MGI:1921896]	protein_coding	4	149980740	150039500	-1
ENSMUSG00000073176	400.117	-0.388736	0.141434	-2.74853	0.00598638	0.0245572	Zfp449	zinc finger protein 449 [Source:MGI Symbol;Acc:MGI:1925869]	protein_coding	X	55391760	55411034	1
ENSMUSG00000024975	2545.57	-0.388345	0.0902345	-4.30373	1.67947e-05	0.00017659	Pdcd4	programmed cell death 4 [Source:MGI Symbol;Acc:MGI:107490]	protein_coding	19	53880662	53918291	1
ENSMUSG00000032526	685.627	-0.388207	0.126928	-3.05847	0.00222468	0.0109913	Ss18l2	SS18, nBAF chromatin remodeling complex subunit like 2 [Source:MGI Symbol;Acc:MGI:1349474]	protein_coding	9	121539395	121542454	1
ENSMUSG00000026864	24504.9	-0.388187	0.0912887	-4.2523	2.11585e-05	0.000217044	Hspa5	heat shock protein 5 [Source:MGI Symbol;Acc:MGI:95835]	protein_coding	2	34661982	34667559	1
ENSMUSG00000035441	3877.68	-0.387708	0.134163	-2.88982	0.00385462	0.0171679	Myo1d	myosin ID [Source:MGI Symbol;Acc:MGI:107728]	protein_coding	11	80372952	80670851	-1
ENSMUSG00000018651	528.973	-0.387588	0.127773	-3.0334	0.00241813	0.0117449	Tada2a	transcriptional adaptor 2A [Source:MGI Symbol;Acc:MGI:2144471]	protein_coding	11	83969746	84020426	-1
ENSMUSG00000036391	3169	-0.387324	0.0962713	-4.02326	5.73989e-05	0.000509709	Sec24a	Sec24 related gene family, member A (S. cerevisiae) [Source:MGI Symbol;Acc:MGI:1924621]	protein_coding	11	51583091	51654461	-1
ENSMUSG00000041040	2039.16	-0.386884	0.0934313	-4.14084	3.46035e-05	0.000330083	Fam117b	family with sequence similarity 117, member B [Source:MGI Symbol;Acc:MGI:1920000]	protein_coding	1	59952165	60024505	1
ENSMUSG00000020532	2484.09	-0.386847	0.0994363	-3.8904	0.000100079	0.000833309	Acaca	acetyl-Coenzyme A carboxylase alpha [Source:MGI Symbol;Acc:MGI:108451]	protein_coding	11	84020498	84292477	1
ENSMUSG00000026121	1106.56	-0.386762	0.080066	-4.83054	1.36163e-06	2.02779e-05	Sema4c	sema domain, immunoglobulin domain (Ig), transmembrane domain (TM) and short cytoplasmic domain, (semaphorin) 4C [Source:MGI Symbol;Acc:MGI:109252]	protein_coding	1	36587720	36597430	-1
ENSMUSG00000041995	744.196	-0.385217	0.144358	-2.66849	0.00761935	0.0298891	Zbed3	zinc finger, BED type containing 3 [Source:MGI Symbol;Acc:MGI:1919364]	protein_coding	13	95460120	95474349	1
ENSMUSG00000022272	9075.61	-0.384886	0.101348	-3.79768	0.000146057	0.00113084	Myo10	myosin X [Source:MGI Symbol;Acc:MGI:107716]	protein_coding	15	25622611	25813759	1
ENSMUSG00000022607	2941.29	-0.384796	0.0747251	-5.14949	2.61201e-07	4.64258e-06	Ptk2	PTK2 protein tyrosine kinase 2 [Source:MGI Symbol;Acc:MGI:95481]	protein_coding	15	73076951	73295129	-1
ENSMUSG00000034593	8227.53	-0.38449	0.0878324	-4.37754	1.20028e-05	0.000131253	Myo5a	myosin VA [Source:MGI Symbol;Acc:MGI:105976]	protein_coding	9	74978297	75130970	1
ENSMUSG00000049807	4208.11	-0.383926	0.0931165	-4.12307	3.73854e-05	0.000351852	Arhgap23	Rho GTPase activating protein 23 [Source:MGI Symbol;Acc:MGI:3697726]	protein_coding	11	97306359	97393228	1
ENSMUSG00000038416	3581.91	-0.383645	0.0883679	-4.34146	1.41542e-05	0.000151461	Cdc16	CDC16 cell division cycle 16 [Source:MGI Symbol;Acc:MGI:1917207]	protein_coding	8	13807676	13831938	1
ENSMUSG00000032042	6267.26	-0.382872	0.120104	-3.18783	0.00143345	0.00762691	Srpr	signal recognition particle receptor ('docking protein') [Source:MGI Symbol;Acc:MGI:1914648]	protein_coding	9	35111471	35159269	1
ENSMUSG00000069114	750.932	-0.382846	0.141888	-2.69823	0.006971	0.0278342	Zbtb10	zinc finger and BTB domain containing 10 [Source:MGI Symbol;Acc:MGI:2139883]	protein_coding	3	9315662	9350393	1
ENSMUSG00000022757	3028.23	-0.382647	0.116584	-3.28216	0.00103014	0.00579525	Tfg	Trk-fused gene [Source:MGI Symbol;Acc:MGI:1338041]	protein_coding	16	56510695	56537813	-1
ENSMUSG00000020576	3199.71	-0.382462	0.0651754	-5.86821	4.40537e-09	1.23072e-07	Nbas	neuroblastoma amplified sequence [Source:MGI Symbol;Acc:MGI:1918419]	protein_coding	12	13319134	13633812	1
ENSMUSG00000032737	4442.34	-0.382438	0.12611	-3.03257	0.00242481	0.0117724	Inppl1	inositol polyphosphate phosphatase-like 1 [Source:MGI Symbol;Acc:MGI:1333787]	protein_coding	7	101471839	101487436	-1
ENSMUSG00000042903	2318.53	-0.382394	0.0954208	-4.00745	6.13787e-05	0.000540038	Foxo4	forkhead box O4 [Source:MGI Symbol;Acc:MGI:1891915]	protein_coding	X	100298134	100304479	1
ENSMUSG00000018669	1305.51	-0.380682	0.0872407	-4.36358	1.27948e-05	0.000138074	Cdk5rap3	CDK5 regulatory subunit associated protein 3 [Source:MGI Symbol;Acc:MGI:1933126]	protein_coding	11	96798252	96807322	-1
ENSMUSG00000029752	1221.16	-0.379616	0.14982	-2.53382	0.0112827	0.0408796	Asns	asparagine synthetase [Source:MGI Symbol;Acc:MGI:1350929]	protein_coding	6	7675169	7693254	-1
ENSMUSG00000055652	921.568	-0.379211	0.116658	-3.25063	0.00115148	0.00635639	Klhl25	kelch-like 25 [Source:MGI Symbol;Acc:MGI:2668031]	protein_coding	7	75498058	75523879	1
ENSMUSG00000041263	397.159	-0.379113	0.150974	-2.51112	0.0120349	0.0431692	Rusc1	RUN and SH3 domain containing 1 [Source:MGI Symbol;Acc:MGI:1919546]	protein_coding	3	88991288	89000618	-1
ENSMUSG00000053317	2618.43	-0.378788	0.116324	-3.25631	0.00112869	0.00624562	Sec61b	Sec61 beta subunit [Source:MGI Symbol;Acc:MGI:1913462]	protein_coding	4	47474658	47483242	1
ENSMUSG00000014444	7857.66	-0.377574	0.133023	-2.83842	0.0045338	0.0195998	Piezo1	piezo-type mechanosensitive ion channel component 1 [Source:MGI Symbol;Acc:MGI:3603204]	protein_coding	8	123208437	123278068	-1
ENSMUSG00000035133	4127.46	-0.377001	0.059892	-6.29469	3.08019e-10	1.10631e-08	Arhgap5	Rho GTPase activating protein 5 [Source:MGI Symbol;Acc:MGI:1332637]	protein_coding	12	52550755	52618758	1
ENSMUSG00000027198	3209.04	-0.376607	0.127892	-2.94473	0.00323239	0.0149233	Ext2	exostosin glycosyltransferase 2 [Source:MGI Symbol;Acc:MGI:108050]	protein_coding	2	93491373	93652913	-1
ENSMUSG00000032419	583.402	-0.376266	0.153657	-2.44874	0.0143357	0.0495756	Tbx18	T-box18 [Source:MGI Symbol;Acc:MGI:1923615]	protein_coding	9	87584853	87613313	-1
ENSMUSG00000030516	4061.45	-0.375975	0.127009	-2.96023	0.00307407	0.0143017	Tjp1	tight junction protein 1 [Source:MGI Symbol;Acc:MGI:98759]	protein_coding	7	64945913	65177529	-1
ENSMUSG00000005078	1074.59	-0.374893	0.0966387	-3.87932	0.000104747	0.000862321	Jkamp	JNK1/MAPK8-associated membrane protein [Source:MGI Symbol;Acc:MGI:1915057]	protein_coding	12	72132363	72148235	1
ENSMUSG00000078429	9434.42	-0.373648	0.123479	-3.026	0.00247811	0.0119906	Ctdsp2	CTD (carboxy-terminal domain, RNA polymerase II, polypeptide A) small phosphatase 2 [Source:MGI Symbol;Acc:MGI:1098748]	protein_coding	10	126814586	126835844	1
ENSMUSG00000028757	7050.36	-0.373005	0.133088	-2.8027	0.00506772	0.0214161	Ddost	dolichyl-di-phosphooligosaccharide-protein glycotransferase [Source:MGI Symbol;Acc:MGI:1194508]	protein_coding	4	138032041	138039939	1
ENSMUSG00000033933	1166.44	-0.372846	0.0825073	-4.51894	6.21492e-06	7.41785e-05	Vhl	von Hippel-Lindau tumor suppressor [Source:MGI Symbol;Acc:MGI:103223]	protein_coding	6	113600920	113608594	1
ENSMUSG00000038368	1176.94	-0.372835	0.0830202	-4.4909	7.09235e-06	8.33514e-05	Focad	focadhesin [Source:MGI Symbol;Acc:MGI:2676921]	protein_coding	4	88012866	88329248	1
ENSMUSG00000014932	1360.72	-0.372505	0.0995976	-3.7401	0.000183949	0.00138589	Yes1	YES proto-oncogene 1, Src family tyrosine kinase [Source:MGI Symbol;Acc:MGI:99147]	protein_coding	5	32768515	32844401	1
ENSMUSG00000034243	4512.64	-0.371902	0.082706	-4.49667	6.90253e-06	8.15379e-05	Golgb1	golgi autoantigen, golgin subfamily b, macrogolgin 1 [Source:MGI Symbol;Acc:MGI:1099447]	protein_coding	16	36695502	36753447	1
ENSMUSG00000037773	724.238	-0.371428	0.0941284	-3.94597	7.94776e-05	0.000681525	Pced1a	PC-esterase domain containing 1A [Source:MGI Symbol;Acc:MGI:2442177]	protein_coding	2	130259167	130266621	-1
ENSMUSG00000026615	7279.71	-0.371275	0.0697454	-5.32329	1.01909e-07	2.02793e-06	Eprs	glutamyl-prolyl-tRNA synthetase [Source:MGI Symbol;Acc:MGI:97838]	protein_coding	1	185095241	185160557	1
ENSMUSG00000055681	3853.27	-0.37119	0.114237	-3.2493	0.00115688	0.00637698	Cope	coatomer protein complex, subunit epsilon [Source:MGI Symbol;Acc:MGI:1891702]	protein_coding	8	70755168	70765643	1
ENSMUSG00000029263	514.291	-0.371031	0.10712	-3.46369	0.000532826	0.00336889	Pigg	phosphatidylinositol glycan anchor biosynthesis, class G [Source:MGI Symbol;Acc:MGI:3576484]	protein_coding	5	108460475	108497221	1
ENSMUSG00000036120	556.067	-0.371024	0.0977035	-3.79745	0.000146195	0.00113107	Rfxank	regulatory factor X-associated ankyrin-containing protein [Source:MGI Symbol;Acc:MGI:1333865]	protein_coding	8	70583444	70591804	-1
ENSMUSG00000021109	16621.5	-0.370744	0.132047	-2.80767	0.00499015	0.0211662	Hif1a	hypoxia inducible factor 1, alpha subunit [Source:MGI Symbol;Acc:MGI:106918]	protein_coding	12	73948149	73994304	1
ENSMUSG00000036661	859.936	-0.370281	0.139333	-2.65753	0.00787157	0.0306378	Dennd3	DENN/MADD domain containing 3 [Source:MGI Symbol;Acc:MGI:2146009]	protein_coding	15	73384409	73444091	1
ENSMUSG00000032059	1015.03	-0.370178	0.0802869	-4.61069	4.0134e-06	5.09755e-05	Alg9	asparagine-linked glycosylation 9 (alpha 1,2 mannosyltransferase) [Source:MGI Symbol;Acc:MGI:1924753]	protein_coding	9	50686319	50754842	1
ENSMUSG00000053080	1859.52	-0.369964	0.111127	-3.32919	0.000870998	0.00506982	2700081O15Rik	RIKEN cDNA 2700081O15 gene [Source:MGI Symbol;Acc:MGI:1919667]	protein_coding	19	7394990	7403269	1
ENSMUSG00000070047	15988.8	-0.369394	0.0943	-3.91722	8.95775e-05	0.000759062	Fat1	FAT atypical cadherin 1 [Source:MGI Symbol;Acc:MGI:109168]	protein_coding	8	45388484	45505294	1
ENSMUSG00000022130	692.558	-0.368114	0.0878897	-4.18836	2.80978e-05	0.000275979	Tgds	TDP-glucose 4,6-dehydratase [Source:MGI Symbol;Acc:MGI:1923605]	protein_coding	14	118349323	118370167	-1
ENSMUSG00000097119	1007.95	-0.3681	0.124763	-2.95039	0.00317378	0.0146941	B230354K17Rik	RIKEN cDNA B230354K17 gene [Source:MGI Symbol;Acc:MGI:2443272]	lncRNA	17	45744524	45753470	1
ENSMUSG00000022420	501.402	-0.367767	0.143746	-2.55845	0.010514	0.038693	Dnal4	dynein, axonemal, light chain 4 [Source:MGI Symbol;Acc:MGI:1859217]	protein_coding	15	79645654	79662050	-1
ENSMUSG00000067586	2033.24	-0.365284	0.0771569	-4.7343	2.19813e-06	3.0445e-05	S1pr3	sphingosine-1-phosphate receptor 3 [Source:MGI Symbol;Acc:MGI:1339365]	protein_coding	13	51562675	51576833	1
ENSMUSG00000060904	4337.11	-0.365154	0.105791	-3.45164	0.000557182	0.00350359	Arl1	ADP-ribosylation factor-like 1 [Source:MGI Symbol;Acc:MGI:99436]	protein_coding	10	88566720	88579956	1
ENSMUSG00000095253	611.585	-0.36509	0.0964181	-3.78653	0.000152766	0.00117328	Zfp799	zinc finger protein 799 [Source:MGI Symbol;Acc:MGI:2443934]	protein_coding	17	33034423	33049235	-1
ENSMUSG00000034312	6629.72	-0.364982	0.128715	-2.83558	0.0045742	0.0197521	Iqsec1	IQ motif and Sec7 domain 1 [Source:MGI Symbol;Acc:MGI:1196356]	protein_coding	6	90633070	90965667	-1
ENSMUSG00000069237	2067.2	-0.364903	0.109165	-3.34268	0.000829744	0.00486823	Fam8a1	family with sequence similarity 8, member A1 [Source:MGI Symbol;Acc:MGI:2145496]	protein_coding	13	46822998	46831532	1
ENSMUSG00000006736	2567.64	-0.364565	0.143766	-2.53583	0.0112182	0.0407297	Tspan31	tetraspanin 31 [Source:MGI Symbol;Acc:MGI:1914375]	protein_coding	10	126903149	126906133	-1
ENSMUSG00000038150	2173.51	-0.364338	0.118871	-3.06499	0.00217677	0.0108057	Ormdl3	ORM1-like 3 (S. cerevisiae) [Source:MGI Symbol;Acc:MGI:1913862]	protein_coding	11	98472082	98478194	-1
ENSMUSG00000036862	2583.45	-0.364149	0.14193	-2.56569	0.010297	0.0380688	Dchs1	dachsous cadherin related 1 [Source:MGI Symbol;Acc:MGI:2685011]	protein_coding	7	105402197	105436861	-1
ENSMUSG00000022010	14134.2	-0.363672	0.0872523	-4.16806	3.07209e-05	0.000296418	Tsc22d1	TSC22 domain family, member 1 [Source:MGI Symbol;Acc:MGI:109127]	protein_coding	14	76652401	76745205	1
ENSMUSG00000002319	948.221	-0.363438	0.131506	-2.76365	0.00571583	0.0236416	Ipo4	importin 4 [Source:MGI Symbol;Acc:MGI:1923001]	protein_coding	14	55862857	55873414	-1
ENSMUSG00000021629	2681.5	-0.361199	0.0548199	-6.58883	4.43306e-11	1.90638e-09	Slc30a5	solute carrier family 30 (zinc transporter), member 5 [Source:MGI Symbol;Acc:MGI:1916298]	protein_coding	13	100939156	100969935	-1
ENSMUSG00000001089	3966.76	-0.36114	0.116636	-3.09629	0.00195961	0.00989892	Luzp1	leucine zipper protein 1 [Source:MGI Symbol;Acc:MGI:107629]	protein_coding	4	136197072	136282091	1
ENSMUSG00000025544	6123.7	-0.360963	0.0812553	-4.44233	8.89884e-06	0.000101397	Tm9sf2	transmembrane 9 superfamily member 2 [Source:MGI Symbol;Acc:MGI:1915309]	protein_coding	14	122344450	122397016	1
ENSMUSG00000030172	3155.67	-0.360044	0.122644	-2.93569	0.00332809	0.0153097	Erc1	ELKS/RAB6-interacting/CAST family member 1 [Source:MGI Symbol;Acc:MGI:2151013]	protein_coding	6	119547757	119825128	-1
ENSMUSG00000040624	1640.86	-0.359732	0.117426	-3.06349	0.00218774	0.0108508	Plekhg1	pleckstrin homology domain containing, family G (with RhoGef domain) member 1 [Source:MGI Symbol;Acc:MGI:2676551]	protein_coding	10	3690364	3917303	1
ENSMUSG00000001436	600.623	-0.359641	0.127546	-2.8197	0.0048068	0.0205403	Slc19a1	solute carrier family 19 (folate transporter), member 1 [Source:MGI Symbol;Acc:MGI:103182]	protein_coding	10	76868075	76896836	1
ENSMUSG00000040322	2590.34	-0.358724	0.083546	-4.29373	1.75693e-05	0.000184229	Slc25a24	solute carrier family 25 (mitochondrial carrier, phosphate carrier), member 24 [Source:MGI Symbol;Acc:MGI:1917160]	protein_coding	3	109030465	109075773	1
ENSMUSG00000043019	3947.02	-0.358458	0.0760481	-4.71357	2.43408e-06	3.30356e-05	Edem3	ER degradation enhancer, mannosidase alpha-like 3 [Source:MGI Symbol;Acc:MGI:1914217]	protein_coding	1	151631122	151697802	1
ENSMUSG00000068732	2856.89	-0.358196	0.0868063	-4.12638	3.6852e-05	0.000348163	Tmem167b	transmembrane protein 167B [Source:MGI Symbol;Acc:MGI:1914745]	protein_coding	3	108463741	108469782	-1
ENSMUSG00000036966	1443.23	-0.358149	0.11886	-3.0132	0.0025851	0.0123778	Spryd3	SPRY domain containing 3 [Source:MGI Symbol;Acc:MGI:2446175]	protein_coding	15	102024963	102044669	-1
ENSMUSG00000038736	1198.52	-0.357917	0.087396	-4.09535	4.21538e-05	0.000390331	Nudcd1	NudC domain containing 1 [Source:MGI Symbol;Acc:MGI:1914679]	protein_coding	15	44236559	44291703	-1
ENSMUSG00000041444	1632.1	-0.357855	0.115843	-3.08915	0.00200733	0.0101044	Arhgap32	Rho GTPase activating protein 32 [Source:MGI Symbol;Acc:MGI:2450166]	protein_coding	9	32027432	32179742	1
ENSMUSG00000050373	579.977	-0.357828	0.10019	-3.57148	0.000354976	0.00241746	Snx21	sorting nexin family member 21 [Source:MGI Symbol;Acc:MGI:1917729]	protein_coding	2	164627743	164635736	1
ENSMUSG00000015112	390.744	-0.35775	0.124729	-2.86822	0.00412794	0.0180874	Slc25a13	solute carrier family 25 (mitochondrial carrier, adenine nucleotide translocator), member 13 [Source:MGI Symbol;Acc:MGI:1354721]	protein_coding	6	6041218	6217173	-1
ENSMUSG00000073155	2475.32	-0.357378	0.106015	-3.37101	0.000748933	0.00447644	1810058I24Rik	RIKEN cDNA 1810058I24 gene [Source:MGI Symbol;Acc:MGI:1914955]	protein_coding	6	35229589	35240431	1
ENSMUSG00000034194	531.893	-0.35736	0.120531	-2.96487	0.00302814	0.0141051	R3hcc1	R3H domain and coiled-coil containing 1 [Source:MGI Symbol;Acc:MGI:1919093]	protein_coding	14	69934756	69945033	-1
ENSMUSG00000047554	816.529	-0.357352	0.100595	-3.55238	0.000381765	0.00257545	Tmem41b	transmembrane protein 41B [Source:MGI Symbol;Acc:MGI:1289225]	protein_coding	7	109571394	109586136	-1
ENSMUSG00000040462	4233.65	-0.356149	0.0986123	-3.61161	0.000304299	0.00212917	Os9	amplified in osteosarcoma [Source:MGI Symbol;Acc:MGI:1924301]	protein_coding	10	126931519	126957000	-1
ENSMUSG00000034109	3814.87	-0.355904	0.071691	-4.96442	6.89068e-07	1.12066e-05	Golim4	golgi integral membrane protein 4 [Source:MGI Symbol;Acc:MGI:1920374]	protein_coding	3	75782391	75864256	-1
ENSMUSG00000033068	691.671	-0.355014	0.12138	-2.92483	0.00344647	0.0157408	Entpd6	ectonucleoside triphosphate diphosphohydrolase 6 [Source:MGI Symbol;Acc:MGI:1202295]	protein_coding	2	150590962	150613595	1
ENSMUSG00000021390	19448.1	-0.35501	0.132115	-2.68713	0.00720683	0.0285636	Ogn	osteoglycin [Source:MGI Symbol;Acc:MGI:109278]	protein_coding	13	49761522	49777977	1
ENSMUSG00000031146	2407.82	-0.35499	0.106013	-3.34855	0.000812342	0.00478569	Plp2	proteolipid protein 2 [Source:MGI Symbol;Acc:MGI:1298382]	protein_coding	X	7534180	7537629	-1
ENSMUSG00000040720	3814.96	-0.354562	0.0600132	-5.90806	3.46159e-09	9.9365e-08	Virma	vir like m6A methyltransferase associated [Source:MGI Symbol;Acc:MGI:1913435]	protein_coding	4	11485958	11550684	1
ENSMUSG00000004500	773.624	-0.354353	0.122121	-2.90165	0.00371203	0.0167012	Zfp324	zinc finger protein 324 [Source:MGI Symbol;Acc:MGI:2444641]	protein_coding	7	12699765	12708163	1
ENSMUSG00000019715	1750.33	-0.354351	0.0881201	-4.02123	5.78959e-05	0.000513725	Gle1	GLE1 RNA export mediator (yeast) [Source:MGI Symbol;Acc:MGI:1921662]	protein_coding	2	29825438	29850383	1
ENSMUSG00000024533	2597.46	-0.354098	0.0882295	-4.01337	5.98581e-05	0.000527873	Spire1	spire type actin nucleation factor 1 [Source:MGI Symbol;Acc:MGI:1915416]	protein_coding	18	67621279	67743860	-1
ENSMUSG00000024640	1415.21	-0.353551	0.0888426	-3.97952	6.90558e-05	0.000599319	Psat1	phosphoserine aminotransferase 1 [Source:MGI Symbol;Acc:MGI:2183441]	protein_coding	19	15882042	15924701	-1
ENSMUSG00000043885	2164.43	-0.352767	0.121812	-2.896	0.00377955	0.0169452	Slc36a4	solute carrier family 36 (proton/amino acid symporter), member 4 [Source:MGI Symbol;Acc:MGI:2442595]	protein_coding	9	15621034	15654657	1
ENSMUSG00000039109	8279.36	-0.352429	0.131082	-2.68862	0.00717482	0.0284761	F13a1	coagulation factor XIII, A1 subunit [Source:MGI Symbol;Acc:MGI:1921395]	protein_coding	13	37051152	37234220	-1
ENSMUSG00000018427	1828.28	-0.352319	0.13072	-2.69522	0.00703424	0.0280609	Ypel2	yippee like 2 [Source:MGI Symbol;Acc:MGI:1925114]	protein_coding	11	86827251	86884533	-1
ENSMUSG00000044813	350.647	-0.352133	0.13296	-2.64841	0.00808715	0.0312965	Shb	src homology 2 domain-containing transforming protein B [Source:MGI Symbol;Acc:MGI:98294]	protein_coding	4	45423278	45532470	-1
ENSMUSG00000029994	3015.28	-0.351879	0.121829	-2.88829	0.0038734	0.0172181	Anxa4	annexin A4 [Source:MGI Symbol;Acc:MGI:88030]	protein_coding	6	86713822	86770566	-1
ENSMUSG00000066441	695.868	-0.351593	0.0910286	-3.86244	0.000112258	0.000912208	Rdh11	retinol dehydrogenase 11 [Source:MGI Symbol;Acc:MGI:102581]	protein_coding	12	79221111	79239067	-1
ENSMUSG00000028018	738.495	-0.351576	0.085668	-4.10393	4.06185e-05	0.000377943	Gstcd	glutathione S-transferase, C-terminal domain containing [Source:MGI Symbol;Acc:MGI:1914803]	protein_coding	3	132687513	132797794	-1
ENSMUSG00000028068	1136.84	-0.351493	0.12709	-2.7657	0.00568013	0.0235279	Iqgap3	IQ motif containing GTPase activating protein 3 [Source:MGI Symbol;Acc:MGI:3028642]	protein_coding	3	87989278	88028355	1
ENSMUSG00000021917	3263.81	-0.35133	0.10206	-3.44239	0.000576601	0.00360007	Spcs1	signal peptidase complex subunit 1 homolog (S. cerevisiae) [Source:MGI Symbol;Acc:MGI:1916269]	protein_coding	14	30721783	30723629	-1
ENSMUSG00000055200	582.017	-0.350755	0.126508	-2.77259	0.00556115	0.0231268	Sertad3	SERTA domain containing 3 [Source:MGI Symbol;Acc:MGI:2180697]	protein_coding	7	27173193	27176789	1
ENSMUSG00000031925	1501.59	-0.350682	0.131679	-2.66316	0.00774103	0.0302116	Maml2	mastermind like transcriptional coactivator 2 [Source:MGI Symbol;Acc:MGI:2389460]	protein_coding	9	13298306	13620684	1
ENSMUSG00000029502	4372.44	-0.350478	0.10882	-3.22072	0.00127867	0.00694172	Golga3	golgi autoantigen, golgin subfamily a, 3 [Source:MGI Symbol;Acc:MGI:96958]	protein_coding	5	110324567	110374336	1
ENSMUSG00000118664	1288.1	-0.349954	0.112491	-3.11094	0.0018649	0.0094831		tumor suppressor candidate 3 [Source:NCBI gene (formerly Entrezgene);Acc:80286]	protein_coding	8	39472999	39619367	1
ENSMUSG00000029390	2860.43	-0.349809	0.0734125	-4.76498	1.88872e-06	2.72783e-05	Tmed2	transmembrane p24 trafficking protein 2 [Source:MGI Symbol;Acc:MGI:1929269]	protein_coding	5	124678758	124688569	1
ENSMUSG00000021280	469.264	-0.349768	0.126616	-2.76244	0.00573719	0.0237129	Exoc3l4	exocyst complex component 3-like 4 [Source:MGI Symbol;Acc:MGI:1921363]	protein_coding	12	111383451	111398112	1
ENSMUSG00000034908	6942.04	-0.349738	0.123966	-2.82125	0.00478369	0.020472	Sidt2	SID1 transmembrane family, member 2 [Source:MGI Symbol;Acc:MGI:2446134]	protein_coding	9	45849155	45866556	-1
ENSMUSG00000037197	1267.48	-0.349626	0.0924639	-3.78122	0.000156064	0.00119621	Rbm17	RNA binding motif protein 17 [Source:MGI Symbol;Acc:MGI:1924188]	protein_coding	2	11590248	11608964	-1
ENSMUSG00000022911	617.228	-0.349388	0.129003	-2.70837	0.00676153	0.0271549	Arl13b	ADP-ribosylation factor-like 13B [Source:MGI Symbol;Acc:MGI:1915396]	protein_coding	16	62614048	62667403	-1
ENSMUSG00000024074	1999.15	-0.349333	0.120667	-2.89503	0.00379128	0.0169912	Crim1	cysteine rich transmembrane BMP regulator 1 (chordin like) [Source:MGI Symbol;Acc:MGI:1354756]	protein_coding	17	78507677	78684021	1
ENSMUSG00000038014	11867.7	-0.348924	0.0920735	-3.78962	0.000150875	0.00116187	Fam120a	family with sequence similarity 120, member A [Source:MGI Symbol;Acc:MGI:2446163]	protein_coding	13	49032695	49121493	-1
ENSMUSG00000006301	3412.14	-0.348799	0.119862	-2.91001	0.00361421	0.0163261	Tmbim1	transmembrane BAX inhibitor motif containing 1 [Source:MGI Symbol;Acc:MGI:1916910]	protein_coding	1	74327406	74344781	-1
ENSMUSG00000020522	2394.82	-0.348592	0.0825909	-4.2207	2.43543e-05	0.000244636	Mfap3	microfibrillar-associated protein 3 [Source:MGI Symbol;Acc:MGI:1924068]	protein_coding	11	57409490	57424641	1
ENSMUSG00000003352	1007.88	-0.348372	0.140026	-2.48791	0.0128497	0.0455371	Cacnb3	calcium channel, voltage-dependent, beta 3 subunit [Source:MGI Symbol;Acc:MGI:103307]	protein_coding	15	98528721	98542410	1
ENSMUSG00000055319	3409.94	-0.34828	0.0735344	-4.73629	2.17669e-06	3.02211e-05	Sec23ip	Sec23 interacting protein [Source:MGI Symbol;Acc:MGI:2450915]	protein_coding	7	128346667	128386560	1
ENSMUSG00000002731	645.257	-0.348111	0.0853832	-4.07704	4.56121e-05	0.000418975	Prkra	protein kinase, interferon inducible double stranded RNA dependent activator [Source:MGI Symbol;Acc:MGI:1344375]	protein_coding	2	76460242	76478359	-1
ENSMUSG00000023262	279.452	-0.348064	0.129563	-2.68645	0.0072215	0.0286119	Acy1	aminoacylase 1 [Source:MGI Symbol;Acc:MGI:87913]	protein_coding	9	106310180	106315518	-1
ENSMUSG00000005583	10628.5	-0.34777	0.134901	-2.57797	0.00993836	0.0370374	Mef2c	myocyte enhancer factor 2C [Source:MGI Symbol;Acc:MGI:99458]	protein_coding	13	83652153	83815199	1
ENSMUSG00000013629	3364.93	-0.34702	0.122983	-2.82169	0.00477713	0.0204538	Cad	carbamoyl-phosphate synthetase 2, aspartate transcarbamylase, and dihydroorotase [Source:MGI Symbol;Acc:MGI:1916969]	protein_coding	5	31212124	31235823	1
ENSMUSG00000003721	1273.15	-0.346617	0.114213	-3.03483	0.00240672	0.0116944	Insig2	insulin induced gene 2 [Source:MGI Symbol;Acc:MGI:1920249]	protein_coding	1	121232082	121260318	-1
ENSMUSG00000029186	1696.39	-0.346141	0.0938014	-3.69014	0.000224129	0.00164332	Pi4k2b	phosphatidylinositol 4-kinase type 2 beta [Source:MGI Symbol;Acc:MGI:1914323]	protein_coding	5	52898916	52926682	1
ENSMUSG00000028576	397.745	-0.34564	0.105456	-3.27756	0.00104707	0.00587606	Ift74	intraflagellar transport 74 [Source:MGI Symbol;Acc:MGI:1914944]	protein_coding	4	94502728	94581466	1
ENSMUSG00000076431	4046.83	-0.34517	0.124303	-2.77685	0.00548888	0.0228926	Sox4	SRY (sex determining region Y)-box 4 [Source:MGI Symbol;Acc:MGI:98366]	protein_coding	13	29132902	29137696	-1
ENSMUSG00000001157	871.734	-0.344674	0.0934819	-3.68707	0.000226852	0.001658	Gmcl1	germ cell-less, spermatogenesis associated 1 [Source:MGI Symbol;Acc:MGI:1345156]	protein_coding	6	86668750	86710365	-1
ENSMUSG00000042406	5195.95	-0.343602	0.0626704	-5.48269	4.18902e-08	9.35766e-07	Atf4	activating transcription factor 4 [Source:MGI Symbol;Acc:MGI:88096]	protein_coding	15	80139385	80141742	1
ENSMUSG00000020521	1534.8	-0.343541	0.0913632	-3.76017	0.000169797	0.00128602	Rnft1	ring finger protein, transmembrane 1 [Source:MGI Symbol;Acc:MGI:1924142]	protein_coding	11	86375483	86389851	1
ENSMUSG00000020228	1299.82	-0.343402	0.0878382	-3.90948	9.24965e-05	0.000782065	Helb	helicase (DNA) B [Source:MGI Symbol;Acc:MGI:2152895]	protein_coding	10	119919513	119948892	-1
ENSMUSG00000061665	3330.78	-0.343192	0.119806	-2.86456	0.0041759	0.0182728	Cd2ap	CD2-associated protein [Source:MGI Symbol;Acc:MGI:1330281]	protein_coding	17	43103842	43187556	-1
ENSMUSG00000049047	731.068	-0.342845	0.106766	-3.21117	0.00132197	0.00712288	Armcx3	armadillo repeat containing, X-linked 3 [Source:MGI Symbol;Acc:MGI:1918953]	protein_coding	X	133657344	133662204	1
ENSMUSG00000034748	572.585	-0.342796	0.121094	-2.83084	0.00464265	0.0199951	Sirt6	sirtuin 6 [Source:MGI Symbol;Acc:MGI:1354161]	protein_coding	10	81457619	81463631	-1
ENSMUSG00000061411	723.725	-0.342529	0.105717	-3.24005	0.00119508	0.00655297	Nol4l	nucleolar protein 4-like [Source:MGI Symbol;Acc:MGI:1918765]	protein_coding	2	153249382	153371891	-1
ENSMUSG00000021969	3403.86	-0.342168	0.0701045	-4.88083	1.05641e-06	1.61085e-05	Zdhhc20	zinc finger, DHHC domain containing 20 [Source:MGI Symbol;Acc:MGI:1923215]	protein_coding	14	58070160	58127733	-1
ENSMUSG00000021578	2286.81	-0.341647	0.0982066	-3.47886	0.000503549	0.00322103	Ccdc127	coiled-coil domain containing 127 [Source:MGI Symbol;Acc:MGI:1914683]	protein_coding	13	74498428	74513902	1
ENSMUSG00000042506	3765	-0.341619	0.138161	-2.47261	0.013413	0.0471693	Usp22	ubiquitin specific peptidase 22 [Source:MGI Symbol;Acc:MGI:2144157]	protein_coding	11	61042611	61065881	-1
ENSMUSG00000059810	1524.62	-0.341438	0.103062	-3.31294	0.000923211	0.00530199	Rgs3	regulator of G-protein signaling 3 [Source:MGI Symbol;Acc:MGI:1354734]	protein_coding	4	62478084	62622238	1
ENSMUSG00000054414	4030.21	-0.341151	0.0720394	-4.73562	2.18389e-06	3.02843e-05	Slc30a7	solute carrier family 30 (zinc transporter), member 7 [Source:MGI Symbol;Acc:MGI:1913750]	protein_coding	3	115732622	115801055	-1
ENSMUSG00000055485	2553.91	-0.340991	0.116295	-2.93211	0.00336666	0.0154624	Soga1	suppressor of glucose, autophagy associated 1 [Source:MGI Symbol;Acc:MGI:2444575]	protein_coding	2	156857719	156921174	-1
ENSMUSG00000035683	483.098	-0.340869	0.0999708	-3.40968	0.000650387	0.00399131	Melk	maternal embryonic leucine zipper kinase [Source:MGI Symbol;Acc:MGI:106924]	protein_coding	4	44300876	44364675	1
ENSMUSG00000047193	1152.65	-0.340594	0.0972026	-3.50396	0.000458399	0.00298883	Dync2h1	dynein cytoplasmic 2 heavy chain 1 [Source:MGI Symbol;Acc:MGI:107736]	protein_coding	9	6928503	7184446	-1
ENSMUSG00000020585	16464.4	-0.339913	0.122398	-2.77712	0.0054843	0.0228818	Laptm4a	lysosomal-associated protein transmembrane 4A [Source:MGI Symbol;Acc:MGI:108017]	protein_coding	12	8971664	8988742	1
ENSMUSG00000028937	1036.84	-0.339669	0.118205	-2.87357	0.00405864	0.0178755	Acot7	acyl-CoA thioesterase 7 [Source:MGI Symbol;Acc:MGI:1917275]	protein_coding	4	152262591	152356312	1
ENSMUSG00000028479	1385.09	-0.338457	0.101963	-3.3194	0.00090211	0.00520765	Gne	glucosamine (UDP-N-acetyl)-2-epimerase/N-acetylmannosamine kinase [Source:MGI Symbol;Acc:MGI:1354951]	protein_coding	4	44034075	44084177	-1
ENSMUSG00000017667	690.744	-0.338172	0.108361	-3.1208	0.0018036	0.00921676	Zfp334	zinc finger protein 334 [Source:MGI Symbol;Acc:MGI:2388656]	protein_coding	2	165216184	165230179	-1
ENSMUSG00000019846	6939.43	-0.336832	0.107669	-3.1284	0.00175759	0.00902193	Lama4	laminin, alpha 4 [Source:MGI Symbol;Acc:MGI:109321]	protein_coding	10	38841511	38986184	1
ENSMUSG00000020015	2199.07	-0.336438	0.084323	-3.98987	6.61091e-05	0.000575921	Cdk17	cyclin-dependent kinase 17 [Source:MGI Symbol;Acc:MGI:97517]	protein_coding	10	92996737	93102933	1
ENSMUSG00000048497	484.158	-0.336295	0.104957	-3.20413	0.0013547	0.00727534	Mmgt2	membrane magnesium transporter 2 [Source:MGI Symbol;Acc:MGI:2448491]	protein_coding	11	62539490	62557180	1
ENSMUSG00000020571	9627.95	-0.336194	0.118847	-2.8288	0.00467226	0.0200849	Pdia6	protein disulfide isomerase associated 6 [Source:MGI Symbol;Acc:MGI:1919103]	protein_coding	12	17316546	17334771	1
ENSMUSG00000035365	691.466	-0.335812	0.10575	-3.17552	0.00149571	0.0078999	Parpbp	PARP1 binding protein [Source:MGI Symbol;Acc:MGI:1922567]	protein_coding	10	87927294	87982803	-1
ENSMUSG00000020462	663.988	-0.33576	0.119352	-2.81319	0.0049052	0.0208692	Cfap36	cilia and flagella associated protein 36 [Source:MGI Symbol;Acc:MGI:1913994]	protein_coding	11	29171532	29197409	-1
ENSMUSG00000033906	409.069	-0.335708	0.119537	-2.8084	0.0049789	0.0211341	Zdhhc15	zinc finger, DHHC domain containing 15 [Source:MGI Symbol;Acc:MGI:1915336]	protein_coding	X	103580575	103714670	-1
ENSMUSG00000026843	1815.53	-0.335688	0.109286	-3.07165	0.0021288	0.0106089	Fubp3	far upstream element (FUSE) binding protein 3 [Source:MGI Symbol;Acc:MGI:2443699]	protein_coding	2	31462663	31507538	1
ENSMUSG00000032035	6219.28	-0.335268	0.0519461	-6.45415	1.08829e-10	4.39993e-09	Ets1	E26 avian leukemia oncogene 1, 5' domain [Source:MGI Symbol;Acc:MGI:95455]	protein_coding	9	32547517	32669116	1
ENSMUSG00000041697	3915.06	-0.335141	0.115902	-2.89158	0.00383313	0.0171053	Cox6a1	cytochrome c oxidase subunit 6A1 [Source:MGI Symbol;Acc:MGI:103099]	protein_coding	5	115483701	115487040	-1
ENSMUSG00000022708	12284.1	-0.334876	0.114355	-2.92839	0.00340725	0.0155927	Zbtb20	zinc finger and BTB domain containing 20 [Source:MGI Symbol;Acc:MGI:1929213]	protein_coding	16	42696244	43462965	1
ENSMUSG00000032803	5645.49	-0.334626	0.0552235	-6.05949	1.36558e-09	4.34337e-08	Cdv3	carnitine deficiency-associated gene expressed in ventricle 3 [Source:MGI Symbol;Acc:MGI:2448759]	protein_coding	9	103230293	103243039	-1
ENSMUSG00000028842	2293.98	-0.334589	0.0876855	-3.81579	0.000135749	0.00106431	Ago3	argonaute RISC catalytic subunit 3 [Source:MGI Symbol;Acc:MGI:2446634]	protein_coding	4	126225497	126323349	-1
ENSMUSG00000026499	2860.44	-0.334563	0.0845618	-3.95643	7.6078e-05	0.000654328	Acbd3	acyl-Coenzyme A binding domain containing 3 [Source:MGI Symbol;Acc:MGI:2181074]	protein_coding	1	180553608	180581769	1
ENSMUSG00000032673	611.401	-0.334525	0.121066	-2.76317	0.00572428	0.0236681	Prorsd1	prolyl-tRNA synthetase domain containing 1 [Source:MGI Symbol;Acc:MGI:1915189]	protein_coding	11	29461757	29465033	-1
ENSMUSG00000031668	2230.04	-0.333752	0.101209	-3.29766	0.000974935	0.00555252	Eif2ak3	eukaryotic translation initiation factor 2 alpha kinase 3 [Source:MGI Symbol;Acc:MGI:1341830]	protein_coding	6	70821499	70882229	1
ENSMUSG00000003500	2245.79	-0.333742	0.123398	-2.70461	0.00683854	0.0274163	Impdh1	inosine monophosphate dehydrogenase 1 [Source:MGI Symbol;Acc:MGI:96567]	protein_coding	6	29200433	29216363	-1
ENSMUSG00000058317	542.426	-0.333097	0.114562	-2.90757	0.00364246	0.0164333	Ube2e2	ubiquitin-conjugating enzyme E2E 2 [Source:MGI Symbol;Acc:MGI:2384997]	protein_coding	14	3575429	3896121	1
ENSMUSG00000019943	6358.97	-0.332877	0.0528835	-6.29453	3.08325e-10	1.10631e-08	Atp2b1	ATPase, Ca++ transporting, plasma membrane 1 [Source:MGI Symbol;Acc:MGI:104653]	protein_coding	10	98750268	98862005	1
ENSMUSG00000018999	1978.01	-0.33234	0.107107	-3.10288	0.00191649	0.00970674	Slc35b4	solute carrier family 35, member B4 [Source:MGI Symbol;Acc:MGI:1931249]	protein_coding	6	34130315	34154046	-1
ENSMUSG00000036968	620.994	-0.332292	0.0962245	-3.4533	0.000553776	0.00348982	Cnpy4	canopy FGF signaling regulator 4 [Source:MGI Symbol;Acc:MGI:1913705]	protein_coding	5	138185747	138192180	1
ENSMUSG00000062937	1300.52	-0.332252	0.127817	-2.59943	0.00933783	0.0352224	Mtap	methylthioadenosine phosphorylase [Source:MGI Symbol;Acc:MGI:1914152]	protein_coding	4	89055359	89099318	1
ENSMUSG00000030555	617.656	-0.332251	0.11913	-2.78899	0.00528727	0.022205	Ttc23	tetratricopeptide repeat domain 23 [Source:MGI Symbol;Acc:MGI:1914259]	protein_coding	7	67297158	67412660	1
ENSMUSG00000034667	4216.96	-0.332003	0.0890006	-3.73035	0.000191213	0.00143497	Xpot	exportin, tRNA (nuclear export receptor for tRNAs) [Source:MGI Symbol;Acc:MGI:1920442]	protein_coding	10	121423285	121462237	-1
ENSMUSG00000006373	2249.89	-0.331281	0.112495	-2.94484	0.00323118	0.0149233	Pgrmc1	progesterone receptor membrane component 1 [Source:MGI Symbol;Acc:MGI:1858305]	protein_coding	X	35861859	35869732	1
ENSMUSG00000032231	19746.8	-0.330889	0.108031	-3.06291	0.00219197	0.0108671	Anxa2	annexin A2 [Source:MGI Symbol;Acc:MGI:88246]	protein_coding	9	69360902	69399077	1
ENSMUSG00000024941	2780.32	-0.330082	0.102506	-3.22012	0.00128135	0.00695135	Scyl1	SCY1-like 1 (S. cerevisiae) [Source:MGI Symbol;Acc:MGI:1931787]	protein_coding	19	5808379	5821447	-1
ENSMUSG00000033706	743.73	-0.330053	0.0945903	-3.48929	0.000484305	0.00311529	Smyd5	SET and MYND domain containing 5 [Source:MGI Symbol;Acc:MGI:108048]	protein_coding	6	85408971	85423417	1
ENSMUSG00000026811	1669.01	-0.33005	0.100105	-3.29705	0.000977073	0.00555505	St6galnac6	ST6 (alpha-N-acetyl-neuraminyl-2,3-beta-galactosyl-1,3)-N-acetylgalactosaminide alpha-2,6-sialyltransferase 6 [Source:MGI Symbol;Acc:MGI:1355316]	protein_coding	2	32489721	32510818	1
ENSMUSG00000058301	4298	-0.329938	0.120408	-2.74016	0.00614084	0.0250833	Upf1	UPF1 regulator of nonsense transcripts homolog (yeast) [Source:MGI Symbol;Acc:MGI:107995]	protein_coding	8	70784175	70805928	-1
ENSMUSG00000036672	530.987	-0.329401	0.106302	-3.09872	0.0019436	0.00982667	Cenpt	centromere protein T [Source:MGI Symbol;Acc:MGI:2443939]	protein_coding	8	106571305	106579910	-1
ENSMUSG00000033991	2527.7	-0.329051	0.0616127	-5.34063	9.26228e-08	1.86906e-06	Ttc37	tetratricopeptide repeat domain 37 [Source:MGI Symbol;Acc:MGI:2679923]	protein_coding	13	76246853	76338435	1
ENSMUSG00000046562	1450.84	-0.328991	0.102752	-3.2018	0.00136573	0.00733115	Unc119b	unc-119 lipid binding chaperone B [Source:MGI Symbol;Acc:MGI:2147162]	protein_coding	5	115260609	115273034	-1
ENSMUSG00000024947	1233.71	-0.328783	0.114827	-2.86329	0.00419269	0.0183322	Men1	multiple endocrine neoplasia 1 [Source:MGI Symbol;Acc:MGI:1316736]	protein_coding	19	6385009	6390921	1
ENSMUSG00000029125	787.08	-0.328355	0.0952559	-3.44708	0.000566681	0.00354971	Stx18	syntaxin 18 [Source:MGI Symbol;Acc:MGI:1918366]	protein_coding	5	38196086	38295109	1
ENSMUSG00000014329	7259.29	-0.327767	0.126945	-2.58196	0.00982415	0.0366832	Bicc1	BicC family RNA binding protein 1 [Source:MGI Symbol;Acc:MGI:1933388]	protein_coding	10	70758662	70995530	-1
ENSMUSG00000049411	452.077	-0.327256	0.107805	-3.03564	0.00240025	0.0116828	Tmem241	transmembrane protein 241 [Source:MGI Symbol;Acc:MGI:2442435]	protein_coding	18	12097507	12254594	-1
ENSMUSG00000022199	538.592	-0.327147	0.132292	-2.47292	0.0134014	0.0471429	Slc22a17	solute carrier family 22 (organic cation transporter), member 17 [Source:MGI Symbol;Acc:MGI:1926225]	protein_coding	14	55143761	55150589	-1
ENSMUSG00000029407	5709.81	-0.32714	0.0817522	-4.0016	6.2915e-05	0.000551443	Uso1	USO1 vesicle docking factor [Source:MGI Symbol;Acc:MGI:1929095]	protein_coding	5	92285797	92350657	1
ENSMUSG00000020527	717.723	-0.326654	0.093522	-3.4928	0.000477977	0.00308149	Myo19	myosin XIX [Source:MGI Symbol;Acc:MGI:1913446]	protein_coding	11	84770974	84802052	1
ENSMUSG00000031834	1870.13	-0.325634	0.112246	-2.90108	0.00371883	0.0167188	Pik3r2	phosphoinositide-3-kinase regulatory subunit 2 [Source:MGI Symbol;Acc:MGI:1098772]	protein_coding	8	71220820	71229357	-1
ENSMUSG00000036777	2389.38	-0.325543	0.0745401	-4.36735	1.25762e-05	0.000136484	Anln	anillin, actin binding protein [Source:MGI Symbol;Acc:MGI:1920174]	protein_coding	9	22243308	22300484	-1
ENSMUSG00000026342	2109.71	-0.325527	0.106548	-3.05522	0.00224893	0.0110846	Slc35f5	solute carrier family 35, member F5 [Source:MGI Symbol;Acc:MGI:1921400]	protein_coding	1	125488332	125523557	1
ENSMUSG00000042680	862.442	-0.324989	0.0945447	-3.43741	0.000587308	0.00365896	Garem1	GRB2 associated regulator of MAPK1 subtype 1 [Source:MGI Symbol;Acc:MGI:2685790]	protein_coding	18	21260258	21433195	-1
ENSMUSG00000031673	10614.4	-0.324546	0.118694	-2.7343	0.00625135	0.0254442	Cdh11	cadherin 11 [Source:MGI Symbol;Acc:MGI:99217]	protein_coding	8	103358727	103512274	-1
ENSMUSG00000020088	9251.66	-0.324371	0.107475	-3.01811	0.00254357	0.0122147	Sar1a	secretion associated Ras related GTPase 1A [Source:MGI Symbol;Acc:MGI:98230]	protein_coding	10	61516078	61529076	1
ENSMUSG00000022018	980.471	-0.323319	0.129349	-2.49958	0.0124339	0.0443236	Rgcc	regulator of cell cycle [Source:MGI Symbol;Acc:MGI:1913464]	protein_coding	14	79526196	79539085	-1
ENSMUSG00000056050	5746.9	-0.323225	0.113823	-2.83971	0.00451546	0.0195363	Mia3	melanoma inhibitory activity 3 [Source:MGI Symbol;Acc:MGI:2443183]	protein_coding	1	183107682	183150894	-1
ENSMUSG00000000787	14839.3	-0.322355	0.0825861	-3.90326	9.4907e-05	0.000798331	Ddx3x	DEAD box helicase 3, X-linked [Source:MGI Symbol;Acc:MGI:103064]	protein_coding	X	13147209	13160291	1
ENSMUSG00000037643	1393.63	-0.322289	0.12403	-2.59848	0.00936375	0.0353086	Prkci	protein kinase C, iota [Source:MGI Symbol;Acc:MGI:99260]	protein_coding	3	31049896	31107108	1
ENSMUSG00000048911	856.031	-0.321988	0.108512	-2.9673	0.00300423	0.0140222	Rnf24	ring finger protein 24 [Source:MGI Symbol;Acc:MGI:1261771]	protein_coding	2	131139984	131194812	-1
ENSMUSG00000031015	2664.61	-0.321533	0.0647925	-4.9625	6.95919e-07	1.12618e-05	Swap70	SWA-70 protein [Source:MGI Symbol;Acc:MGI:1298390]	protein_coding	7	109820918	109882713	1
ENSMUSG00000042302	1117.48	-0.321059	0.103837	-3.09196	0.00198837	0.0100222	Ehbp1	EH domain binding protein 1 [Source:MGI Symbol;Acc:MGI:2667252]	protein_coding	11	21955828	22292292	-1
ENSMUSG00000026915	1997.39	-0.320774	0.126553	-2.5347	0.0112543	0.0408026	Strbp	spermatid perinuclear RNA binding protein [Source:MGI Symbol;Acc:MGI:104626]	protein_coding	2	37373240	37593871	-1
ENSMUSG00000020362	5197.61	-0.320527	0.0560086	-5.72282	1.04769e-08	2.69118e-07	Cnot6	CCR4-NOT transcription complex, subunit 6 [Source:MGI Symbol;Acc:MGI:2144529]	protein_coding	11	49562330	49603550	-1
ENSMUSG00000008305	955.097	-0.319931	0.100964	-3.16878	0.00153079	0.00803684	Tle1	transducin-like enhancer of split 1 [Source:MGI Symbol;Acc:MGI:104636]	protein_coding	4	72035379	72119156	-1
ENSMUSG00000018567	10324.6	-0.319834	0.0914964	-3.49559	0.000473009	0.0030615	Gabarap	gamma-aminobutyric acid receptor associated protein [Source:MGI Symbol;Acc:MGI:1861742]	protein_coding	11	69881969	69885777	1
ENSMUSG00000027860	1228.84	-0.319762	0.106957	-2.98964	0.00279308	0.0132085	Vangl1	VANGL planar cell polarity 1 [Source:MGI Symbol;Acc:MGI:2159344]	protein_coding	3	102060899	102112009	-1
ENSMUSG00000031990	810.809	-0.318638	0.129465	-2.46118	0.0138481	0.0484178	Jam3	junction adhesion molecule 3 [Source:MGI Symbol;Acc:MGI:1933825]	protein_coding	9	27008680	27066717	-1
ENSMUSG00000034271	1599.16	-0.318371	0.130004	-2.44893	0.0143282	0.0495756	Jdp2	Jun dimerization protein 2 [Source:MGI Symbol;Acc:MGI:1932093]	protein_coding	12	85645801	85686652	1
ENSMUSG00000025195	1119.35	-0.318192	0.0939566	-3.38658	0.000707688	0.00428118	Dnmbp	dynamin binding protein [Source:MGI Symbol;Acc:MGI:1917352]	protein_coding	19	43835260	43928630	-1
ENSMUSG00000102758	473.715	-0.318155	0.127173	-2.50175	0.0123582	0.0441216	Naaladl2	N-acetylated alpha-linked acidic dipeptidase-like 2 [Source:MGI Symbol;Acc:MGI:2685867]	protein_coding	3	23852266	25198425	-1
ENSMUSG00000040209	2050.27	-0.317691	0.109594	-2.89879	0.00374608	0.0168214	Zfp704	zinc finger protein 704 [Source:MGI Symbol;Acc:MGI:2180715]	protein_coding	3	9492080	9675145	-1
ENSMUSG00000020422	9284.71	-0.317279	0.112827	-2.81208	0.0049223	0.0209248	Tns3	tensin 3 [Source:MGI Symbol;Acc:MGI:2443012]	protein_coding	11	8381652	8614681	-1
ENSMUSG00000002320	2030.11	-0.317143	0.124962	-2.53792	0.0111513	0.0405744	Tm9sf1	transmembrane 9 superfamily member 1 [Source:MGI Symbol;Acc:MGI:1921390]	protein_coding	14	55873422	55881263	-1
ENSMUSG00000029231	5319.38	-0.316751	0.103382	-3.06389	0.00218476	0.0108407	Pdgfra	platelet derived growth factor receptor, alpha polypeptide [Source:MGI Symbol;Acc:MGI:97530]	protein_coding	5	75312953	75358876	1
ENSMUSG00000018217	4074.82	-0.316694	0.116048	-2.729	0.00635266	0.0257561	Pmp22	peripheral myelin protein 22 [Source:MGI Symbol;Acc:MGI:97631]	protein_coding	11	63019808	63050373	1
ENSMUSG00000020697	2070.63	-0.316486	0.0809127	-3.91145	9.17432e-05	0.000776267	Lig3	ligase III, DNA, ATP-dependent [Source:MGI Symbol;Acc:MGI:109152]	protein_coding	11	82671934	82695100	1
ENSMUSG00000024736	940.459	-0.31647	0.12884	-2.4563	0.0140377	0.0489316	Tmem132a	transmembrane protein 132A [Source:MGI Symbol;Acc:MGI:2147810]	protein_coding	19	10835186	10847304	-1
ENSMUSG00000036323	4655.3	-0.316336	0.0752436	-4.20415	2.62061e-05	0.000260293	Srp72	signal recognition particle 72 [Source:MGI Symbol;Acc:MGI:1333795]	protein_coding	5	77122530	77147784	1
ENSMUSG00000025137	764.413	-0.316002	0.118734	-2.66142	0.00778111	0.0303474	Pcyt2	phosphate cytidylyltransferase 2, ethanolamine [Source:MGI Symbol;Acc:MGI:1915921]	protein_coding	11	120500913	120508762	-1
ENSMUSG00000053841	3312.69	-0.315999	0.084931	-3.72065	0.000198707	0.00148249	Txlna	taxilin alpha [Source:MGI Symbol;Acc:MGI:105968]	protein_coding	4	129519871	129534858	-1
ENSMUSG00000034602	5315.45	-0.315987	0.0746418	-4.23339	2.30198e-05	0.000233507	Mon2	MON2 homolog, regulator of endosome to Golgi trafficking [Source:MGI Symbol;Acc:MGI:1914324]	protein_coding	10	122827965	122912410	-1
ENSMUSG00000062115	2555.36	-0.315618	0.0669947	-4.71108	2.46403e-06	3.33239e-05	Rai1	retinoic acid induced 1 [Source:MGI Symbol;Acc:MGI:103291]	protein_coding	11	59995839	60090023	1
ENSMUSG00000046785	2851.12	-0.314696	0.0904997	-3.47731	0.000506471	0.00323612	Epm2aip1	EPM2A (laforin) interacting protein 1 [Source:MGI Symbol;Acc:MGI:1925031]	protein_coding	9	111100997	111108161	1
ENSMUSG00000038260	864.632	-0.314399	0.123899	-2.53755	0.0111631	0.0405744	Trpm4	transient receptor potential cation channel, subfamily M, member 4 [Source:MGI Symbol;Acc:MGI:1915917]	protein_coding	7	44952056	44983204	-1
ENSMUSG00000009566	752.289	-0.314352	0.0783259	-4.01339	5.98533e-05	0.000527873	Fpgs	folylpolyglutamyl synthetase [Source:MGI Symbol;Acc:MGI:95576]	protein_coding	2	32572621	32594157	-1
ENSMUSG00000026111	1133.41	-0.314107	0.0877733	-3.57862	0.000345419	0.00236641	Unc50	unc-50 homolog [Source:MGI Symbol;Acc:MGI:1914637]	protein_coding	1	37469220	37478205	1
ENSMUSG00000027808	11093.2	-0.313781	0.0627759	-4.99843	5.77981e-07	9.56251e-06	Serp1	stress-associated endoplasmic reticulum protein 1 [Source:MGI Symbol;Acc:MGI:92638]	protein_coding	3	58427238	58433313	-1
ENSMUSG00000019823	2000.25	-0.313766	0.0931219	-3.36941	0.000753288	0.00448846	Mical1	microtubule associated monooxygenase, calponin and LIM domain containing 1 [Source:MGI Symbol;Acc:MGI:2385847]	protein_coding	10	41352310	41363028	1
ENSMUSG00000026153	1241.91	-0.313242	0.0933274	-3.35638	0.000789709	0.00466672	Fam135a	family with sequence similarity 135, member A [Source:MGI Symbol;Acc:MGI:1915437]	protein_coding	1	24050174	24139422	-1
ENSMUSG00000021910	12741.3	-0.313184	0.0863908	-3.6252	0.000288737	0.00203516	Nisch	nischarin [Source:MGI Symbol;Acc:MGI:1928323]	protein_coding	14	30892887	30938903	-1
ENSMUSG00000054469	1415.32	-0.311912	0.121308	-2.57125	0.0101332	0.0375562	Lclat1	lysocardiolipin acyltransferase 1 [Source:MGI Symbol;Acc:MGI:2684937]	protein_coding	17	73414980	73550363	1
ENSMUSG00000030616	1329.03	-0.311352	0.103111	-3.01957	0.00253136	0.0121764	Sytl2	synaptotagmin-like 2 [Source:MGI Symbol;Acc:MGI:1933366]	protein_coding	7	89951460	90059927	1
ENSMUSG00000021400	1153.81	-0.311231	0.125005	-2.48974	0.0127837	0.0453873	Wrnip1	Werner helicase interacting protein 1 [Source:MGI Symbol;Acc:MGI:1926153]	protein_coding	13	32986021	33006592	1
ENSMUSG00000059939	406.465	-0.311008	0.107751	-2.88637	0.00389714	0.0173169	9430015G10Rik	RIKEN cDNA 9430015G10 gene [Source:MGI Symbol;Acc:MGI:2444364]	protein_coding	4	156194439	156211722	1
ENSMUSG00000042225	2523.34	-0.310906	0.0631375	-4.92428	8.46725e-07	1.32816e-05	Ammecr1	Alport syndrome, mental retardation, midface hypoplasia and elliptocytosis chromosomal region gene 1 [Source:MGI Symbol;Acc:MGI:1860206]	protein_coding	X	141634142	141749724	-1
ENSMUSG00000030022	2912.91	-0.31075	0.125795	-2.4703	0.0135002	0.0474235	Adamts9	a disintegrin-like and metallopeptidase (reprolysin type) with thrombospondin type 1 motif, 9 [Source:MGI Symbol;Acc:MGI:1916320]	protein_coding	6	92749680	92920473	-1
ENSMUSG00000026575	370.212	-0.310716	0.0971472	-3.1984	0.00138191	0.00740413	Nme7	NME/NM23 family member 7 [Source:MGI Symbol;Acc:MGI:2449121]	protein_coding	1	164131690	164265294	1
ENSMUSG00000040928	1512.67	-0.309611	0.0550109	-5.62818	1.82123e-08	4.44923e-07	S100pbp	S100P binding protein [Source:MGI Symbol;Acc:MGI:1921898]	protein_coding	4	129041798	129083520	-1
ENSMUSG00000025724	1705.82	-0.309557	0.0742079	-4.17148	3.02626e-05	0.000292734	Sec11a	SEC11 homolog A, signal peptidase complex subunit [Source:MGI Symbol;Acc:MGI:1929464]	protein_coding	7	80554637	80597528	-1
ENSMUSG00000025245	1265.17	-0.308949	0.119842	-2.57797	0.00993836	0.0370374	Lztfl1	leucine zipper transcription factor-like 1 [Source:MGI Symbol;Acc:MGI:1934860]	protein_coding	9	123523481	123546762	-1
ENSMUSG00000010755	1349.31	-0.308585	0.0665618	-4.63606	3.5511e-06	4.56592e-05	Cars	cysteinyl-tRNA synthetase [Source:MGI Symbol;Acc:MGI:1351477]	protein_coding	7	143110967	143153827	-1
ENSMUSG00000035173	2365.47	-0.308497	0.069688	-4.42683	9.56261e-06	0.000107963	Ccdc186	coiled-coil domain containing 186 [Source:MGI Symbol;Acc:MGI:2445022]	protein_coding	19	56775913	56810622	-1
ENSMUSG00000042595	994.022	-0.307858	0.0792398	-3.88514	0.000102271	0.000847244	Fam199x	family with sequence similarity 199, X-linked [Source:MGI Symbol;Acc:MGI:2384304]	protein_coding	X	135950343	135983252	1
ENSMUSG00000058881	3670.59	-0.307661	0.0781297	-3.93783	8.22233e-05	0.000701924	Zfp516	zinc finger protein 516 [Source:MGI Symbol;Acc:MGI:2443957]	protein_coding	18	82928788	83023439	1
ENSMUSG00000028629	421.281	-0.307565	0.0991702	-3.10139	0.00192616	0.00975142	Exo5	exonuclease 5 [Source:MGI Symbol;Acc:MGI:1920422]	protein_coding	4	120778393	120782214	-1
ENSMUSG00000026775	6365.74	-0.307559	0.0659382	-4.66435	3.09598e-06	4.03955e-05	Yme1l1	YME1-like 1 (S. cerevisiae) [Source:MGI Symbol;Acc:MGI:1351651]	protein_coding	2	23046381	23089272	1
ENSMUSG00000033216	495.19	-0.307076	0.0897273	-3.42233	0.000620875	0.00383893	Eefsec	eukaryotic elongation factor, selenocysteine-tRNA-specific [Source:MGI Symbol;Acc:MGI:2137092]	protein_coding	6	88234316	88423521	-1
ENSMUSG00000031601	1690.24	-0.307064	0.0683222	-4.49436	6.97804e-06	8.20921e-05	Cnot7	CCR4-NOT transcription complex, subunit 7 [Source:MGI Symbol;Acc:MGI:1298230]	protein_coding	8	40945581	40968888	-1
ENSMUSG00000032294	29864.9	-0.307039	0.116751	-2.62985	0.00854215	0.0327701	Pkm	pyruvate kinase, muscle [Source:MGI Symbol;Acc:MGI:97591]	protein_coding	9	59563651	59586658	1
ENSMUSG00000030201	9347.12	-0.307027	0.115145	-2.66643	0.00766625	0.030032	Lrp6	low density lipoprotein receptor-related protein 6 [Source:MGI Symbol;Acc:MGI:1298218]	protein_coding	6	134423439	134543928	-1
ENSMUSG00000011263	565.582	-0.306711	0.124938	-2.4549	0.0140923	0.0490487	Exoc3l2	exocyst complex component 3-like 2 [Source:MGI Symbol;Acc:MGI:1921713]	protein_coding	7	19197256	19230687	1
ENSMUSG00000020246	1529.62	-0.306444	0.0828616	-3.69826	0.000217083	0.00159984	Hcfc2	host cell factor C2 [Source:MGI Symbol;Acc:MGI:1915183]	protein_coding	10	82531994	82578262	1
ENSMUSG00000021796	4339.27	-0.306036	0.114789	-2.66608	0.00767413	0.0300527	Bmpr1a	bone morphogenetic protein receptor, type 1A [Source:MGI Symbol;Acc:MGI:1338938]	protein_coding	14	34132691	34225298	-1
ENSMUSG00000079641	5854.61	-0.305834	0.115922	-2.63828	0.00833287	0.032096	Rpl39	ribosomal protein L39 [Source:MGI Symbol;Acc:MGI:1914498]	protein_coding	X	36346173	36349055	-1
ENSMUSG00000038718	530.435	-0.305634	0.0799176	-3.82437	0.000131109	0.00103677	Pbx3	pre B cell leukemia homeobox 3 [Source:MGI Symbol;Acc:MGI:97496]	protein_coding	2	34061469	34263154	-1
ENSMUSG00000040021	3676.23	-0.305457	0.098255	-3.10882	0.00187833	0.00953448	Lats1	large tumor suppressor [Source:MGI Symbol;Acc:MGI:1333883]	protein_coding	10	7556978	7592224	1
ENSMUSG00000025950	3581.04	-0.305408	0.0996063	-3.06615	0.00216835	0.0107686	Idh1	isocitrate dehydrogenase 1 (NADP+), soluble [Source:MGI Symbol;Acc:MGI:96413]	protein_coding	1	65197775	65225659	-1
ENSMUSG00000028703	2348.63	-0.304595	0.101796	-2.99221	0.00276967	0.013114	Lrrc41	leucine rich repeat containing 41 [Source:MGI Symbol;Acc:MGI:2441984]	protein_coding	4	115932466	115954240	1
ENSMUSG00000035351	459.195	-0.304414	0.118859	-2.56113	0.0104331	0.0384691	Nup37	nucleoporin 37 [Source:MGI Symbol;Acc:MGI:1919964]	protein_coding	10	87982854	88014252	1
ENSMUSG00000037851	2942.18	-0.304279	0.0820778	-3.7072	0.000209564	0.0015544	Iars	isoleucine-tRNA synthetase [Source:MGI Symbol;Acc:MGI:2145219]	protein_coding	13	49835576	49887743	1
ENSMUSG00000040521	447.074	-0.30418	0.123609	-2.46082	0.013862	0.0484515	Tsfm	Ts translation elongation factor, mitochondrial [Source:MGI Symbol;Acc:MGI:1913649]	protein_coding	10	126847441	126866709	-1
ENSMUSG00000022680	4316.82	-0.303574	0.094697	-3.20574	0.00134716	0.00724499	Pdxdc1	pyridoxal-dependent decarboxylase domain containing 1 [Source:MGI Symbol;Acc:MGI:1920909]	protein_coding	16	13651012	13720995	-1
ENSMUSG00000041654	1082.59	-0.303498	0.090016	-3.3716	0.000747333	0.00447136	Slc39a11	solute carrier family 39 (metal ion transporter), member 11 [Source:MGI Symbol;Acc:MGI:1917056]	protein_coding	11	113135679	113540905	-1
ENSMUSG00000027244	1605.89	-0.303199	0.0872453	-3.47525	0.000510378	0.00325384	Atg13	autophagy related 13 [Source:MGI Symbol;Acc:MGI:1196429]	protein_coding	2	91504963	91540921	-1
ENSMUSG00000033487	4054.38	-0.303114	0.0790135	-3.83623	0.000124936	0.000998272	Fndc3a	fibronectin type III domain containing 3A [Source:MGI Symbol;Acc:MGI:1196463]	protein_coding	14	72775386	72947443	-1
ENSMUSG00000063362	1161.62	-0.302863	0.0933226	-3.24534	0.00117311	0.00645407	Alg11	asparagine-linked glycosylation 11 (alpha-1,2-mannosyltransferase) [Source:MGI Symbol;Acc:MGI:2142632]	protein_coding	8	22550737	22561643	1
ENSMUSG00000026965	2452.54	-0.302556	0.114088	-2.65196	0.00800269	0.0310114	Anapc2	anaphase promoting complex subunit 2 [Source:MGI Symbol;Acc:MGI:2139135]	protein_coding	2	25162490	25175927	1
ENSMUSG00000025484	1052.9	-0.301923	0.0971348	-3.10828	0.00188177	0.00954773	Bet1l	Bet1 golgi vesicular membrane trafficking protein like [Source:MGI Symbol;Acc:MGI:1913128]	protein_coding	7	140433307	140437490	-1
ENSMUSG00000033306	9793.31	-0.301601	0.106325	-2.83659	0.00455981	0.0196974	Lpp	LIM domain containing preferred translocation partner in lipoma [Source:MGI Symbol;Acc:MGI:2441849]	protein_coding	16	24212257	24811328	1
ENSMUSG00000037949	1756.99	-0.301442	0.0944901	-3.1902	0.00142174	0.00757165	Ano10	anoctamin 10 [Source:MGI Symbol;Acc:MGI:2143103]	protein_coding	9	122004940	122123489	-1
ENSMUSG00000025016	11842.2	-0.301423	0.0675949	-4.45926	8.22433e-06	9.49062e-05	Tm9sf3	transmembrane 9 superfamily member 3 [Source:MGI Symbol;Acc:MGI:1914262]	protein_coding	19	41199283	41252436	-1
ENSMUSG00000027248	19694.3	-0.301122	0.118264	-2.54618	0.010891	0.0397996	Pdia3	protein disulfide isomerase associated 3 [Source:MGI Symbol;Acc:MGI:95834]	protein_coding	2	121244256	121269168	1
ENSMUSG00000026857	566.239	-0.300353	0.0975414	-3.07924	0.00207532	0.010401	Ntmt1	N-terminal Xaa-Pro-Lys N-methyltransferase 1 [Source:MGI Symbol;Acc:MGI:1913867]	protein_coding	2	30697838	30713045	1
ENSMUSG00000017631	4622.58	-0.300275	0.0737081	-4.07383	4.62458e-05	0.000424117	Abr	active BCR-related gene [Source:MGI Symbol;Acc:MGI:107771]	protein_coding	11	76307560	76514384	-1
ENSMUSG00000052656	1214.67	-0.299761	0.0810875	-3.69676	0.000218366	0.0016062	Rnf103	ring finger protein 103 [Source:MGI Symbol;Acc:MGI:109483]	protein_coding	6	71470878	71487865	1
ENSMUSG00000019810	1559.97	-0.299627	0.0882734	-3.39431	0.000688014	0.00417315	Fuca2	fucosidase, alpha-L- 2, plasma [Source:MGI Symbol;Acc:MGI:1914098]	protein_coding	10	13375284	13394779	1
ENSMUSG00000034252	3088.8	-0.299251	0.0530961	-5.63604	1.74006e-08	4.25998e-07	Senp6	SUMO/sentrin specific peptidase 6 [Source:MGI Symbol;Acc:MGI:1922075]	protein_coding	9	79974185	80052235	1
ENSMUSG00000020520	3561.12	-0.298785	0.109372	-2.73183	0.00629832	0.0255732	Galnt10	polypeptide N-acetylgalactosaminyltransferase 10 [Source:MGI Symbol;Acc:MGI:1890480]	protein_coding	11	57536268	57678340	1
ENSMUSG00000028412	6833.15	-0.298246	0.111209	-2.68185	0.00732171	0.0289989	Slc44a1	solute carrier family 44, member 1 [Source:MGI Symbol;Acc:MGI:2140592]	protein_coding	4	53440413	53622478	1
ENSMUSG00000042737	674.645	-0.298231	0.104929	-2.84222	0.00448009	0.0194042	Dpm3	dolichyl-phosphate mannosyltransferase polypeptide 3 [Source:MGI Symbol;Acc:MGI:1915813]	protein_coding	3	89166665	89174386	1
ENSMUSG00000035469	1686.48	-0.298226	0.0927682	-3.21474	0.00130564	0.00705473	Rcbtb1	regulator of chromosome condensation (RCC1) and BTB (POZ) domain containing protein 1 [Source:MGI Symbol;Acc:MGI:1918580]	protein_coding	14	59438658	59474714	1
ENSMUSG00000033272	2455.02	-0.298064	0.105742	-2.81878	0.00482066	0.0205918	Slc35a4	solute carrier family 35, member A4 [Source:MGI Symbol;Acc:MGI:1915093]	protein_coding	18	36812268	36816914	1
ENSMUSG00000026490	5195.5	-0.29654	0.0821693	-3.60889	0.000307514	0.00214904	Cdc42bpa	CDC42 binding protein kinase alpha [Source:MGI Symbol;Acc:MGI:2441841]	protein_coding	1	179788037	179993168	1
ENSMUSG00000056014	315.045	-0.295928	0.118816	-2.49065	0.0127511	0.0452995	A430033K04Rik	RIKEN cDNA A430033K04 gene [Source:MGI Symbol;Acc:MGI:3583896]	protein_coding	5	138621121	138650676	1
ENSMUSG00000049401	2024.44	-0.295091	0.110803	-2.66321	0.00773992	0.0302116	Ogfr	opioid growth factor receptor [Source:MGI Symbol;Acc:MGI:1919325]	protein_coding	2	180231038	180237629	1
ENSMUSG00000006728	4938.48	-0.294577	0.0841514	-3.50055	0.000464294	0.00302212	Cdk4	cyclin-dependent kinase 4 [Source:MGI Symbol;Acc:MGI:88357]	protein_coding	10	126899403	126903789	1
ENSMUSG00000049922	1263.35	-0.294536	0.105217	-2.79932	0.00512096	0.0216172	Slc35c1	solute carrier family 35, member C1 [Source:MGI Symbol;Acc:MGI:2443301]	protein_coding	2	92283109	92290883	-1
ENSMUSG00000002031	905.643	-0.294196	0.0895711	-3.2845	0.00102162	0.00575012	Ift46	intraflagellar transport 46 [Source:MGI Symbol;Acc:MGI:1923818]	protein_coding	9	44679205	44704744	1
ENSMUSG00000006498	9066.16	-0.294064	0.0837772	-3.51008	0.000447977	0.00293254	Ptbp1	polypyrimidine tract binding protein 1 [Source:MGI Symbol;Acc:MGI:97791]	protein_coding	10	79690261	79700605	1
ENSMUSG00000028647	488.469	-0.293961	0.111862	-2.62789	0.00859155	0.0329266	Mycbp	MYC binding protein [Source:MGI Symbol;Acc:MGI:1891750]	protein_coding	4	123798625	123806062	1
ENSMUSG00000021840	3799.73	-0.29378	0.0667357	-4.40214	1.07187e-05	0.000119256	Mapk1ip1l	mitogen-activated protein kinase 1 interacting protein 1-like [Source:MGI Symbol;Acc:MGI:2444022]	protein_coding	14	47535723	47560661	1
ENSMUSG00000030881	1649.58	-0.293711	0.0695967	-4.22018	2.44105e-05	0.000244787	Arfip2	ADP-ribosylation factor interacting protein 2 [Source:MGI Symbol;Acc:MGI:1924182]	protein_coding	7	105283410	105289623	-1
ENSMUSG00000030536	19834.2	-0.293539	0.0764748	-3.83838	0.000123849	0.000993038	Iqgap1	IQ motif containing GTPase activating protein 1 [Source:MGI Symbol;Acc:MGI:1352757]	protein_coding	7	80361331	80475722	-1
ENSMUSG00000024370	1898.56	-0.291853	0.0610292	-4.78218	1.73406e-06	2.5267e-05	Cdc23	CDC23 cell division cycle 23 [Source:MGI Symbol;Acc:MGI:1098815]	protein_coding	18	34764004	34784788	-1
ENSMUSG00000027366	5857.66	-0.291575	0.0760957	-3.83168	0.000127269	0.00101386	Sppl2a	signal peptide peptidase like 2A [Source:MGI Symbol;Acc:MGI:1913802]	protein_coding	2	126732311	126775155	-1
ENSMUSG00000067629	849.791	-0.29147	0.0660734	-4.41131	1.02749e-05	0.000115211	Syngap1	synaptic Ras GTPase activating protein 1 homolog (rat) [Source:MGI Symbol;Acc:MGI:3039785]	protein_coding	17	27160227	27191408	1
ENSMUSG00000022641	3295.57	-0.291409	0.092268	-3.15829	0.00158698	0.00828805	Bbx	bobby sox HMG box containing [Source:MGI Symbol;Acc:MGI:1917758]	protein_coding	16	50012207	50252753	-1
ENSMUSG00000025477	2001.23	-0.29118	0.109318	-2.6636	0.00773084	0.0302116	Inpp5a	inositol polyphosphate-5-phosphatase A [Source:MGI Symbol;Acc:MGI:2686961]	protein_coding	7	138969025	139159568	1
ENSMUSG00000017119	5174.82	-0.291014	0.0858274	-3.3907	0.000697156	0.00422191	Nbr1	NBR1, autophagy cargo receptor [Source:MGI Symbol;Acc:MGI:108498]	protein_coding	11	101442975	101472777	1
ENSMUSG00000019699	2629.3	-0.290867	0.0877999	-3.31284	0.00092353	0.00530199	Akt3	thymoma viral proto-oncogene 3 [Source:MGI Symbol;Acc:MGI:1345147]	protein_coding	1	176847639	177085769	-1
ENSMUSG00000056537	9157.37	-0.290811	0.066351	-4.38292	1.17102e-05	0.000128543	Rlim	ring finger protein, LIM domain interacting [Source:MGI Symbol;Acc:MGI:1342291]	protein_coding	X	103000769	103024890	-1
ENSMUSG00000037013	2585.9	-0.289708	0.0763493	-3.79451	0.000147934	0.00114075	Ss18	SS18, nBAF chromatin remodeling complex subunit [Source:MGI Symbol;Acc:MGI:107708]	protein_coding	18	14757255	14815971	-1
ENSMUSG00000026519	1693.63	-0.289568	0.100441	-2.88295	0.00393969	0.0174722	Tmem63a	transmembrane protein 63a [Source:MGI Symbol;Acc:MGI:2384789]	protein_coding	1	180769909	180802677	1
ENSMUSG00000022241	2064.12	-0.289053	0.100563	-2.87434	0.00404878	0.0178457	Tars	threonyl-tRNA synthetase [Source:MGI Symbol;Acc:MGI:106314]	protein_coding	15	11382387	11399751	-1
ENSMUSG00000034269	7002.18	-0.288965	0.0760044	-3.80195	0.00014356	0.0011145	Setd5	SET domain containing 5 [Source:MGI Symbol;Acc:MGI:1920145]	protein_coding	6	113054326	113130396	1
ENSMUSG00000039298	2173.78	-0.288761	0.0722134	-3.99872	6.36851e-05	0.000557342	Cdk5rap2	CDK5 regulatory subunit associated protein 2 [Source:MGI Symbol;Acc:MGI:2384875]	protein_coding	4	70135093	70328680	-1
ENSMUSG00000020516	2036.02	-0.288559	0.0819926	-3.51932	0.000432648	0.00284922	Rps6kb1	ribosomal protein S6 kinase, polypeptide 1 [Source:MGI Symbol;Acc:MGI:1270849]	protein_coding	11	86389697	86435631	-1
ENSMUSG00000056367	326.417	-0.288558	0.110889	-2.60224	0.00926181	0.0349816	Actr3b	ARP3 actin-related protein 3B [Source:MGI Symbol;Acc:MGI:2661120]	protein_coding	5	25964995	26055686	1
ENSMUSG00000024299	2091.07	-0.288382	0.109193	-2.64104	0.00826529	0.0318677	Adamts10	a disintegrin-like and metallopeptidase (reprolysin type) with thrombospondin type 1 motif, 10 [Source:MGI Symbol;Acc:MGI:2449112]	protein_coding	17	33743178	33772756	1
ENSMUSG00000030876	2286.17	-0.288346	0.0809381	-3.56255	0.000367271	0.00249379	Mettl9	methyltransferase like 9 [Source:MGI Symbol;Acc:MGI:1914862]	protein_coding	7	120633668	120677552	1
ENSMUSG00000034187	2269.45	-0.288276	0.0824216	-3.49758	0.000469508	0.0030457	Nsf	N-ethylmaleimide sensitive fusion protein [Source:MGI Symbol;Acc:MGI:104560]	protein_coding	11	103712608	103844882	-1
ENSMUSG00000036940	1824.04	-0.288037	0.0681177	-4.22851	2.35241e-05	0.000237767	Kdm1a	lysine (K)-specific demethylase 1A [Source:MGI Symbol;Acc:MGI:1196256]	protein_coding	4	136277851	136330034	-1
ENSMUSG00000020328	1254.37	-0.287843	0.0912934	-3.15294	0.00161633	0.00841667	Nudcd2	NudC domain containing 2 [Source:MGI Symbol;Acc:MGI:1277103]	protein_coding	11	40624494	40630873	1
ENSMUSG00000020263	1224.89	-0.287461	0.0935708	-3.07212	0.00212545	0.0105968	Appl2	adaptor protein, phosphotyrosine interaction, PH domain and leucine zipper containing 2 [Source:MGI Symbol;Acc:MGI:2384914]	protein_coding	10	83435897	83484602	-1
ENSMUSG00000021171	6721.84	-0.287302	0.106233	-2.70445	0.00684174	0.0274195	Esyt2	extended synaptotagmin-like protein 2 [Source:MGI Symbol;Acc:MGI:1261845]	protein_coding	12	116244816	116354670	1
ENSMUSG00000024258	636.745	-0.287042	0.0966928	-2.9686	0.00299162	0.0139804	Polr2d	polymerase (RNA) II (DNA directed) polypeptide D [Source:MGI Symbol;Acc:MGI:1916491]	protein_coding	18	31922212	31929754	1
ENSMUSG00000042042	3331.62	-0.286947	0.068516	-4.18803	2.81392e-05	0.000276149	Csgalnact2	chondroitin sulfate N-acetylgalactosaminyltransferase 2 [Source:MGI Symbol;Acc:MGI:1926002]	protein_coding	6	118084413	118116101	-1
ENSMUSG00000063229	19248.3	-0.286077	0.104933	-2.72629	0.00640506	0.0259045	Ldha	lactate dehydrogenase A [Source:MGI Symbol;Acc:MGI:96759]	protein_coding	7	46490899	46505051	1
ENSMUSG00000054720	2366.92	-0.286039	0.102838	-2.78144	0.00541178	0.0226286	Lrrc8c	leucine rich repeat containing 8 family, member C [Source:MGI Symbol;Acc:MGI:2140839]	protein_coding	5	105667254	105760884	1
ENSMUSG00000029249	3652.47	-0.286036	0.106855	-2.67685	0.0074317	0.0293132	Rest	RE1-silencing transcription factor [Source:MGI Symbol;Acc:MGI:104897]	protein_coding	5	77413338	77434279	1
ENSMUSG00000033083	1707.13	-0.285943	0.0824082	-3.46983	0.000520785	0.00330003	Tbc1d4	TBC1 domain family, member 4 [Source:MGI Symbol;Acc:MGI:2429660]	protein_coding	14	101679796	101846627	-1
ENSMUSG00000022498	2018.08	-0.285159	0.0709778	-4.01757	5.88002e-05	0.000519742	Txndc11	thioredoxin domain containing 11 [Source:MGI Symbol;Acc:MGI:1923620]	protein_coding	16	10892775	10952514	-1
ENSMUSG00000030245	3105.74	-0.284896	0.0788262	-3.61422	0.00030125	0.00211169	Golt1b	golgi transport 1B [Source:MGI Symbol;Acc:MGI:1914214]	protein_coding	6	142332947	142349584	1
ENSMUSG00000024091	4234.4	-0.2846	0.0584425	-4.86975	1.11742e-06	1.69711e-05	Vapa	vesicle-associated membrane protein, associated protein A [Source:MGI Symbol;Acc:MGI:1353561]	protein_coding	17	65885322	65920550	-1
ENSMUSG00000030780	1078.35	-0.284365	0.0892454	-3.18632	0.00144094	0.00765609	Rusf1	RUS family member 1 [Source:MGI Symbol;Acc:MGI:2384572]	protein_coding	7	127870551	127897342	-1
ENSMUSG00000037072	10364	-0.284199	0.0832622	-3.4133	0.000641807	0.00395345	Selenof	selenoprotein F [Source:MGI Symbol;Acc:MGI:1927947]	protein_coding	3	144276065	144303441	1
ENSMUSG00000020888	822.124	-0.284151	0.0933997	-3.04231	0.00234772	0.0114708	Dvl2	dishevelled segment polarity protein 2 [Source:MGI Symbol;Acc:MGI:106613]	protein_coding	11	69891421	69903127	1
ENSMUSG00000028218	658.99	-0.283703	0.0947957	-2.99278	0.00276446	0.0130947	Cibar1	CBY1 interacting BAR domain containing 1 [Source:MGI Symbol;Acc:MGI:1915349]	protein_coding	4	12153409	12172015	-1
ENSMUSG00000057335	4620.83	-0.283686	0.0514693	-5.51175	3.55287e-08	8.06206e-07	Cep170	centrosomal protein 170 [Source:MGI Symbol;Acc:MGI:1918348]	protein_coding	1	176561219	176641633	-1
ENSMUSG00000069089	1364.83	-0.283437	0.0969593	-2.92326	0.0034639	0.0157953	Cdk7	cyclin-dependent kinase 7 [Source:MGI Symbol;Acc:MGI:102956]	protein_coding	13	100839139	100867447	-1
ENSMUSG00000054920	2213.18	-0.283435	0.0824256	-3.43868	0.00058456	0.00364382	Klhl5	kelch-like 5 [Source:MGI Symbol;Acc:MGI:1919028]	protein_coding	5	65264882	65325531	1
ENSMUSG00000042363	2664.09	-0.28286	0.0839758	-3.36836	0.000756178	0.004501	Lgalsl	lectin, galactoside binding-like [Source:MGI Symbol;Acc:MGI:1916114]	protein_coding	11	20773576	20781056	-1
ENSMUSG00000024043	742.916	-0.28249	0.100509	-2.81059	0.00494513	0.0210141	Arhgap28	Rho GTPase activating protein 28 [Source:MGI Symbol;Acc:MGI:2147003]	protein_coding	17	68149708	68311115	-1
ENSMUSG00000073563	1772.65	-0.281912	0.0530223	-5.31686	1.05574e-07	2.09361e-06	Csnk1g3	casein kinase 1, gamma 3 [Source:MGI Symbol;Acc:MGI:1917675]	protein_coding	18	53995194	54088620	1
ENSMUSG00000022248	348.765	-0.281861	0.111895	-2.51898	0.0117695	0.042376	Rad1	RAD1 checkpoint DNA exonuclease [Source:MGI Symbol;Acc:MGI:1316678]	protein_coding	15	10486104	10499149	1
ENSMUSG00000037012	4349.04	-0.281841	0.0928132	-3.03665	0.00239225	0.0116537	Hk1	hexokinase 1 [Source:MGI Symbol;Acc:MGI:96103]	protein_coding	10	62104634	62215687	-1
ENSMUSG00000034867	1838.13	-0.281416	0.0766005	-3.67382	0.000238955	0.00173541	Ankrd27	ankyrin repeat domain 27 (VPS9 domain) [Source:MGI Symbol;Acc:MGI:2444103]	protein_coding	7	35285669	35338651	1
ENSMUSG00000027309	2090.17	-0.278798	0.110012	-2.53424	0.0112693	0.0408439	4930402H24Rik	RIKEN cDNA 4930402H24 gene [Source:MGI Symbol;Acc:MGI:1923029]	protein_coding	2	130548120	130748326	-1
ENSMUSG00000012609	955.45	-0.278758	0.0910291	-3.0623	0.00219645	0.0108843	Ttll5	tubulin tyrosine ligase-like family, member 5 [Source:MGI Symbol;Acc:MGI:2443657]	protein_coding	12	85871433	86108667	1
ENSMUSG00000030127	2420	-0.278514	0.113226	-2.45981	0.0139012	0.0485689	Cops7a	COP9 signalosome subunit 7A [Source:MGI Symbol;Acc:MGI:1349400]	protein_coding	6	124935376	124942501	-1
ENSMUSG00000031232	3415.37	-0.278251	0.0560274	-4.96634	6.82276e-07	1.11415e-05	Magt1	magnesium transporter 1 [Source:MGI Symbol;Acc:MGI:1914325]	protein_coding	X	105011690	105055512	-1
ENSMUSG00000020149	9061.76	-0.277757	0.100802	-2.75546	0.00586104	0.0241726	Rab1a	RAB1A, member RAS oncogene family [Source:MGI Symbol;Acc:MGI:97842]	protein_coding	11	20151432	20176856	1
ENSMUSG00000038827	844.906	-0.277115	0.108687	-2.54966	0.0107828	0.0394546	Abitram	actin binding transcription modulator [Source:MGI Symbol;Acc:MGI:2677850]	protein_coding	4	56802345	56809601	1
ENSMUSG00000025262	801.808	-0.276705	0.0903881	-3.06129	0.00220382	0.0109117	Fam120c	family with sequence similarity 120, member C [Source:MGI Symbol;Acc:MGI:2387687]	protein_coding	X	150127171	150254838	1
ENSMUSG00000048100	664.066	-0.276573	0.0887222	-3.11729	0.00182522	0.00931456	Taf13	TATA-box binding protein associated factor 13 [Source:MGI Symbol;Acc:MGI:1913500]	protein_coding	3	108479014	108490538	1
ENSMUSG00000074513	566.916	-0.276105	0.0832372	-3.31709	0.000909602	0.00523511	Arfip1	ADP-ribosylation factor interacting protein 1 [Source:MGI Symbol;Acc:MGI:1277120]	protein_coding	3	84403400	84489932	-1
ENSMUSG00000024201	1265.84	-0.275754	0.0842446	-3.27326	0.00106315	0.00594021	Kdm4b	lysine (K)-specific demethylase 4B [Source:MGI Symbol;Acc:MGI:2442355]	protein_coding	17	56633062	56709870	1
ENSMUSG00000028433	3464.08	-0.274855	0.10822	-2.53978	0.0110921	0.0404061	Ubap2	ubiquitin-associated protein 2 [Source:MGI Symbol;Acc:MGI:1916176]	protein_coding	4	41194313	41275144	-1
ENSMUSG00000027429	1846.22	-0.274209	0.0697294	-3.93247	8.40789e-05	0.0007167	Sec23b	SEC23 homolog B, COPII coat complex component [Source:MGI Symbol;Acc:MGI:1350925]	protein_coding	2	144398149	144432669	1
ENSMUSG00000035293	1577.92	-0.274152	0.101058	-2.71281	0.00667147	0.0268214	G2e3	G2/M-phase specific E3 ubiquitin ligase [Source:MGI Symbol;Acc:MGI:2444298]	protein_coding	12	51394844	51423769	1
ENSMUSG00000015668	934.505	-0.273727	0.08323	-3.2888	0.00100616	0.00567983	Pdzd11	PDZ domain containing 11 [Source:MGI Symbol;Acc:MGI:1919871]	protein_coding	X	99666489	99670174	-1
ENSMUSG00000020114	4523.84	-0.273699	0.0830998	-3.29362	0.000989077	0.00561063	Cand1	cullin associated and neddylation disassociated 1 [Source:MGI Symbol;Acc:MGI:1261820]	protein_coding	10	119035160	119075960	-1
ENSMUSG00000016541	3772.61	-0.273674	0.0883293	-3.09833	0.00194612	0.00983509	Atxn10	ataxin 10 [Source:MGI Symbol;Acc:MGI:1859293]	protein_coding	15	85220446	85347413	1
ENSMUSG00000070426	1132.06	-0.272578	0.0869917	-3.13338	0.00172808	0.00889367	Rnf121	ring finger protein 121 [Source:MGI Symbol;Acc:MGI:1922462]	protein_coding	7	101668344	101714676	-1
ENSMUSG00000027357	720.74	-0.272464	0.101095	-2.69514	0.007036	0.0280609	Crls1	cardiolipin synthase 1 [Source:MGI Symbol;Acc:MGI:1913836]	protein_coding	2	132688586	132708705	1
ENSMUSG00000029836	1336.11	-0.272139	0.0924947	-2.94221	0.00325883	0.0150333	Cbx3	chromobox 3 [Source:MGI Symbol;Acc:MGI:108515]	protein_coding	6	51447340	51460684	1
ENSMUSG00000021236	1424.52	-0.272127	0.0816917	-3.33115	0.000864873	0.00503829	Entpd5	ectonucleoside triphosphate diphosphohydrolase 5 [Source:MGI Symbol;Acc:MGI:1321385]	protein_coding	12	84420631	84455803	-1
ENSMUSG00000025873	2577.24	-0.271786	0.0937421	-2.89929	0.00374008	0.0168077	Faf2	Fas associated factor family member 2 [Source:MGI Symbol;Acc:MGI:1923827]	protein_coding	13	54769597	54811876	1
ENSMUSG00000040234	2501.28	-0.271772	0.0880826	-3.08542	0.00203266	0.0102006	Tm7sf3	transmembrane 7 superfamily member 3 [Source:MGI Symbol;Acc:MGI:1914873]	protein_coding	6	146503850	146544322	-1
ENSMUSG00000039033	640.791	-0.27171	0.09139	-2.97309	0.00294819	0.0138055	Tasp1	taspase, threonine aspartase 1 [Source:MGI Symbol;Acc:MGI:1923062]	protein_coding	2	139675400	139908725	-1
ENSMUSG00000018068	1139.75	-0.271405	0.110897	-2.44736	0.0143907	0.0496944	Ints2	integrator complex subunit 2 [Source:MGI Symbol;Acc:MGI:1917672]	protein_coding	11	86101507	86148401	-1
ENSMUSG00000021595	3152.64	-0.271039	0.0831847	-3.25829	0.00112088	0.00620536	Nsun2	NOL1/NOP2/Sun domain family member 2 [Source:MGI Symbol;Acc:MGI:107252]	protein_coding	13	69681865	69783899	1
ENSMUSG00000033184	5325.09	-0.270873	0.0608988	-4.44792	8.67068e-06	9.91601e-05	Tmed7	transmembrane p24 trafficking protein 7 [Source:MGI Symbol;Acc:MGI:1913926]	protein_coding	18	46693302	46730602	-1
ENSMUSG00000009733	773.877	-0.270627	0.0822535	-3.29016	0.00100132	0.00566158	Tfcp2	transcription factor CP2 [Source:MGI Symbol;Acc:MGI:98509]	protein_coding	15	100395893	100449889	-1
ENSMUSG00000028101	1236.09	-0.270513	0.0664168	-4.07296	4.64204e-05	0.000425039	Pias3	protein inhibitor of activated STAT 3 [Source:MGI Symbol;Acc:MGI:1913126]	protein_coding	3	96603700	96613386	1
ENSMUSG00000020840	1843.23	-0.269883	0.101652	-2.65497	0.00793151	0.0308245	Blmh	bleomycin hydrolase [Source:MGI Symbol;Acc:MGI:1345186]	protein_coding	11	76815635	76878205	1
ENSMUSG00000047694	1482.75	-0.269705	0.0625076	-4.31476	1.59778e-05	0.000168691	Yipf6	Yip1 domain family, member 6 [Source:MGI Symbol;Acc:MGI:1925179]	protein_coding	X	97979922	97992623	1
ENSMUSG00000041684	704.301	-0.269601	0.095779	-2.81483	0.00488034	0.0207953	Bivm	basic, immunoglobulin-like variable motif containing [Source:MGI Symbol;Acc:MGI:2179809]	protein_coding	1	44158117	44183930	1
ENSMUSG00000022019	1775.74	-0.269465	0.0837113	-3.21898	0.00128648	0.0069676	Tdrd3	tudor domain containing 3 [Source:MGI Symbol;Acc:MGI:2444023]	protein_coding	14	87654075	87782940	1
ENSMUSG00000033964	2195.15	-0.269149	0.102144	-2.63499	0.00841387	0.0323537	Zbtb41	zinc finger and BTB domain containing 41 [Source:MGI Symbol;Acc:MGI:2444487]	protein_coding	1	139350026	139380743	1
ENSMUSG00000066149	1102.93	-0.268764	0.0904749	-2.97059	0.00297229	0.013907	Cdc26	cell division cycle 26 [Source:MGI Symbol;Acc:MGI:1913690]	protein_coding	4	62301891	62326879	-1
ENSMUSG00000029534	664.899	-0.268609	0.0951492	-2.82303	0.00475717	0.0203889	St7	suppression of tumorigenicity 7 [Source:MGI Symbol;Acc:MGI:1927450]	protein_coding	6	17692932	17943024	1
ENSMUSG00000019802	3368.74	-0.268266	0.0782512	-3.42827	0.00060744	0.00377007	Sec63	SEC63-like (S. cerevisiae) [Source:MGI Symbol;Acc:MGI:2155302]	protein_coding	10	42637492	42708510	1
ENSMUSG00000025512	1192.53	-0.268015	0.0843293	-3.17819	0.00148197	0.00783424	Chid1	chitinase domain containing 1 [Source:MGI Symbol;Acc:MGI:1915288]	protein_coding	7	141073049	141119770	-1
ENSMUSG00000037742	136226	-0.267806	0.07022	-3.81382	0.000136838	0.00107049	Eef1a1	eukaryotic translation elongation factor 1 alpha 1 [Source:MGI Symbol;Acc:MGI:1096881]	protein_coding	9	78385731	78396433	-1
ENSMUSG00000001700	952.424	-0.267683	0.0989514	-2.7052	0.00682633	0.0273887	Gramd3	GRAM domain containing 3 [Source:MGI Symbol;Acc:MGI:1914815]	protein_coding	18	56533409	56636864	1
ENSMUSG00000042688	3929.03	-0.267229	0.0697796	-3.82962	0.000128343	0.00102053	Mapk6	mitogen-activated protein kinase 6 [Source:MGI Symbol;Acc:MGI:1354946]	protein_coding	9	75276344	75317287	-1
ENSMUSG00000020917	5364.71	-0.267175	0.0769086	-3.47393	0.000512895	0.00326222	Acly	ATP citrate lyase [Source:MGI Symbol;Acc:MGI:103251]	protein_coding	11	100367179	100418826	-1
ENSMUSG00000057113	9133.75	-0.266703	0.0915178	-2.91422	0.00356575	0.0161826	Npm1	nucleophosmin 1 [Source:MGI Symbol;Acc:MGI:106184]	protein_coding	11	33102287	33113206	-1
ENSMUSG00000032481	4665.23	-0.266685	0.0868577	-3.07037	0.00213797	0.0106407	Smarcc1	SWI/SNF related, matrix associated, actin dependent regulator of chromatin, subfamily c, member 1 [Source:MGI Symbol;Acc:MGI:1203524]	protein_coding	9	109946776	110069246	1
ENSMUSG00000026991	1802.1	-0.266036	0.107261	-2.48026	0.0131286	0.0463113	Pkp4	plakophilin 4 [Source:MGI Symbol;Acc:MGI:109281]	protein_coding	2	58991194	59185552	1
ENSMUSG00000025135	1543.9	-0.265702	0.102877	-2.58273	0.0098023	0.0366374	Anapc11	anaphase promoting complex subunit 11 [Source:MGI Symbol;Acc:MGI:1913406]	protein_coding	11	120489247	120499024	1
ENSMUSG00000066043	1421.31	-0.265582	0.0837745	-3.1702	0.00152332	0.00801006	Phactr4	phosphatase and actin regulator 4 [Source:MGI Symbol;Acc:MGI:2140327]	protein_coding	4	132083234	132149800	-1
ENSMUSG00000074247	1738.37	-0.265528	0.0943116	-2.81543	0.00487124	0.0207769	Dda1	DET1 and DDB1 associated 1 [Source:MGI Symbol;Acc:MGI:1913748]	protein_coding	8	71921843	71928742	1
ENSMUSG00000026425	4112.26	-0.265333	0.0714306	-3.71455	0.000203562	0.00151477	Srgap2	SLIT-ROBO Rho GTPase activating protein 2 [Source:MGI Symbol;Acc:MGI:109605]	protein_coding	1	131212989	131455090	-1
ENSMUSG00000021360	1865.74	-0.263668	0.101624	-2.59455	0.00947151	0.035633	Gcnt2	glucosaminyl (N-acetyl) transferase 2, I-branching enzyme [Source:MGI Symbol;Acc:MGI:1100870]	protein_coding	13	41013230	41114368	1
ENSMUSG00000034401	897.461	-0.263098	0.0780615	-3.37039	0.000750616	0.00448417	Spata6	spermatogenesis associated 6 [Source:MGI Symbol;Acc:MGI:1915196]	protein_coding	4	111577181	111686381	1
ENSMUSG00000071647	1831.13	-0.262853	0.0598567	-4.39138	1.12632e-05	0.00012459	Eml3	echinoderm microtubule associated protein like 3 [Source:MGI Symbol;Acc:MGI:2387612]	protein_coding	19	8906916	8918946	1
ENSMUSG00000027763	21556.4	-0.261433	0.0777495	-3.3625	0.000772405	0.0045857	Mbnl1	muscleblind like splicing factor 1 [Source:MGI Symbol;Acc:MGI:1928482]	protein_coding	3	60380251	60537171	1
ENSMUSG00000032047	2608.31	-0.261353	0.0748795	-3.49032	0.000482445	0.0031068	Acat1	acetyl-Coenzyme A acetyltransferase 1 [Source:MGI Symbol;Acc:MGI:87870]	protein_coding	9	53491822	53521682	-1
ENSMUSG00000034543	2112.89	-0.260758	0.0772792	-3.37424	0.000740201	0.00444276	Morc2a	microrchidia 2A [Source:MGI Symbol;Acc:MGI:1921772]	protein_coding	11	3599191	3640477	1
ENSMUSG00000014349	3837.53	-0.260631	0.0976191	-2.66987	0.00758796	0.0298277	Ube2z	ubiquitin-conjugating enzyme E2Z [Source:MGI Symbol;Acc:MGI:1343160]	protein_coding	11	95938258	95956214	-1
ENSMUSG00000026502	2302.43	-0.260274	0.0924139	-2.8164	0.00485654	0.0207374	Desi2	desumoylating isopeptidase 2 [Source:MGI Symbol;Acc:MGI:1926075]	protein_coding	1	178014983	178084867	1
ENSMUSG00000038291	693.8	-0.25989	0.0947326	-2.7434	0.00608062	0.0248638	Snx25	sorting nexin 25 [Source:MGI Symbol;Acc:MGI:2142610]	protein_coding	8	46486298	46605196	-1
ENSMUSG00000021072	3311.7	-0.259447	0.0680291	-3.81377	0.000136865	0.00107049	Tmx1	thioredoxin-related transmembrane protein 1 [Source:MGI Symbol;Acc:MGI:1919986]	protein_coding	12	70499869	70514814	1
ENSMUSG00000035227	3136.39	-0.25943	0.0807059	-3.21451	0.00130669	0.00705714	Spcs2	signal peptidase complex subunit 2 homolog (S. cerevisiae) [Source:MGI Symbol;Acc:MGI:1913874]	protein_coding	7	99486776	99512669	-1
ENSMUSG00000055371	1610.41	-0.258825	0.0969573	-2.66947	0.00759699	0.0298422	Stam2	signal transducing adaptor molecule (SH3 domain and ITAM motif) 2 [Source:MGI Symbol;Acc:MGI:1929100]	protein_coding	2	52581676	52632293	-1
ENSMUSG00000034994	70654.2	-0.258647	0.102764	-2.5169	0.0118392	0.0425603	Eef2	eukaryotic translation elongation factor 2 [Source:MGI Symbol;Acc:MGI:95288]	protein_coding	10	81012465	81018332	1
ENSMUSG00000041215	1910.71	-0.258479	0.0759509	-3.40324	0.000665917	0.00406922	Yeats2	YEATS domain containing 2 [Source:MGI Symbol;Acc:MGI:2447762]	protein_coding	16	19959813	20051323	1
ENSMUSG00000026277	2719.16	-0.258265	0.103979	-2.48382	0.0129983	0.0459927	Stk25	serine/threonine kinase 25 (yeast) [Source:MGI Symbol;Acc:MGI:1891699]	protein_coding	1	93547473	93586381	-1
ENSMUSG00000025362	12395.3	-0.258185	0.0804013	-3.21121	0.00132177	0.00712288	Rps26	ribosomal protein S26 [Source:MGI Symbol;Acc:MGI:1351628]	protein_coding	10	128460403	128462616	-1
ENSMUSG00000041638	4478.69	-0.257745	0.0643409	-4.00593	6.17729e-05	0.000542675	Gcn1	GCN1 activator of EIF2AK4 [Source:MGI Symbol;Acc:MGI:2444248]	protein_coding	5	115703313	115760713	1
ENSMUSG00000028394	1229.5	-0.256585	0.0920127	-2.78858	0.00529395	0.0222168	Pole3	polymerase (DNA directed), epsilon 3 (p17 subunit) [Source:MGI Symbol;Acc:MGI:1933378]	protein_coding	4	62440886	62443305	-1
ENSMUSG00000068039	6370.82	-0.255982	0.0701615	-3.64846	0.000263815	0.00188569	Tcp1	t-complex protein 1 [Source:MGI Symbol;Acc:MGI:98535]	protein_coding	17	13134588	13143954	1
ENSMUSG00000031012	2416.56	-0.255634	0.0979163	-2.61074	0.00903476	0.0342706	Cask	calcium/calmodulin-dependent serine protein kinase (MAGUK family) [Source:MGI Symbol;Acc:MGI:1309489]	protein_coding	X	13383319	13717606	-1
ENSMUSG00000006390	2365.4	-0.255008	0.0934275	-2.72947	0.00634364	0.0257377	Elovl1	elongation of very long chain fatty acids (FEN1/Elo2, SUR4/Elo3, yeast)-like 1 [Source:MGI Symbol;Acc:MGI:1858959]	protein_coding	4	118285290	118290150	1
ENSMUSG00000021474	1969.17	-0.254912	0.074382	-3.42707	0.000610139	0.00378069	Sfxn1	sideroflexin 1 [Source:MGI Symbol;Acc:MGI:2137677]	protein_coding	13	54225888	54262361	1
ENSMUSG00000026740	1961.09	-0.254883	0.085342	-2.98661	0.00282092	0.0133018	Dnajc1	DnaJ heat shock protein family (Hsp40) member C1 [Source:MGI Symbol;Acc:MGI:103268]	protein_coding	2	18200465	18397641	-1
ENSMUSG00000039585	3855.36	-0.253953	0.0804915	-3.15503	0.00160481	0.00836423	Myo9a	myosin IXa [Source:MGI Symbol;Acc:MGI:107735]	protein_coding	9	59658179	59836149	1
ENSMUSG00000040407	3954.18	-0.253509	0.0889862	-2.84886	0.00438764	0.0190757	Akap9	A kinase (PRKA) anchor protein (yotiao) 9 [Source:MGI Symbol;Acc:MGI:2178217]	protein_coding	5	3978054	4131310	1
ENSMUSG00000021012	2897.86	-0.253383	0.0470556	-5.38475	7.25437e-08	1.50623e-06	Zc3h14	zinc finger CCCH type containing 14 [Source:MGI Symbol;Acc:MGI:1919824]	protein_coding	12	98713223	98754012	1
ENSMUSG00000045482	6499.54	-0.253116	0.0569239	-4.44657	8.72524e-06	9.96848e-05	Trrap	transformation/transcription domain-associated protein [Source:MGI Symbol;Acc:MGI:2153272]	protein_coding	5	144704542	144796588	1
ENSMUSG00000045302	2509.73	-0.25308	0.0499973	-5.06187	4.15165e-07	7.13612e-06	Preb	prolactin regulatory element binding [Source:MGI Symbol;Acc:MGI:1355326]	protein_coding	5	31108197	31117705	-1
ENSMUSG00000021192	1730.93	-0.252892	0.0827753	-3.05517	0.00224935	0.0110846	Golga5	golgi autoantigen, golgin subfamily a, 5 [Source:MGI Symbol;Acc:MGI:1351475]	protein_coding	12	102435394	102464166	1
ENSMUSG00000034158	10688.5	-0.252592	0.103122	-2.44944	0.0143077	0.0495719	Lrrc58	leucine rich repeat containing 58 [Source:MGI Symbol;Acc:MGI:2443542]	protein_coding	16	37688751	37709220	1
ENSMUSG00000020780	2412.45	-0.252422	0.0954221	-2.64532	0.00816148	0.0315098	Srp68	signal recognition particle 68 [Source:MGI Symbol;Acc:MGI:1917447]	protein_coding	11	116135992	116165043	-1
ENSMUSG00000006398	1503.8	-0.252355	0.0907473	-2.78085	0.00542166	0.0226451	Cdc20	cell division cycle 20 [Source:MGI Symbol;Acc:MGI:1859866]	protein_coding	4	118290098	118294549	-1
ENSMUSG00000024369	718.152	-0.252027	0.0709027	-3.55455	0.000378632	0.00255883	Nelfe	negative elongation factor complex member E, Rdbp [Source:MGI Symbol;Acc:MGI:102744]	protein_coding	17	35069367	35075348	1
ENSMUSG00000033542	1101.58	-0.251349	0.100478	-2.50153	0.0123657	0.0441216	Arhgef5	Rho guanine nucleotide exchange factor (GEF) 5 [Source:MGI Symbol;Acc:MGI:1858952]	protein_coding	6	43242516	43266254	1
ENSMUSG00000016664	3500.14	-0.251291	0.0751822	-3.34243	0.000830482	0.00487007	Pacsin2	protein kinase C and casein kinase substrate in neurons 2 [Source:MGI Symbol;Acc:MGI:1345153]	protein_coding	15	83259808	83348807	-1
ENSMUSG00000018076	8140.4	-0.250867	0.0659349	-3.80477	0.000141937	0.0011034	Med13l	mediator complex subunit 13-like [Source:MGI Symbol;Acc:MGI:2670178]	protein_coding	5	118698744	118903503	1
ENSMUSG00000062590	544.695	-0.250832	0.0871857	-2.87699	0.00401492	0.0177442	Armc9	armadillo repeat containing 9 [Source:MGI Symbol;Acc:MGI:1926045]	protein_coding	1	86082502	86206006	1
ENSMUSG00000021033	1044.37	-0.25011	0.0962945	-2.59734	0.00939475	0.035379	Gstz1	glutathione transferase zeta 1 (maleylacetoacetate isomerase) [Source:MGI Symbol;Acc:MGI:1341859]	protein_coding	12	87193939	87211497	1
ENSMUSG00000038324	5104.66	-0.250059	0.0736054	-3.3973	0.000680546	0.00414317	Trpc4ap	transient receptor potential cation channel, subfamily C, member 4 associated protein [Source:MGI Symbol;Acc:MGI:1930751]	protein_coding	2	155476191	155534304	-1
ENSMUSG00000025812	1442.41	-0.250038	0.0962818	-2.59694	0.00940576	0.0354088	Pard3	par-3 family cell polarity regulator [Source:MGI Symbol;Acc:MGI:2135608]	protein_coding	8	127790643	128338767	1
ENSMUSG00000022246	2752.49	-0.24937	0.0914039	-2.72822	0.00636766	0.0257805	Rai14	retinoic acid induced 14 [Source:MGI Symbol;Acc:MGI:1922896]	protein_coding	15	10569055	10714710	-1
ENSMUSG00000018846	4203.14	-0.24926	0.0696993	-3.57622	0.000348593	0.00238247	Pank3	pantothenate kinase 3 [Source:MGI Symbol;Acc:MGI:2387464]	protein_coding	11	35660311	35682112	1
ENSMUSG00000029176	2476.76	-0.248965	0.0972635	-2.55969	0.0104764	0.038567	Anapc4	anaphase promoting complex subunit 4 [Source:MGI Symbol;Acc:MGI:1098673]	protein_coding	5	52991354	53025139	1
ENSMUSG00000020661	4926.74	-0.248848	0.072298	-3.44197	0.000577488	0.00360365	Dnmt3a	DNA methyltransferase 3A [Source:MGI Symbol;Acc:MGI:1261827]	protein_coding	12	3856007	3964443	1
ENSMUSG00000026779	506.432	-0.248779	0.0915431	-2.71761	0.00657544	0.0264817	Mastl	microtubule associated serine/threonine kinase-like [Source:MGI Symbol;Acc:MGI:1914371]	protein_coding	2	23005618	23046036	-1
ENSMUSG00000041570	3498.55	-0.248701	0.101512	-2.44996	0.0142872	0.049542	Camsap2	calmodulin regulated spectrin-associated protein family, member 2 [Source:MGI Symbol;Acc:MGI:1922434]	protein_coding	1	136195861	136273842	-1
ENSMUSG00000024687	3457.69	-0.248671	0.0942227	-2.63918	0.00831069	0.032032	Osbp	oxysterol binding protein [Source:MGI Symbol;Acc:MGI:97447]	protein_coding	19	11943305	11971476	1
ENSMUSG00000005566	5002.14	-0.2481	0.0860812	-2.88216	0.00394955	0.0175024	Trim28	tripartite motif-containing 28 [Source:MGI Symbol;Acc:MGI:109274]	protein_coding	7	12733041	12764962	1
ENSMUSG00000046541	843.256	-0.248091	0.0782585	-3.17015	0.0015236	0.00801006	Zfp526	zinc finger protein 526 [Source:MGI Symbol;Acc:MGI:2445181]	protein_coding	7	24920850	24926932	1
ENSMUSG00000031691	3442.77	-0.247573	0.0771399	-3.2094	0.00133012	0.00716043	Tnpo2	transportin 2 (importin 3, karyopherin beta 2b) [Source:MGI Symbol;Acc:MGI:2384849]	protein_coding	8	85763544	85784212	1
ENSMUSG00000051579	2215.31	-0.247024	0.0960337	-2.57227	0.0101035	0.0374814	Tceal8	transcription elongation factor A (SII)-like 8 [Source:MGI Symbol;Acc:MGI:1913934]	protein_coding	X	135069733	135073091	-1
ENSMUSG00000062270	5750.84	-0.245589	0.0684507	-3.58783	0.000333441	0.00229668	Morf4l1	mortality factor 4 like 1 [Source:MGI Symbol;Acc:MGI:1096551]	protein_coding	9	89973718	89996827	-1
ENSMUSG00000021824	2062.86	-0.245311	0.0630556	-3.89039	0.000100081	0.000833309	Ap3m1	adaptor-related protein complex 3, mu 1 subunit [Source:MGI Symbol;Acc:MGI:1929212]	protein_coding	14	21081510	21102576	-1
ENSMUSG00000060992	3484.72	-0.244989	0.0702672	-3.48653	0.000489322	0.00314052	Copz1	coatomer protein complex, subunit zeta 1 [Source:MGI Symbol;Acc:MGI:1929063]	protein_coding	15	103181141	103208295	1
ENSMUSG00000003131	4526.26	-0.244806	0.0830197	-2.94878	0.00319035	0.0147589	Pafah1b2	platelet-activating factor acetylhydrolase, isoform 1b, subunit 2 [Source:MGI Symbol;Acc:MGI:108415]	protein_coding	9	45874157	45923988	-1
ENSMUSG00000027074	3159.87	-0.244594	0.0779194	-3.13907	0.00169485	0.00874617	Slc43a3	solute carrier family 43, member 3 [Source:MGI Symbol;Acc:MGI:1931054]	protein_coding	2	84766923	84788853	1
ENSMUSG00000024220	830.085	-0.243696	0.0989227	-2.4635	0.0137588	0.048179	Zfp523	zinc finger protein 523 [Source:MGI Symbol;Acc:MGI:2687278]	protein_coding	17	28396103	28424860	1
ENSMUSG00000039801	1506.33	-0.243225	0.0972298	-2.50154	0.0123653	0.0441216	Cplane1	ciliogenesis and planar polarity effector 1 [Source:MGI Symbol;Acc:MGI:1920942]	protein_coding	15	8198590	8300642	1
ENSMUSG00000020484	5785.65	-0.243156	0.0726639	-3.34631	0.000818942	0.0048221	Xbp1	X-box binding protein 1 [Source:MGI Symbol;Acc:MGI:98970]	protein_coding	11	5470659	5475893	1
ENSMUSG00000015133	3187.12	-0.243135	0.0852774	-2.85111	0.00435671	0.0189628	Lrrk1	leucine-rich repeat kinase 1 [Source:MGI Symbol;Acc:MGI:2142227]	protein_coding	7	65876660	66038098	-1
ENSMUSG00000030870	3129.49	-0.242936	0.0942984	-2.57625	0.00998779	0.037159	Ubfd1	ubiquitin family domain containing 1 [Source:MGI Symbol;Acc:MGI:107301]	protein_coding	7	121666398	121681417	1
ENSMUSG00000053774	4553.85	-0.242496	0.0813015	-2.98268	0.00285737	0.013435	Ubxn7	UBX domain protein 7 [Source:MGI Symbol;Acc:MGI:2146388]	protein_coding	16	32151075	32212565	1
ENSMUSG00000071649	1355.25	-0.242465	0.0861892	-2.81317	0.00490559	0.0208692	B3gat3	beta-1,3-glucuronyltransferase 3 (glucuronosyltransferase I) [Source:MGI Symbol;Acc:MGI:1919977]	protein_coding	19	8897738	8904600	1
ENSMUSG00000022749	2045.02	-0.242346	0.0928487	-2.61012	0.00905116	0.0343215	Tbc1d23	TBC1 domain family, member 23 [Source:MGI Symbol;Acc:MGI:1914831]	protein_coding	16	56989225	57051867	-1
ENSMUSG00000038072	1146.72	-0.241893	0.0744983	-3.24696	0.00116644	0.00642355	Galnt11	polypeptide N-acetylgalactosaminyltransferase 11 [Source:MGI Symbol;Acc:MGI:2444392]	protein_coding	5	25426902	25470916	1
ENSMUSG00000030180	4111.58	-0.24163	0.0738526	-3.27179	0.0010687	0.00596832	Kdm5a	lysine (K)-specific demethylase 5A [Source:MGI Symbol;Acc:MGI:2136980]	protein_coding	6	120341085	120421535	1
ENSMUSG00000037058	3635.29	-0.241315	0.0661806	-3.64632	0.000266027	0.0018984	Paip2	polyadenylate-binding protein-interacting protein 2 [Source:MGI Symbol;Acc:MGI:1915119]	protein_coding	18	35731670	35750240	1
ENSMUSG00000047153	2139.33	-0.241131	0.0811463	-2.97156	0.00296291	0.0138688	Khnyn	KH and NYN domain containing [Source:MGI Symbol;Acc:MGI:2451333]	protein_coding	14	56122404	56136232	1
ENSMUSG00000044221	2115.81	-0.24074	0.0840155	-2.86542	0.00416459	0.0182302	Grsf1	G-rich RNA sequence binding factor 1 [Source:MGI Symbol;Acc:MGI:106479]	protein_coding	5	88807307	88824030	-1
ENSMUSG00000039473	3790.65	-0.24037	0.0671306	-3.58063	0.000342764	0.00235102	Ubn1	ubinuclein 1 [Source:MGI Symbol;Acc:MGI:1891307]	protein_coding	16	4867921	4904153	1
ENSMUSG00000039046	1623.57	-0.239912	0.0809397	-2.96409	0.00303582	0.0141352	Usp6nl	USP6 N-terminal like [Source:MGI Symbol;Acc:MGI:2138893]	protein_coding	2	6327478	6451201	1
ENSMUSG00000034544	1485.48	-0.239838	0.0616843	-3.88815	0.00010101	0.00083982	Rsrc1	arginine/serine-rich coiled-coil 1 [Source:MGI Symbol;Acc:MGI:1914130]	protein_coding	3	66888723	67265729	1
ENSMUSG00000068739	2220.41	-0.239424	0.0785585	-3.04772	0.00230588	0.0113146	Sars	seryl-aminoacyl-tRNA synthetase [Source:MGI Symbol;Acc:MGI:102809]	protein_coding	3	108332181	108352525	-1
ENSMUSG00000048833	2943.29	-0.239388	0.0940687	-2.54482	0.0109333	0.0399033	Slc39a9	solute carrier family 39 (zinc transporter), member 9 [Source:MGI Symbol;Acc:MGI:1914820]	protein_coding	12	80690657	80730116	1
ENSMUSG00000043384	874.935	-0.238992	0.0851984	-2.80512	0.00502972	0.0212868	Gprasp1	G protein-coupled receptor associated sorting protein 1 [Source:MGI Symbol;Acc:MGI:1917418]	protein_coding	X	134643482	134704223	1
ENSMUSG00000044452	1588.72	-0.238557	0.0920134	-2.59264	0.00952428	0.0357846	Zfp507	zinc finger protein 507 [Source:MGI Symbol;Acc:MGI:1916378]	protein_coding	7	35471768	35502428	-1
ENSMUSG00000027312	3424.09	-0.238253	0.0791806	-3.00899	0.00262122	0.0125195	Atrn	attractin [Source:MGI Symbol;Acc:MGI:1341628]	protein_coding	2	130748415	130872253	1
ENSMUSG00000052428	1856.85	-0.237502	0.0808076	-2.9391	0.00329168	0.0151605	Tmco1	transmembrane and coiled-coil domains 1 [Source:MGI Symbol;Acc:MGI:1921173]	protein_coding	1	167135947	167161547	1
ENSMUSG00000022914	3754.45	-0.237386	0.0969497	-2.44855	0.0143433	0.0495756	Brwd1	bromodomain and WD repeat domain containing 1 [Source:MGI Symbol;Acc:MGI:1890651]	protein_coding	16	95793292	95883726	-1
ENSMUSG00000034848	573.959	-0.237247	0.0854017	-2.77801	0.00546931	0.0228276	Ttc21b	tetratricopeptide repeat domain 21B [Source:MGI Symbol;Acc:MGI:1920918]	protein_coding	2	66014671	66086961	-1
ENSMUSG00000022684	1681.04	-0.236625	0.087698	-2.69818	0.00697189	0.0278342	Bfar	bifunctional apoptosis regulator [Source:MGI Symbol;Acc:MGI:1914368]	protein_coding	16	13489722	13521476	1
ENSMUSG00000054942	474.43	-0.23618	0.096212	-2.45478	0.0140969	0.0490487	Miga1	mitoguardin 1 [Source:MGI Symbol;Acc:MGI:1924567]	protein_coding	3	151979486	152046044	-1
ENSMUSG00000034757	1311.67	-0.235743	0.0875165	-2.6937	0.00706637	0.0281438	Tmub2	transmembrane and ubiquitin-like domain containing 2 [Source:MGI Symbol;Acc:MGI:1919303]	protein_coding	11	102175757	102180063	1
ENSMUSG00000039128	1559.11	-0.235719	0.0794736	-2.966	0.00301699	0.0140703	Cdc123	cell division cycle 123 [Source:MGI Symbol;Acc:MGI:2138811]	protein_coding	2	5799105	5849975	-1
ENSMUSG00000024073	14017.9	-0.235422	0.0622793	-3.78009	0.000156769	0.00120082	Birc6	baculoviral IAP repeat-containing 6 [Source:MGI Symbol;Acc:MGI:1276108]	protein_coding	17	74835290	75010351	1
ENSMUSG00000047996	681.656	-0.235383	0.0942187	-2.49826	0.0124804	0.0444477	Prrg1	proline rich Gla (G-carboxyglutamic acid) 1 [Source:MGI Symbol;Acc:MGI:1917364]	protein_coding	X	77493219	77627502	-1
ENSMUSG00000038816	865.074	-0.235294	0.0953706	-2.46715	0.0136193	0.0477633	Ctnnal1	catenin (cadherin associated protein), alpha-like 1 [Source:MGI Symbol;Acc:MGI:1859649]	protein_coding	4	56810935	56865188	-1
ENSMUSG00000007670	6839.17	-0.234436	0.0679496	-3.45015	0.000560284	0.00351924	Khsrp	KH-type splicing regulatory protein [Source:MGI Symbol;Acc:MGI:1336214]	protein_coding	17	57328051	57338522	-1
ENSMUSG00000039967	3148.81	-0.234151	0.0940593	-2.4894	0.012796	0.045417	Zfp292	zinc finger protein 292 [Source:MGI Symbol;Acc:MGI:1353423]	protein_coding	4	34803113	34882960	-1
ENSMUSG00000031583	2519.84	-0.23378	0.0841133	-2.77934	0.00544689	0.0227423	Wrn	Werner syndrome RecQ like helicase [Source:MGI Symbol;Acc:MGI:109635]	protein_coding	8	33724412	33875555	-1
ENSMUSG00000005610	40472.5	-0.232457	0.0693743	-3.35076	0.000805892	0.00475257	Eif4g2	eukaryotic translation initiation factor 4, gamma 2 [Source:MGI Symbol;Acc:MGI:109207]	protein_coding	7	110666957	110682237	-1
ENSMUSG00000053950	1463.6	-0.231965	0.0948405	-2.44584	0.0144515	0.0498595	Adnp2	ADNP homeobox 2 [Source:MGI Symbol;Acc:MGI:2448562]	protein_coding	18	80169526	80194697	-1
ENSMUSG00000021556	1766.14	-0.23178	0.0806743	-2.87303	0.00406555	0.0178922	Golm1	golgi membrane protein 1 [Source:MGI Symbol;Acc:MGI:1917329]	protein_coding	13	59782440	59823625	-1
ENSMUSG00000058655	12258.5	-0.231521	0.0818813	-2.82751	0.00469111	0.0201434	Eif4b	eukaryotic translation initiation factor 4B [Source:MGI Symbol;Acc:MGI:95304]	protein_coding	15	101982208	102005608	1
ENSMUSG00000025967	9230.27	-0.231462	0.0931967	-2.48358	0.0130068	0.0460087	Eef1b2	eukaryotic translation elongation factor 1 beta 2 [Source:MGI Symbol;Acc:MGI:1929520]	protein_coding	1	63215984	63219645	1
ENSMUSG00000024242	2161.51	-0.231453	0.0666794	-3.47113	0.000518273	0.00328774	Map4k3	mitogen-activated protein kinase kinase kinase kinase 3 [Source:MGI Symbol;Acc:MGI:2154405]	protein_coding	17	80887941	81035914	-1
ENSMUSG00000028468	2709.43	-0.231018	0.0710828	-3.24999	0.00115409	0.00636467	Rgp1	RAB6A GEF compex partner 1 [Source:MGI Symbol;Acc:MGI:1915956]	protein_coding	4	43578715	43587487	1
ENSMUSG00000074582	3877.56	-0.230611	0.0861412	-2.67713	0.00742556	0.0293018	Arfgef2	ADP-ribosylation factor guanine nucleotide-exchange factor 2 (brefeldin A-inhibited) [Source:MGI Symbol;Acc:MGI:2139354]	protein_coding	2	166647508	166739972	1
ENSMUSG00000006906	811.524	-0.230432	0.0843359	-2.73232	0.00628906	0.0255524	Stambp	STAM binding protein [Source:MGI Symbol;Acc:MGI:1917777]	protein_coding	6	83520193	83549711	-1
ENSMUSG00000031529	5092.82	-0.230251	0.0685872	-3.35706	0.000787763	0.00466242	Tnks	tankyrase, TRF1-interacting ankyrin-related ADP-ribose polymerase [Source:MGI Symbol;Acc:MGI:1341087]	protein_coding	8	35293614	35432844	-1
ENSMUSG00000021807	2516.49	-0.230085	0.0711281	-3.2348	0.00121726	0.00666187	Rtraf	RNA transcription, translation and transport factor [Source:MGI Symbol;Acc:MGI:1915295]	protein_coding	14	19861419	19873892	-1
ENSMUSG00000010045	1188.77	-0.230008	0.0826828	-2.78181	0.00540571	0.0226114	Tmem115	transmembrane protein 115 [Source:MGI Symbol;Acc:MGI:1930765]	protein_coding	9	107411144	107415872	1
ENSMUSG00000027002	4715.74	-0.229784	0.0923901	-2.48711	0.0128786	0.0456255	Nckap1	NCK-associated protein 1 [Source:MGI Symbol;Acc:MGI:1355333]	protein_coding	2	80330856	80411724	-1
ENSMUSG00000019433	1510.76	-0.229574	0.0793925	-2.89163	0.00383248	0.0171053	Gipc1	GIPC PDZ domain containing family, member 1 [Source:MGI Symbol;Acc:MGI:1926252]	protein_coding	8	84379306	84391323	1
ENSMUSG00000020537	1106.41	-0.229117	0.0811045	-2.82497	0.00472856	0.0202738	Drg2	developmentally regulated GTP binding protein 2 [Source:MGI Symbol;Acc:MGI:1342307]	protein_coding	11	60345417	60359580	1
ENSMUSG00000053094	2524	-0.229069	0.0912843	-2.5094	0.0120937	0.0433395	Tmem248	transmembrane protein 248 [Source:MGI Symbol;Acc:MGI:1918917]	protein_coding	5	130245922	130272606	1
ENSMUSG00000063576	2855.77	-0.228877	0.0771307	-2.96739	0.00300337	0.0140222	Klhdc3	kelch domain containing 3 [Source:MGI Symbol;Acc:MGI:2651568]	protein_coding	17	46985476	46991840	-1
ENSMUSG00000031979	1342	-0.228305	0.0818646	-2.78881	0.00529016	0.022209	Cog2	component of oligomeric golgi complex 2 [Source:MGI Symbol;Acc:MGI:1923582]	protein_coding	8	125247506	125278747	1
ENSMUSG00000050565	5269.88	-0.228115	0.0681005	-3.34969	0.00080903	0.00476862	Tor1aip2	torsin A interacting protein 2 [Source:MGI Symbol;Acc:MGI:3582695]	protein_coding	1	155911149	155944607	1
ENSMUSG00000063317	1563.82	-0.228049	0.0676373	-3.37164	0.000747222	0.00447136	Usp31	ubiquitin specific peptidase 31 [Source:MGI Symbol;Acc:MGI:1923429]	protein_coding	7	121241244	121306476	-1
ENSMUSG00000057133	2755.95	-0.22767	0.0866699	-2.62686	0.00861766	0.0329826	Chd6	chromodomain helicase DNA binding protein 6 [Source:MGI Symbol;Acc:MGI:1918639]	protein_coding	2	160788898	160950995	-1
ENSMUSG00000042682	1799.15	-0.226843	0.0799138	-2.8386	0.00453121	0.019596	Selenok	selenoprotein K [Source:MGI Symbol;Acc:MGI:1931466]	protein_coding	14	29690265	29697619	1
ENSMUSG00000001783	2932.62	-0.225946	0.0891129	-2.53551	0.0112285	0.0407476	Rtcb	RNA 2',3'-cyclic phosphate and 5'-OH ligase [Source:MGI Symbol;Acc:MGI:106379]	protein_coding	10	85774501	85793687	-1
ENSMUSG00000000001	5109.87	-0.225909	0.0441493	-5.11692	3.10568e-07	5.46086e-06	Gnai3	guanine nucleotide binding protein (G protein), alpha inhibiting 3 [Source:MGI Symbol;Acc:MGI:95773]	protein_coding	3	108014596	108053462	-1
ENSMUSG00000040359	1402.64	-0.22561	0.0803722	-2.80706	0.00499956	0.0211826	Ufl1	UFM1 specific ligase 1 [Source:MGI Symbol;Acc:MGI:1914740]	protein_coding	4	25248600	25281821	-1
ENSMUSG00000030774	1524.38	-0.225078	0.0811596	-2.77327	0.00554954	0.0231095	Pak1	p21 (RAC1) activated kinase 1 [Source:MGI Symbol;Acc:MGI:1339975]	protein_coding	7	97437748	97561588	1
ENSMUSG00000070923	7017.39	-0.224836	0.0698631	-3.21823	0.00128985	0.00698259	Klhl9	kelch-like 9 [Source:MGI Symbol;Acc:MGI:2180122]	protein_coding	4	88636529	88640702	-1
ENSMUSG00000016520	926.297	-0.224829	0.0805089	-2.7926	0.0052287	0.0220008	Lnx2	ligand of numb-protein X 2 [Source:MGI Symbol;Acc:MGI:2155959]	protein_coding	5	146953465	147013396	-1
ENSMUSG00000026799	472.191	-0.22475	0.0886206	-2.53609	0.0112099	0.0407297	Med27	mediator complex subunit 27 [Source:MGI Symbol;Acc:MGI:1916225]	protein_coding	2	29236831	29414805	1
ENSMUSG00000013622	1054.93	-0.224515	0.08352	-2.68815	0.00718486	0.028505	Atraid	all-trans retinoic acid induced differentiation factor [Source:MGI Symbol;Acc:MGI:1918918]	protein_coding	5	31205656	31211967	1
ENSMUSG00000032557	1966.72	-0.224321	0.0736392	-3.04622	0.0023174	0.011346	Uba5	ubiquitin-like modifier activating enzyme 5 [Source:MGI Symbol;Acc:MGI:1913913]	protein_coding	9	103923798	103940333	-1
ENSMUSG00000039270	3455.51	-0.223905	0.0674584	-3.31916	0.000902895	0.00520957	Megf9	multiple EGF-like-domains 9 [Source:MGI Symbol;Acc:MGI:1918264]	protein_coding	4	70345302	70453232	-1
ENSMUSG00000031918	2202.92	-0.223757	0.07935	-2.81988	0.00480414	0.0205365	Mtmr2	myotubularin related protein 2 [Source:MGI Symbol;Acc:MGI:1924366]	protein_coding	9	13659706	13717777	1
ENSMUSG00000055491	2231.94	-0.223495	0.0553581	-4.03727	5.40768e-05	0.000485472	Pprc1	peroxisome proliferative activated receptor, gamma, coactivator-related 1 [Source:MGI Symbol;Acc:MGI:2385096]	protein_coding	19	46033325	46061354	1
ENSMUSG00000027878	11172.3	-0.222742	0.0704335	-3.16244	0.00156452	0.00819519	Notch2	notch 2 [Source:MGI Symbol;Acc:MGI:97364]	protein_coding	3	97920843	98057677	1
ENSMUSG00000015889	4109.8	-0.222177	0.0868916	-2.55694	0.0105597	0.0388486	Lta4h	leukotriene A4 hydrolase [Source:MGI Symbol;Acc:MGI:96836]	protein_coding	10	93289273	93320737	1
ENSMUSG00000034893	1877.27	-0.221622	0.0540513	-4.10022	4.12755e-05	0.000382815	Cog3	component of oligomeric golgi complex 3 [Source:MGI Symbol;Acc:MGI:2450151]	protein_coding	14	75939790	75991998	-1
ENSMUSG00000002129	2724.14	-0.221276	0.0888223	-2.49122	0.0127306	0.0452409	Sf3a1	splicing factor 3a, subunit 1 [Source:MGI Symbol;Acc:MGI:1914715]	protein_coding	11	4110350	4132541	1
ENSMUSG00000062963	1772.29	-0.220828	0.0776664	-2.84329	0.00446502	0.0193535	Ufc1	ubiquitin-fold modifier conjugating enzyme 1 [Source:MGI Symbol;Acc:MGI:1913405]	protein_coding	1	171116136	171122597	-1
ENSMUSG00000040940	6820.44	-0.219764	0.0870528	-2.52449	0.0115865	0.0418089	Arhgef1	Rho guanine nucleotide exchange factor (GEF) 1 [Source:MGI Symbol;Acc:MGI:1353510]	protein_coding	7	24602337	24626019	1
ENSMUSG00000041236	2796.72	-0.219541	0.0812957	-2.70053	0.00692299	0.0276968	Vps41	VPS41 HOPS complex subunit [Source:MGI Symbol;Acc:MGI:1929215]	protein_coding	13	18901456	19050981	1
ENSMUSG00000095567	2371.35	-0.21923	0.0884044	-2.47986	0.0131436	0.0463496	Noc2l	NOC2 like nucleolar associated transcriptional repressor [Source:MGI Symbol;Acc:MGI:1931051]	protein_coding	4	156320376	156332073	1
ENSMUSG00000036188	726.927	-0.218805	0.0871281	-2.5113	0.0120288	0.0431607	Ankmy2	ankyrin repeat and MYND domain containing 2 [Source:MGI Symbol;Acc:MGI:2144755]	protein_coding	12	36207113	36247290	1
ENSMUSG00000041168	1546.62	-0.217961	0.0870206	-2.50471	0.0122553	0.0437955	Lonp1	lon peptidase 1, mitochondrial [Source:MGI Symbol;Acc:MGI:1921392]	protein_coding	17	56921297	56933887	-1
ENSMUSG00000003380	2800.49	-0.217654	0.0863806	-2.51971	0.0117453	0.0423022	Rabac1	Rab acceptor 1 (prenylated) [Source:MGI Symbol;Acc:MGI:1201692]	protein_coding	7	24669177	24672179	-1
ENSMUSG00000031095	1778.65	-0.216778	0.0876312	-2.47375	0.0133702	0.0470765	Cul4b	cullin 4B [Source:MGI Symbol;Acc:MGI:1919834]	protein_coding	X	37622151	37665073	-1
ENSMUSG00000023021	1352.55	-0.215791	0.0836228	-2.58053	0.00986484	0.0367993	Cers5	ceramide synthase 5 [Source:MGI Symbol;Acc:MGI:1919199]	protein_coding	15	99632762	99670766	-1
ENSMUSG00000002413	3006.91	-0.215683	0.051299	-4.20444	2.61734e-05	0.000260193	Braf	Braf transforming gene [Source:MGI Symbol;Acc:MGI:88190]	protein_coding	6	39580171	39702397	-1
ENSMUSG00000032328	5587.09	-0.215647	0.0624645	-3.45232	0.000555792	0.00349869	Tmem30a	transmembrane protein 30A [Source:MGI Symbol;Acc:MGI:106402]	protein_coding	9	79676225	79700789	-1
ENSMUSG00000024759	9232.07	-0.215446	0.083293	-2.5866	0.00969275	0.0362988	Atl3	atlastin GTPase 3 [Source:MGI Symbol;Acc:MGI:1924270]	protein_coding	19	7471405	7517039	1
ENSMUSG00000020716	4933.43	-0.215417	0.0738391	-2.91738	0.00352981	0.0160512	Nf1	neurofibromin 1 [Source:MGI Symbol;Acc:MGI:97306]	protein_coding	11	79230519	79472438	1
ENSMUSG00000032329	1386.6	-0.214995	0.0727115	-2.95682	0.00310826	0.014449	Hmg20a	high mobility group 20A [Source:MGI Symbol;Acc:MGI:1914117]	protein_coding	9	56325893	56404220	1
ENSMUSG00000054611	5902.55	-0.214518	0.0495892	-4.32591	1.51905e-05	0.000161466	Kdm2a	lysine (K)-specific demethylase 2A [Source:MGI Symbol;Acc:MGI:1354736]	protein_coding	19	4364447	4448313	-1
ENSMUSG00000041341	2471.13	-0.214279	0.0759556	-2.8211	0.00478589	0.0204738	Atg2b	autophagy related 2B [Source:MGI Symbol;Acc:MGI:1923809]	protein_coding	12	105582395	105651470	-1
ENSMUSG00000033799	2644.7	-0.214107	0.0746341	-2.86875	0.00412092	0.0180804	Tasor2	transcription activation suppressor family member 2 [Source:MGI Symbol;Acc:MGI:2145274]	protein_coding	13	3616035	3661108	-1
ENSMUSG00000074749	702.929	-0.213962	0.0868421	-2.46381	0.013747	0.048167	Kiz	kizuna centrosomal protein [Source:MGI Symbol;Acc:MGI:2684960]	protein_coding	2	146697784	146812017	1
ENSMUSG00000032932	1908.01	-0.213336	0.0777601	-2.74351	0.00607854	0.0248638	Hspa13	heat shock protein 70 family, member 13 [Source:MGI Symbol;Acc:MGI:1309463]	protein_coding	16	75542319	75563992	-1
ENSMUSG00000032437	6928.71	-0.212891	0.0749697	-2.83969	0.0045157	0.0195363	Stt3b	STT3, subunit of the oligosaccharyltransferase complex, homolog B (S. cerevisiae) [Source:MGI Symbol;Acc:MGI:1915542]	protein_coding	9	115071649	115139489	-1
ENSMUSG00000022663	1774.73	-0.212805	0.0779951	-2.72844	0.00636349	0.0257805	Atg3	autophagy related 3 [Source:MGI Symbol;Acc:MGI:1915091]	protein_coding	16	44979148	45008901	1
ENSMUSG00000035051	1171.13	-0.212796	0.0822807	-2.58622	0.00970352	0.0363273	Dhx57	DEAH (Asp-Glu-Ala-Asp/His) box polypeptide 57 [Source:MGI Symbol;Acc:MGI:2147067]	protein_coding	17	80545738	80597905	-1
ENSMUSG00000023068	3249.56	-0.212412	0.0811746	-2.61673	0.00887764	0.033775	Nus1	NUS1 dehydrodolichyl diphosphate synthase subunit [Source:MGI Symbol;Acc:MGI:1196365]	protein_coding	10	52293643	52316279	1
ENSMUSG00000017831	2134.95	-0.212171	0.0758821	-2.79607	0.00517288	0.0218043	Rab5a	RAB5A, member RAS oncogene family [Source:MGI Symbol;Acc:MGI:105926]	protein_coding	17	53786262	53814708	1
ENSMUSG00000000194	3018.61	-0.211561	0.0848548	-2.49321	0.0126594	0.0450155	Gpr107	G protein-coupled receptor 107 [Source:MGI Symbol;Acc:MGI:2139054]	protein_coding	2	31042328	31108787	1
ENSMUSG00000029048	3278.93	-0.211509	0.0834272	-2.53525	0.0112367	0.0407516	Rer1	retention in endoplasmic reticulum sorting receptor 1 [Source:MGI Symbol;Acc:MGI:1915080]	protein_coding	4	155158567	155170839	-1
ENSMUSG00000079316	877.803	-0.210997	0.0825596	-2.55569	0.0105978	0.0389514	Rab9	RAB9, member RAS oncogene family [Source:MGI Symbol;Acc:MGI:1890695]	protein_coding	X	165240249	165262863	-1
ENSMUSG00000026110	1824.36	-0.210171	0.0858327	-2.44861	0.0143409	0.0495756	Mgat4a	mannoside acetylglucosaminyltransferase 4, isoenzyme A [Source:MGI Symbol;Acc:MGI:2662992]	protein_coding	1	37478421	37580097	-1
ENSMUSG00000030879	1790.1	-0.209538	0.0803032	-2.60933	0.00907193	0.0343667	Mrpl17	mitochondrial ribosomal protein L17 [Source:MGI Symbol;Acc:MGI:1351608]	protein_coding	7	105452413	105460306	-1
ENSMUSG00000031545	2588.54	-0.209537	0.0795876	-2.63278	0.0084689	0.0325217	Gpat4	glycerol-3-phosphate acyltransferase 4 [Source:MGI Symbol;Acc:MGI:2142716]	protein_coding	8	23661281	23698362	-1
ENSMUSG00000043909	1979.77	-0.209104	0.0828849	-2.52282	0.0116417	0.0419818	Trp53bp1	transformation related protein 53 binding protein 1 [Source:MGI Symbol;Acc:MGI:1351320]	protein_coding	2	121023762	121101888	-1
ENSMUSG00000033792	1723.58	-0.209006	0.0483168	-4.32575	1.52016e-05	0.000161466	Atp7a	ATPase, Cu++ transporting, alpha polypeptide [Source:MGI Symbol;Acc:MGI:99400]	protein_coding	X	105070882	105168532	1
ENSMUSG00000021188	4192.38	-0.206672	0.0683652	-3.02305	0.00250239	0.0120623	Trip11	thyroid hormone receptor interactor 11 [Source:MGI Symbol;Acc:MGI:1924393]	protein_coding	12	101800302	101879526	-1
ENSMUSG00000018666	2374.9	-0.206222	0.0655625	-3.14543	0.00165843	0.0085891	Cbx1	chromobox 1 [Source:MGI Symbol;Acc:MGI:105369]	protein_coding	11	96679953	96699466	1
ENSMUSG00000014355	6990.49	-0.206183	0.0429084	-4.8052	1.54601e-06	2.2758e-05	Anapc1	anaphase promoting complex subunit 1 [Source:MGI Symbol;Acc:MGI:103097]	protein_coding	2	128452024	128529311	-1
ENSMUSG00000032897	930.295	-0.205548	0.0789429	-2.60375	0.00922094	0.0348387	Nfyc	nuclear transcription factor-Y gamma [Source:MGI Symbol;Acc:MGI:107901]	protein_coding	4	120614635	120688769	-1
ENSMUSG00000070461	577.3	-0.205547	0.0776414	-2.64739	0.00811148	0.0313589	9230112E08Rik	RIKEN cDNA 9230112E08 gene [Source:MGI Symbol;Acc:MGI:2444774]	lncRNA	2	180625717	180629068	1
ENSMUSG00000024070	3475.66	-0.205442	0.0568208	-3.61562	0.000299629	0.0021029	Prkd3	protein kinase D3 [Source:MGI Symbol;Acc:MGI:1922542]	protein_coding	17	79256834	79328245	-1
ENSMUSG00000019818	10419.4	-0.204443	0.0762806	-2.68014	0.00735911	0.0291069	Cd164	CD164 antigen [Source:MGI Symbol;Acc:MGI:1859568]	protein_coding	10	41395410	41407044	1
ENSMUSG00000021540	4310.88	-0.204099	0.0799583	-2.55257	0.0106931	0.0392139	Smad5	SMAD family member 5 [Source:MGI Symbol;Acc:MGI:1328787]	protein_coding	13	56850823	56890190	1
ENSMUSG00000019471	3703.56	-0.203302	0.0674466	-3.01427	0.00257599	0.0123394	Cdc37	cell division cycle 37 [Source:MGI Symbol;Acc:MGI:109531]	protein_coding	9	21044518	21061278	-1
ENSMUSG00000027706	3530.29	-0.203239	0.0762677	-2.66481	0.00770321	0.0301563	Sec62	SEC62 homolog (S. cerevisiae) [Source:MGI Symbol;Acc:MGI:1916526]	protein_coding	3	30847024	30875412	1
ENSMUSG00000001280	6687.58	-0.20282	0.0516454	-3.92716	8.59539e-05	0.000731596	Sp1	trans-acting transcription factor 1 [Source:MGI Symbol;Acc:MGI:98372]	protein_coding	15	102314578	102344839	1
ENSMUSG00000023883	2147.27	-0.201355	0.0599871	-3.35663	0.000788979	0.00466508	Phf10	PHD finger protein 10 [Source:MGI Symbol;Acc:MGI:1919307]	protein_coding	17	15165271	15181535	-1
ENSMUSG00000032293	4119.29	-0.201182	0.0570747	-3.5249	0.000423649	0.00280825	Ireb2	iron responsive element binding protein 2 [Source:MGI Symbol;Acc:MGI:1928268]	protein_coding	9	54771073	54819814	1
ENSMUSG00000061589	2612.01	-0.200436	0.0609944	-3.28613	0.00101572	0.00572536	Dot1l	DOT1-like, histone H3 methyltransferase (S. cerevisiae) [Source:MGI Symbol;Acc:MGI:2143886]	protein_coding	10	80591040	80631295	1
ENSMUSG00000018565	975.346	-0.20022	0.0814556	-2.45803	0.0139702	0.0487409	Elp5	elongator acetyltransferase complex subunit 5 [Source:MGI Symbol;Acc:MGI:1859017]	protein_coding	11	69859048	69873343	-1
ENSMUSG00000028614	1201.57	-0.200179	0.075286	-2.65891	0.00783931	0.0305237	Ndc1	NDC1 transmembrane nucleoporin [Source:MGI Symbol;Acc:MGI:1920037]	protein_coding	4	107224981	107273543	1
ENSMUSG00000059796	11819.3	-0.200051	0.068482	-2.92122	0.00348668	0.0158802	Eif4a1	eukaryotic translation initiation factor 4A1 [Source:MGI Symbol;Acc:MGI:95303]	protein_coding	11	69557762	69563249	-1
ENSMUSG00000024294	7457.41	-0.199624	0.0732326	-2.72588	0.00641294	0.0259272	Mib1	mindbomb E3 ubiquitin protein ligase 1 [Source:MGI Symbol;Acc:MGI:2443157]	protein_coding	18	10725548	10818704	1
ENSMUSG00000026219	13806	-0.198474	0.0547148	-3.62743	0.000286256	0.00202264	Trip12	thyroid hormone receptor interactor 12 [Source:MGI Symbol;Acc:MGI:1309481]	protein_coding	1	84698910	84818237	-1
ENSMUSG00000027665	3416.14	-0.198236	0.0601055	-3.29814	0.000973276	0.00554874	Pik3ca	phosphatidylinositol-4,5-bisphosphate 3-kinase catalytic subunit alpha [Source:MGI Symbol;Acc:MGI:1206581]	protein_coding	3	32451820	32522635	1
ENSMUSG00000028719	3550.45	-0.197645	0.0563912	-3.50489	0.000456795	0.00298007	Cmpk1	cytidine monophosphate (UMP-CMP) kinase 1 [Source:MGI Symbol;Acc:MGI:1913838]	protein_coding	4	114816533	114844438	-1
ENSMUSG00000028431	1643.99	-0.197345	0.0674611	-2.92532	0.00344104	0.0157222	Elp1	elongator complex protein 1 [Source:MGI Symbol;Acc:MGI:1914544]	protein_coding	4	56749680	56802331	-1
ENSMUSG00000022312	5399.81	-0.197185	0.0732043	-2.69363	0.00706791	0.0281438	Eif3h	eukaryotic translation initiation factor 3, subunit H [Source:MGI Symbol;Acc:MGI:1915385]	protein_coding	15	51649954	51728919	-1
ENSMUSG00000041303	1091.4	-0.196502	0.0674962	-2.91131	0.00359914	0.0162998	Gtf3c3	general transcription factor IIIC, polypeptide 3 [Source:MGI Symbol;Acc:MGI:2138383]	protein_coding	1	54435163	54478130	-1
ENSMUSG00000030704	4526.13	-0.196082	0.0679434	-2.88596	0.00390227	0.0173273	Rab6a	RAB6A, member RAS oncogene family [Source:MGI Symbol;Acc:MGI:894313]	protein_coding	7	100256617	100290475	1
ENSMUSG00000056579	5865.02	-0.195826	0.0586651	-3.33803	0.000843732	0.00493575	Tug1	taurine upregulated gene 1 [Source:MGI Symbol;Acc:MGI:2144114]	protein_coding	11	3589785	3599673	-1
ENSMUSG00000030265	2816.81	-0.195729	0.0759352	-2.57758	0.0099494	0.0370665	Kras	Kirsten rat sarcoma viral oncogene homolog [Source:MGI Symbol;Acc:MGI:96680]	protein_coding	6	145162425	145195965	-1
ENSMUSG00000038335	1455.86	-0.195366	0.0631524	-3.09357	0.00197763	0.00997239	Tsr1	TSR1 20S rRNA accumulation [Source:MGI Symbol;Acc:MGI:2144566]	protein_coding	11	74788897	74800168	1
ENSMUSG00000049516	2217.44	-0.194693	0.0659862	-2.95051	0.00317254	0.0146941	Spty2d1	SPT2 chromatin protein domain containing 1 [Source:MGI Symbol;Acc:MGI:2142062]	protein_coding	7	46640144	46658159	-1
ENSMUSG00000058013	8664.78	-0.192685	0.0780341	-2.46925	0.0135398	0.0475134	Septin11	septin 11 [Source:MGI Symbol;Acc:MGI:1277214]	protein_coding	5	93241296	93324306	1
ENSMUSG00000000441	3592.83	-0.192225	0.0769089	-2.49939	0.0124408	0.0443344	Raf1	v-raf-leukemia viral oncogene 1 [Source:MGI Symbol;Acc:MGI:97847]	protein_coding	6	115595028	115653596	-1
ENSMUSG00000002455	1722.8	-0.190294	0.0618619	-3.07611	0.00209724	0.0104835	Prpf6	pre-mRNA splicing factor 6 [Source:MGI Symbol;Acc:MGI:1922946]	protein_coding	2	181233661	181297453	1
ENSMUSG00000033478	2663.31	-0.190213	0.060346	-3.15204	0.00162135	0.00843896	Fam160b1	family with sequence similarity 160, member B1 [Source:MGI Symbol;Acc:MGI:2147545]	protein_coding	19	57349112	57378018	1
ENSMUSG00000038855	4098.29	-0.190104	0.0704352	-2.69899	0.00695499	0.0277957	Itpkb	inositol 1,4,5-trisphosphate 3-kinase B [Source:MGI Symbol;Acc:MGI:109235]	protein_coding	1	180158050	180252367	1
ENSMUSG00000035152	6668.23	-0.189554	0.0746934	-2.53777	0.0111562	0.0405744	Ap2b1	adaptor-related protein complex 2, beta 1 subunit [Source:MGI Symbol;Acc:MGI:1919020]	protein_coding	11	83189850	83295861	1
ENSMUSG00000033054	1385.46	-0.189509	0.0599344	-3.16194	0.0015672	0.00820547	Npat	nuclear protein in the AT region [Source:MGI Symbol;Acc:MGI:107605]	protein_coding	9	53448347	53485642	1
ENSMUSG00000042520	7136.01	-0.189128	0.0706807	-2.67581	0.00745483	0.0293944	Ubap2l	ubiquitin-associated protein 2-like [Source:MGI Symbol;Acc:MGI:1921633]	protein_coding	3	89907447	89959935	-1
ENSMUSG00000021488	11184	-0.189094	0.0547909	-3.45119	0.000558116	0.00350755	Nsd1	nuclear receptor-binding SET-domain protein 1 [Source:MGI Symbol;Acc:MGI:1276545]	protein_coding	13	55357595	55466138	1
ENSMUSG00000072889	1292.93	-0.188984	0.0762446	-2.47866	0.0131879	0.0464773	Nfxl1	nuclear transcription factor, X-box binding-like 1 [Source:MGI Symbol;Acc:MGI:1923646]	protein_coding	5	72670644	72717027	-1
ENSMUSG00000067274	33159.8	-0.188344	0.0680646	-2.76714	0.00565506	0.0234409	Rplp0	ribosomal protein, large, P0 [Source:MGI Symbol;Acc:MGI:1927636]	protein_coding	5	115697526	115701786	1
ENSMUSG00000032518	25472.9	-0.188215	0.0658643	-2.85761	0.00426838	0.0186277	Rpsa	ribosomal protein SA [Source:MGI Symbol;Acc:MGI:105381]	protein_coding	9	119956755	119961435	1
ENSMUSG00000034761	3258.54	-0.188098	0.0698777	-2.69182	0.00710634	0.0282629	Map4k5	mitogen-activated protein kinase kinase kinase kinase 5 [Source:MGI Symbol;Acc:MGI:1925503]	protein_coding	12	69850524	69939974	-1
ENSMUSG00000050017	2624.68	-0.187978	0.074602	-2.51974	0.0117441	0.0423022	Pitpnb	phosphatidylinositol transfer protein, beta [Source:MGI Symbol;Acc:MGI:1927542]	protein_coding	5	111478629	111536225	1
ENSMUSG00000032178	2362.34	-0.187836	0.0694663	-2.70398	0.00685144	0.0274392	Ilf3	interleukin enhancer binding factor 3 [Source:MGI Symbol;Acc:MGI:1339973]	protein_coding	9	21279167	21316657	1
ENSMUSG00000022808	2375.4	-0.187659	0.0540349	-3.47292	0.000514833	0.00326953	Snx4	sorting nexin 4 [Source:MGI Symbol;Acc:MGI:1916400]	protein_coding	16	33071812	33120639	1
ENSMUSG00000019373	2107.62	-0.187197	0.0721041	-2.59621	0.00942585	0.0354728	Cops3	COP9 signalosome subunit 3 [Source:MGI Symbol;Acc:MGI:1349409]	protein_coding	11	59708621	59730664	-1
ENSMUSG00000037896	2527.63	-0.185996	0.0650928	-2.85739	0.00427139	0.0186338	Rcor1	REST corepressor 1 [Source:MGI Symbol;Acc:MGI:106340]	protein_coding	12	111005785	111082335	1
ENSMUSG00000022770	3275.84	-0.18588	0.0549219	-3.38444	0.00071324	0.00430795	Dlg1	discs large MAGUK scaffold protein 1 [Source:MGI Symbol;Acc:MGI:107231]	protein_coding	16	31482261	31693947	1
ENSMUSG00000000420	6035.03	-0.182663	0.0708946	-2.57654	0.00997956	0.0371427	Galnt1	polypeptide N-acetylgalactosaminyltransferase 1 [Source:MGI Symbol;Acc:MGI:894693]	protein_coding	18	24338401	24419875	1
ENSMUSG00000012117	1380.35	-0.182331	0.0596484	-3.05677	0.00223738	0.0110446	Dhdds	dehydrodolichyl diphosphate synthase [Source:MGI Symbol;Acc:MGI:1914672]	protein_coding	4	133696339	133728229	-1
ENSMUSG00000030059	3749.39	-0.182187	0.0637754	-2.8567	0.00428075	0.0186605	Tmf1	TATA element modulatory factor 1 [Source:MGI Symbol;Acc:MGI:2684999]	protein_coding	6	97129958	97156083	-1
ENSMUSG00000038538	3688.2	-0.181801	0.0724826	-2.5082	0.0121349	0.0434464	Ubn2	ubinuclein 2 [Source:MGI Symbol;Acc:MGI:2444236]	protein_coding	6	38410885	38501760	1
ENSMUSG00000035933	2146.19	-0.180892	0.0566066	-3.1956	0.00139538	0.00745198	Cog5	component of oligomeric golgi complex 5 [Source:MGI Symbol;Acc:MGI:2145130]	protein_coding	12	31704868	31987629	1
ENSMUSG00000046201	2480.36	-0.179453	0.0643411	-2.78908	0.00528576	0.022205	Scaf8	SR-related CTD-associated factor 8 [Source:MGI Symbol;Acc:MGI:1925212]	protein_coding	17	3165247	3249134	1
ENSMUSG00000027598	4303.77	-0.178633	0.042804	-4.17327	3.00253e-05	0.00029142	Itch	itchy, E3 ubiquitin protein ligase [Source:MGI Symbol;Acc:MGI:1202301]	protein_coding	2	154975429	155068775	1
ENSMUSG00000031774	1218.4	-0.178568	0.0647292	-2.75869	0.00580328	0.0239602	Psme3ip1	proteasome activator subunit 3 interacting protein 1 [Source:MGI Symbol;Acc:MGI:1919637]	protein_coding	8	95300766	95328625	-1
ENSMUSG00000018425	1778.65	-0.17795	0.0695044	-2.56027	0.0104591	0.0385403	Dhx40	DEAH (Asp-Glu-Ala-His) box polypeptide 40 [Source:MGI Symbol;Acc:MGI:1914737]	protein_coding	11	86659672	86698572	-1
ENSMUSG00000029338	3423.57	-0.177602	0.0561334	-3.16392	0.00155658	0.0081573	Antxr2	anthrax toxin receptor 2 [Source:MGI Symbol;Acc:MGI:1919164]	protein_coding	5	98030642	98178902	-1
ENSMUSG00000022811	3598.45	-0.176776	0.0554979	-3.18528	0.00144614	0.00767312	Zfp148	zinc finger protein 148 [Source:MGI Symbol;Acc:MGI:1332234]	protein_coding	16	33201206	33324733	1
ENSMUSG00000046020	2020.22	-0.175956	0.0668137	-2.63353	0.00845027	0.0324719	Pofut1	protein O-fucosyltransferase 1 [Source:MGI Symbol;Acc:MGI:2153207]	protein_coding	2	153083453	153112167	1
ENSMUSG00000027341	653.156	-0.173865	0.0710019	-2.44874	0.0143357	0.0495756	Tmem230	transmembrane protein 230 [Source:MGI Symbol;Acc:MGI:1917862]	protein_coding	2	132081412	132089727	-1
ENSMUSG00000008682	10695.2	-0.173744	0.0602036	-2.88594	0.0039025	0.0173273	Rpl10	ribosomal protein L10 [Source:MGI Symbol;Acc:MGI:105943]	protein_coding	X	73314418	73316741	1
ENSMUSG00000031592	3695.47	-0.17368	0.067706	-2.56521	0.0103113	0.0380936	Pcm1	pericentriolar material 1 [Source:MGI Symbol;Acc:MGI:1277958]	protein_coding	8	41692789	41785381	1
ENSMUSG00000031731	4423.88	-0.173556	0.0603905	-2.87389	0.00405444	0.0178638	Ap1g1	adaptor protein complex AP-1, gamma 1 subunit [Source:MGI Symbol;Acc:MGI:101919]	protein_coding	8	110505186	110590836	1
ENSMUSG00000063015	6465.1	-0.173509	0.0649505	-2.6714	0.00755356	0.0297122	Ccni	cyclin I [Source:MGI Symbol;Acc:MGI:1341077]	protein_coding	5	93329792	93354354	-1
ENSMUSG00000023845	13010.9	-0.173382	0.0546632	-3.17182	0.00151486	0.00798238	Lnpep	leucyl/cystinyl aminopeptidase [Source:MGI Symbol;Acc:MGI:2387123]	protein_coding	17	17741672	17845312	-1
ENSMUSG00000028800	1797.56	-0.173376	0.0617423	-2.80806	0.0049841	0.0211483	Hdac1	histone deacetylase 1 [Source:MGI Symbol;Acc:MGI:108086]	protein_coding	4	129409897	129436506	-1
ENSMUSG00000079509	2687.73	-0.173372	0.0689805	-2.51335	0.0119592	0.0429647	Zfx	zinc finger protein X-linked [Source:MGI Symbol;Acc:MGI:99211]	protein_coding	X	93118237	93167308	-1
ENSMUSG00000022365	3923.74	-0.171546	0.0618588	-2.77319	0.00555095	0.0231095	Derl1	Der1-like domain family, member 1 [Source:MGI Symbol;Acc:MGI:1915069]	protein_coding	15	57732898	57755844	-1
ENSMUSG00000020705	2435.07	-0.17097	0.0611402	-2.79636	0.00516816	0.0217924	Ddx42	DEAD box helicase 42 [Source:MGI Symbol;Acc:MGI:1919297]	protein_coding	11	106107752	106139965	1
ENSMUSG00000040354	1703.95	-0.170878	0.0647758	-2.63799	0.00833989	0.0321122	Mars1	methionine-tRNA synthetase 1 [Source:MGI Symbol;Acc:MGI:1345633]	protein_coding	10	127132090	127147655	-1
ENSMUSG00000042390	5244.6	-0.17011	0.0685732	-2.48071	0.0131119	0.0463113	Gatad2b	GATA zinc finger domain containing 2B [Source:MGI Symbol;Acc:MGI:2443225]	protein_coding	3	90200485	90270714	1
ENSMUSG00000021990	2264.4	-0.16986	0.0692995	-2.4511	0.0142419	0.0494783	Spata13	spermatogenesis associated 13 [Source:MGI Symbol;Acc:MGI:104838]	protein_coding	14	60871450	61002005	1
ENSMUSG00000033732	4925.63	-0.168288	0.0663776	-2.53531	0.0112346	0.0407516	Sf3b3	splicing factor 3b, subunit 3 [Source:MGI Symbol;Acc:MGI:1289341]	protein_coding	8	111536871	111573419	-1
ENSMUSG00000032594	3839.87	-0.167351	0.0652936	-2.56306	0.0103753	0.0382931	Ip6k1	inositol hexaphosphate kinase 1 [Source:MGI Symbol;Acc:MGI:1351633]	protein_coding	9	107879700	107925981	1
ENSMUSG00000015755	5778.37	-0.165378	0.064096	-2.58016	0.00987552	0.0368271	Tab2	TGF-beta activated kinase 1/MAP3K7 binding protein 2 [Source:MGI Symbol;Acc:MGI:1915902]	protein_coding	10	7781417	7831994	-1
ENSMUSG00000000827	2010.4	-0.163285	0.059747	-2.73294	0.00627711	0.0255249	Tpd52l2	tumor protein D52-like 2 [Source:MGI Symbol;Acc:MGI:1913564]	protein_coding	2	181138935	181159759	1
ENSMUSG00000050029	2635.19	-0.163261	0.0564591	-2.89167	0.003832	0.0171053	Rap2c	RAP2C, member of RAS oncogene family [Source:MGI Symbol;Acc:MGI:1919315]	protein_coding	X	50092789	50106895	-1
ENSMUSG00000040731	8752.16	-0.163078	0.0597725	-2.72831	0.00636594	0.0257805	Eif4h	eukaryotic translation initiation factor 4H [Source:MGI Symbol;Acc:MGI:1341822]	protein_coding	5	134648575	134668344	-1
ENSMUSG00000048047	1646.88	-0.161445	0.0657417	-2.45575	0.0140591	0.0489765	Zbtb33	zinc finger and BTB domain containing 33 [Source:MGI Symbol;Acc:MGI:1927290]	protein_coding	X	37278670	37285923	1
ENSMUSG00000033411	1758.22	-0.159573	0.0600514	-2.65728	0.00787751	0.0306401	Ctdspl2	CTD (carboxy-terminal domain, RNA polymerase II, polypeptide A) small phosphatase like 2 [Source:MGI Symbol;Acc:MGI:1196405]	protein_coding	2	121786482	121844123	1
ENSMUSG00000037286	4055.4	-0.158813	0.0638221	-2.48838	0.0128328	0.0455054	Stag1	stromal antigen 1 [Source:MGI Symbol;Acc:MGI:1098658]	protein_coding	9	100479851	100841428	1
ENSMUSG00000028397	1432.29	-0.157505	0.062895	-2.50426	0.0122709	0.0438377	Kdm4c	lysine (K)-specific demethylase 4C [Source:MGI Symbol;Acc:MGI:1924054]	protein_coding	4	74160734	74324097	1
ENSMUSG00000024811	7446.74	-0.157476	0.0625336	-2.51826	0.0117935	0.0424492	Tnks2	tankyrase, TRF1-interacting ankyrin-related ADP-ribose polymerase 2 [Source:MGI Symbol;Acc:MGI:1921743]	protein_coding	19	36811632	36870877	1
ENSMUSG00000042548	3308.7	-0.157028	0.0556509	-2.82165	0.00477766	0.0204538	Asxl1	ASXL transcriptional regulator 1 [Source:MGI Symbol;Acc:MGI:2684063]	protein_coding	2	153187749	153245927	1
ENSMUSG00000024974	2458.22	-0.156446	0.0622932	-2.51144	0.0120239	0.0431567	Smc3	structural maintenance of chromosomes 3 [Source:MGI Symbol;Acc:MGI:1339795]	protein_coding	19	53588829	53634264	1
ENSMUSG00000067150	2131.47	-0.155615	0.0540758	-2.87772	0.00400559	0.0177166	Xpo5	exportin 5 [Source:MGI Symbol;Acc:MGI:1913789]	protein_coding	17	46513708	46554524	1
ENSMUSG00000025794	6596.05	-0.155319	0.0513703	-3.02351	0.00249862	0.0120543	Rpl14	ribosomal protein L14 [Source:MGI Symbol;Acc:MGI:1914365]	protein_coding	9	120400510	120403720	1
ENSMUSG00000048661	1142.91	-0.151475	0.0616038	-2.45885	0.0139382	0.048644	Lemd3	LEM domain containing 3 [Source:MGI Symbol;Acc:MGI:3580376]	protein_coding	10	120759318	120815237	-1
ENSMUSG00000032050	6526.69	-0.15143	0.0590429	-2.56474	0.0103254	0.0381333	Rdx	radixin [Source:MGI Symbol;Acc:MGI:97887]	protein_coding	9	51958473	52011763	1
ENSMUSG00000030660	3237.97	-0.151041	0.0509303	-2.96565	0.00302047	0.0140808	Pik3c2a	phosphatidylinositol-4-phosphate 3-kinase catalytic subunit type 2 alpha [Source:MGI Symbol;Acc:MGI:1203729]	protein_coding	7	115936500	116042684	-1
ENSMUSG00000042323	6434.82	-0.150546	0.0522919	-2.87896	0.0039899	0.017654	Pbrm1	polybromo 1 [Source:MGI Symbol;Acc:MGI:1923998]	protein_coding	14	30741095	30843549	1
ENSMUSG00000027184	11408	-0.14949	0.0460427	-3.24677	0.00116723	0.00642478	Caprin1	cell cycle associated protein 1 [Source:MGI Symbol;Acc:MGI:1858234]	protein_coding	2	103593286	103627994	-1
ENSMUSG00000020349	6895.62	-0.146832	0.049161	-2.98676	0.00281952	0.0133006	Ppp2ca	protein phosphatase 2 (formerly 2A), catalytic subunit, alpha isoform [Source:MGI Symbol;Acc:MGI:1321159]	protein_coding	11	51989508	52018605	1
ENSMUSG00000036893	2065.1	-0.144891	0.0592491	-2.44546	0.0144668	0.0498971	Ehmt1	euchromatic histone methyltransferase 1 [Source:MGI Symbol;Acc:MGI:1924933]	protein_coding	2	24679940	24809626	-1
ENSMUSG00000021546	13394.4	-0.142653	0.0518801	-2.74968	0.0059654	0.0244799	Hnrnpk	heterogeneous nuclear ribonucleoprotein K [Source:MGI Symbol;Acc:MGI:99894]	protein_coding	13	58538956	58551157	-1
ENSMUSG00000020929	2766.39	-0.141453	0.0484955	-2.91682	0.00353617	0.0160674	Eftud2	elongation factor Tu GTP binding domain containing 2 [Source:MGI Symbol;Acc:MGI:1336880]	protein_coding	11	102729299	102771811	-1
ENSMUSG00000021036	2895.84	-0.141126	0.0540877	-2.60921	0.00907506	0.0343667	Sptlc2	serine palmitoyltransferase, long chain base subunit 2 [Source:MGI Symbol;Acc:MGI:108074]	protein_coding	12	87351832	87435129	-1
ENSMUSG00000040667	1770.42	-0.14024	0.0521785	-2.6877	0.00719471	0.0285254	Nup88	nucleoporin 88 [Source:MGI Symbol;Acc:MGI:104900]	protein_coding	11	70833884	70860799	-1
ENSMUSG00000028790	4324.63	-0.134912	0.0535333	-2.52014	0.0117308	0.0422765	Khdrbs1	KH domain containing, RNA binding, signal transduction associated 1 [Source:MGI Symbol;Acc:MGI:893579]	protein_coding	4	129596957	129636096	-1
ENSMUSG00000021218	13532	-0.133828	0.0459587	-2.91192	0.00359217	0.0162768	Gdi2	guanosine diphosphate (GDP) dissociation inhibitor 2 [Source:MGI Symbol;Acc:MGI:99845]	protein_coding	13	3588063	3617871	1
ENSMUSG00000030002	5329.12	-0.13371	0.0448578	-2.98076	0.00287537	0.0134976	Dusp11	dual specificity phosphatase 11 (RNA/RNP complex 1-interacting) [Source:MGI Symbol;Acc:MGI:1919352]	protein_coding	6	85919250	85938649	-1
ENSMUSG00000024563	1961	-0.133536	0.0491655	-2.71605	0.00660657	0.0265791	Smad2	SMAD family member 2 [Source:MGI Symbol;Acc:MGI:108051]	protein_coding	18	76374651	76444034	1
ENSMUSG00000022201	4262.9	-0.13224	0.0441703	-2.99386	0.00275472	0.0130701	Zfr	zinc finger RNA binding protein [Source:MGI Symbol;Acc:MGI:1341890]	protein_coding	15	12117917	12185769	1
ENSMUSG00000040028	3504.52	-0.130716	0.0511817	-2.55396	0.0106504	0.0390948	Elavl1	ELAV (embryonic lethal, abnormal vision)-like 1 (Hu antigen R) [Source:MGI Symbol;Acc:MGI:1100851]	protein_coding	8	4335382	4375413	-1
ENSMUSG00000006673	4216.3	-0.128307	0.0423236	-3.03158	0.00243277	0.011806	Qrich1	glutamine-rich 1 [Source:MGI Symbol;Acc:MGI:1916482]	protein_coding	9	108394005	108437362	1
ENSMUSG00000033014	2302.6	-0.128094	0.0488014	-2.62481	0.00866968	0.0331155	Trim33	tripartite motif-containing 33 [Source:MGI Symbol;Acc:MGI:2137357]	protein_coding	3	103186609	103266091	1
ENSMUSG00000052299	2934.65	-0.115691	0.0469914	-2.46195	0.0138184	0.0483509	Ltn1	listerin E3 ubiquitin protein ligase 1 [Source:MGI Symbol;Acc:MGI:1926163]	protein_coding	16	87173539	87229500	-1
ENSMUSG00000055204	7462.49	-0.108404	0.0371418	-2.91865	0.00351551	0.0159925	Ankrd17	ankyrin repeat domain 17 [Source:MGI Symbol;Acc:MGI:1932101]	protein_coding	5	90375025	90514436	-1
ENSMUSG00000075700	6055.03	0.103473	0.0412373	2.5092	0.0121004	0.04335	Selenot	selenoprotein T [Source:MGI Symbol;Acc:MGI:1916477]	protein_coding	3	58484057	58500554	1
ENSMUSG00000021156	3145.33	0.113489	0.0441227	2.57213	0.0101075	0.0374814	Zmynd11	zinc finger, MYND domain containing 11 [Source:MGI Symbol;Acc:MGI:1913755]	protein_coding	13	9734869	9815366	-1
ENSMUSG00000021585	5431.01	0.123854	0.0467893	2.64706	0.00811942	0.0313791	Cast	calpastatin [Source:MGI Symbol;Acc:MGI:1098236]	protein_coding	13	74840487	74956929	-1
ENSMUSG00000016528	4845.19	0.135441	0.0517344	2.61801	0.00884439	0.0336709	Mapkapk2	MAP kinase-activated protein kinase 2 [Source:MGI Symbol;Acc:MGI:109298]	protein_coding	1	130981437	131025563	-1
ENSMUSG00000059923	3252.5	0.1424	0.0464096	3.06832	0.00215267	0.0107046	Grb2	growth factor receptor bound protein 2 [Source:MGI Symbol;Acc:MGI:95805]	protein_coding	11	115534871	115599423	-1
ENSMUSG00000055024	5891.86	0.145176	0.0505505	2.8719	0.00408009	0.0179355	Ep300	E1A binding protein p300 [Source:MGI Symbol;Acc:MGI:1276116]	protein_coding	15	81469552	81536278	1
ENSMUSG00000034566	2872.92	0.146481	0.0542098	2.70212	0.00688993	0.0275837	Atp5h	ATP synthase, H+ transporting, mitochondrial F0 complex, subunit D [Source:MGI Symbol;Acc:MGI:1918929]	protein_coding	11	115306515	115310788	-1
ENSMUSG00000021068	4248.43	0.148256	0.0584225	2.53765	0.01116	0.0405744	Nin	ninein [Source:MGI Symbol;Acc:MGI:105108]	protein_coding	12	70058209	70160491	-1
ENSMUSG00000028126	1607.24	0.148939	0.0603158	2.46932	0.013537	0.0475134	Pip5k1a	phosphatidylinositol-4-phosphate 5-kinase, type 1 alpha [Source:MGI Symbol;Acc:MGI:107929]	protein_coding	3	94965841	95014241	-1
ENSMUSG00000026701	3081.33	0.15065	0.0612608	2.45916	0.0139263	0.0486172	Prdx6	peroxiredoxin 6 [Source:MGI Symbol;Acc:MGI:894320]	protein_coding	1	161067682	161078789	-1
ENSMUSG00000034709	1138.15	0.152574	0.062151	2.45489	0.0140927	0.0490487	Ppp1r21	protein phosphatase 1, regulatory subunit 21 [Source:MGI Symbol;Acc:MGI:1921075]	protein_coding	17	88837546	88895795	1
ENSMUSG00000026750	2571.84	0.153238	0.0611457	2.50612	0.0122066	0.0436622	Psmb7	proteasome (prosome, macropain) subunit, beta type 7 [Source:MGI Symbol;Acc:MGI:107637]	protein_coding	2	38478048	38534099	-1
ENSMUSG00000021987	3401.64	0.156706	0.0597405	2.62312	0.00871294	0.0332488	Mtmr6	myotubularin related protein 6 [Source:MGI Symbol;Acc:MGI:2145637]	protein_coding	14	60502677	60539819	1
ENSMUSG00000002957	5747.77	0.157978	0.0573287	2.75566	0.00585735	0.0241726	Ap2a2	adaptor-related protein complex 2, alpha 2 subunit [Source:MGI Symbol;Acc:MGI:101920]	protein_coding	7	141142086	141212924	1
ENSMUSG00000028745	7535.96	0.160304	0.0587077	2.73054	0.00632307	0.0256633	Capzb	capping protein (actin filament) muscle Z-line, beta [Source:MGI Symbol;Acc:MGI:104652]	protein_coding	4	138920210	139019129	1
ENSMUSG00000028059	4467.61	0.161378	0.0638411	2.52782	0.0114775	0.0414547	Arhgef2	rho/rac guanine nucleotide exchange factor (GEF) 2 [Source:MGI Symbol;Acc:MGI:103264]	protein_coding	3	88513273	88555359	1
ENSMUSG00000020152	11905.2	0.161644	0.05709	2.83139	0.00463459	0.0199829	Actr2	ARP2 actin-related protein 2 [Source:MGI Symbol;Acc:MGI:1913963]	protein_coding	11	20012304	20062913	-1
ENSMUSG00000035086	2373.76	0.163021	0.064552	2.52543	0.0115558	0.0417114	Becn1	beclin 1, autophagy related [Source:MGI Symbol;Acc:MGI:1891828]	protein_coding	11	101176778	101193112	-1
ENSMUSG00000029528	5447.49	0.164044	0.0547558	2.99592	0.00273616	0.0129982	Pxn	paxillin [Source:MGI Symbol;Acc:MGI:108295]	protein_coding	5	115644735	115694046	1
ENSMUSG00000040048	1301.94	0.165269	0.0582972	2.83495	0.00458335	0.0197842	Ndufb10	NADH:ubiquinone oxidoreductase subunit B10 [Source:MGI Symbol;Acc:MGI:1915592]	protein_coding	17	24941034	24943452	-1
ENSMUSG00000032786	1782.23	0.166883	0.066603	2.50564	0.0122228	0.0436988	Alas1	aminolevulinic acid synthase 1 [Source:MGI Symbol;Acc:MGI:87989]	protein_coding	9	106110654	106125853	-1
ENSMUSG00000053510	4669.09	0.168865	0.0686518	2.45973	0.013904	0.0485689	Nrd1	nardilysin, N-arginine dibasic convertase, NRD convertase 1 [Source:MGI Symbol;Acc:MGI:1201386]	protein_coding	4	108857852	108918974	1
ENSMUSG00000011958	2949.46	0.168926	0.0666166	2.53579	0.0112195	0.0407297	Bnip2	BCL2/adenovirus E1B interacting protein 2 [Source:MGI Symbol;Acc:MGI:109327]	protein_coding	9	69896748	69915599	1
ENSMUSG00000025103	1989.48	0.169657	0.0688655	2.4636	0.013755	0.048179	Btbd1	BTB (POZ) domain containing 1 [Source:MGI Symbol;Acc:MGI:1933765]	protein_coding	7	81441822	81479179	-1
ENSMUSG00000004043	1169.29	0.170941	0.0694346	2.46189	0.0138206	0.0483509	Stat5a	signal transducer and activator of transcription 5A [Source:MGI Symbol;Acc:MGI:103036]	protein_coding	11	100750177	100775995	1
ENSMUSG00000001151	2001.96	0.170953	0.0587469	2.90999	0.00361443	0.0163261	Pcnt	pericentrin (kendrin) [Source:MGI Symbol;Acc:MGI:102722]	protein_coding	10	76187097	76278620	-1
ENSMUSG00000010025	1349.35	0.17172	0.067627	2.53923	0.0111096	0.0404441	Aldh3a2	aldehyde dehydrogenase family 3, subfamily A2 [Source:MGI Symbol;Acc:MGI:1353452]	protein_coding	11	61114243	61158290	-1
ENSMUSG00000051495	6337.19	0.171806	0.0669302	2.56694	0.0102599	0.0379647	Irf2bp2	interferon regulatory factor 2 binding protein 2 [Source:MGI Symbol;Acc:MGI:2443921]	protein_coding	8	127315035	127320725	-1
ENSMUSG00000024725	3316.74	0.172992	0.0652696	2.65043	0.00803899	0.0311416	Ostf1	osteoclast stimulating factor 1 [Source:MGI Symbol;Acc:MGI:700012]	protein_coding	19	18493501	18609187	-1
ENSMUSG00000045962	17972	0.173504	0.0593563	2.92309	0.00346577	0.0157975	Wnk1	WNK lysine deficient protein kinase 1 [Source:MGI Symbol;Acc:MGI:2442092]	protein_coding	6	119900930	120015633	-1
ENSMUSG00000006740	6704.55	0.173854	0.0488692	3.55754	0.000374339	0.00253579	Kif5b	kinesin family member 5B [Source:MGI Symbol;Acc:MGI:1098268]	protein_coding	18	6201002	6242174	-1
ENSMUSG00000051154	1890.53	0.173881	0.0709527	2.45066	0.0142594	0.049483	Commd3	COMM domain containing 3 [Source:MGI Symbol;Acc:MGI:88218]	protein_coding	2	18677195	18681042	1
ENSMUSG00000026482	3097.64	0.174483	0.0629132	2.77339	0.00554755	0.0231095	Rgl1	ral guanine nucleotide dissociation stimulator,-like 1 [Source:MGI Symbol;Acc:MGI:107484]	protein_coding	1	152392511	152642102	-1
ENSMUSG00000031166	1098.64	0.174787	0.0626358	2.79052	0.00526234	0.0221165	Wdr13	WD repeat domain 13 [Source:MGI Symbol;Acc:MGI:1914661]	protein_coding	X	7989540	7999131	-1
ENSMUSG00000023915	1688.52	0.175154	0.0689686	2.53961	0.0110976	0.0404131	Tnfrsf21	tumor necrosis factor receptor superfamily, member 21 [Source:MGI Symbol;Acc:MGI:2151075]	protein_coding	17	43327446	43400080	1
ENSMUSG00000033004	8434.43	0.175946	0.0615864	2.8569	0.00427799	0.0186555	Mycbp2	MYC binding protein 2, E3 ubiquitin protein ligase [Source:MGI Symbol;Acc:MGI:2179432]	protein_coding	14	103350847	103584250	-1
ENSMUSG00000036751	3447.43	0.176612	0.06822	2.58886	0.00962934	0.0361439	Cox6b1	cytochrome c oxidase, subunit 6B1 [Source:MGI Symbol;Acc:MGI:107460]	protein_coding	7	30316286	30325576	-1
ENSMUSG00000023020	1146.83	0.177011	0.0687834	2.57346	0.0100687	0.0373898	Cox14	cytochrome c oxidase assembly protein 14 [Source:MGI Symbol;Acc:MGI:1913629]	protein_coding	15	99623528	99627413	1
ENSMUSG00000109901	1378.21	0.177187	0.0709218	2.49834	0.0124778	0.0444477	Chmp1b	charged multivesicular body protein 1B [Source:MGI Symbol;Acc:MGI:1914314]	protein_coding	18	67338437	67340960	1
ENSMUSG00000039770	2155.03	0.177409	0.0665953	2.66399	0.00772193	0.0302089	Ypel5	yippee like 5 [Source:MGI Symbol;Acc:MGI:1916937]	protein_coding	17	73143448	73158190	1
ENSMUSG00000018932	2594.86	0.177473	0.0632144	2.80747	0.00499318	0.0211712	Map2k3	mitogen-activated protein kinase kinase 3 [Source:MGI Symbol;Acc:MGI:1346868]	protein_coding	11	60822859	60843637	1
ENSMUSG00000031818	5237.7	0.18007	0.068315	2.63587	0.0083921	0.0322876	Cox4i1	cytochrome c oxidase subunit 4I1 [Source:MGI Symbol;Acc:MGI:88473]	protein_coding	8	121394961	121400946	1
ENSMUSG00000058709	1835	0.180609	0.0737595	2.44862	0.0143406	0.0495756	Egln2	egl-9 family hypoxia-inducible factor 2 [Source:MGI Symbol;Acc:MGI:1932287]	protein_coding	7	26858083	26866227	-1
ENSMUSG00000041028	5391.19	0.180692	0.0709764	2.54581	0.0109026	0.0398229	Ghitm	growth hormone inducible transmembrane protein [Source:MGI Symbol;Acc:MGI:1913342]	protein_coding	14	36842049	36857229	-1
ENSMUSG00000050912	4722.03	0.182083	0.0703486	2.5883	0.00964511	0.036178	Tmem123	transmembrane protein 123 [Source:MGI Symbol;Acc:MGI:1919179]	protein_coding	9	7764042	7794334	1
ENSMUSG00000028191	1351.18	0.18216	0.0664361	2.74189	0.00610877	0.0249701	Bcl10	B cell leukemia/lymphoma 10 [Source:MGI Symbol;Acc:MGI:1337994]	protein_coding	3	145628559	145640111	1
ENSMUSG00000030067	5266.49	0.182454	0.0628208	2.90435	0.00368015	0.0165708	Foxp1	forkhead box P1 [Source:MGI Symbol;Acc:MGI:1914004]	protein_coding	6	98902299	99499682	-1
ENSMUSG00000066406	12510.8	0.183799	0.0562666	3.26656	0.00108862	0.00606347	Akap13	A kinase (PRKA) anchor protein 13 [Source:MGI Symbol;Acc:MGI:2676556]	protein_coding	7	75105282	75404357	1
ENSMUSG00000061175	2292.56	0.184962	0.0691331	2.67545	0.00746282	0.0294057	Fnip2	folliculin interacting protein 2 [Source:MGI Symbol;Acc:MGI:2683054]	protein_coding	3	79363281	79475103	-1
ENSMUSG00000039988	1847.02	0.185614	0.0686146	2.70517	0.00682689	0.0273887	Ankrd13c	ankyrin repeat domain 13c [Source:MGI Symbol;Acc:MGI:2139746]	protein_coding	3	157652876	157713671	1
ENSMUSG00000042292	2403.21	0.187183	0.0582695	3.21236	0.0013165	0.00710341	Mrtfa	myocardin related transcription factor A [Source:MGI Symbol;Acc:MGI:2384495]	protein_coding	15	80896482	81074958	-1
ENSMUSG00000028437	1479.43	0.189029	0.0622827	3.03502	0.00240523	0.0116921	Ubap1	ubiquitin-associated protein 1 [Source:MGI Symbol;Acc:MGI:2149543]	protein_coding	4	41348996	41390525	1
ENSMUSG00000008892	1729.33	0.189237	0.0731249	2.58785	0.00965763	0.0361909	Vdac3	voltage-dependent anion channel 3 [Source:MGI Symbol;Acc:MGI:106922]	protein_coding	8	23067091	23083829	-1
ENSMUSG00000031007	2292.04	0.189601	0.066223	2.86307	0.00419559	0.018338	Atp6ap2	ATPase, H+ transporting, lysosomal accessory protein 2 [Source:MGI Symbol;Acc:MGI:1917745]	protein_coding	X	12454040	12483288	1
ENSMUSG00000031352	694.413	0.190863	0.0719555	2.65252	0.00798944	0.0309705	Hccs	holocytochrome c synthetase [Source:MGI Symbol;Acc:MGI:106911]	protein_coding	X	168033189	168103368	-1
ENSMUSG00000060538	619.048	0.191408	0.0781082	2.45055	0.0142638	0.049483	Tmem219	transmembrane protein 219 [Source:MGI Symbol;Acc:MGI:1915992]	protein_coding	7	126485343	126522089	-1
ENSMUSG00000030869	906.876	0.191879	0.0754882	2.54184	0.0110271	0.0402201	Ndufab1	NADH:ubiquinone oxidoreductase subunit AB1 [Source:MGI Symbol;Acc:MGI:1917566]	protein_coding	7	121684626	121701109	-1
ENSMUSG00000028788	10286.3	0.193752	0.0704209	2.75134	0.00593518	0.0243907	Ptp4a2	protein tyrosine phosphatase 4a2 [Source:MGI Symbol;Acc:MGI:1277117]	protein_coding	4	129705012	129743796	1
ENSMUSG00000032041	964.871	0.194127	0.0700121	2.77277	0.00555821	0.023123	Tirap	toll-interleukin 1 receptor (TIR) domain-containing adaptor protein [Source:MGI Symbol;Acc:MGI:2152213]	protein_coding	9	35095847	35111587	-1
ENSMUSG00000005514	1705.37	0.195964	0.0665286	2.94556	0.00322368	0.0149011	Por	P450 (cytochrome) oxidoreductase [Source:MGI Symbol;Acc:MGI:97744]	protein_coding	5	135698887	135764180	1
ENSMUSG00000039115	1439.8	0.196082	0.0759277	2.58248	0.00980937	0.0366401	Itga9	integrin alpha 9 [Source:MGI Symbol;Acc:MGI:104756]	protein_coding	9	118435758	118730071	1
ENSMUSG00000038619	3228.85	0.196091	0.0560258	3.5	0.00046525	0.00302619	Ensa	endosulfine alpha [Source:MGI Symbol;Acc:MGI:1891189]	protein_coding	3	95532304	95539413	1
ENSMUSG00000023307	1992.11	0.196575	0.0612525	3.20925	0.00133081	0.00716043	Marchf5	membrane associated ring-CH-type finger 5 [Source:MGI Symbol;Acc:MGI:1915207]	protein_coding	19	37184942	37199550	1
ENSMUSG00000003228	1082.9	0.19754	0.0687199	2.87456	0.0040459	0.0178399	Grk5	G protein-coupled receptor kinase 5 [Source:MGI Symbol;Acc:MGI:109161]	protein_coding	19	60878187	61084406	1
ENSMUSG00000042350	2350.13	0.198186	0.07871	2.51793	0.0118047	0.0424763	Arel1	apoptosis resistant E3 ubiquitin protein ligase 1 [Source:MGI Symbol;Acc:MGI:1915747]	protein_coding	12	84964922	85017674	-1
ENSMUSG00000075284	4229.03	0.198976	0.0633489	3.14096	0.00168397	0.00869395	Wipf1	WAS/WASL interacting protein family, member 1 [Source:MGI Symbol;Acc:MGI:2178801]	protein_coding	2	73259954	73360078	-1
ENSMUSG00000031231	2985.16	0.199669	0.0529008	3.7744	0.000160391	0.00122447	Cox7b	cytochrome c oxidase subunit 7B [Source:MGI Symbol;Acc:MGI:1913392]	protein_coding	X	105059306	105066056	1
ENSMUSG00000061518	3016.37	0.200019	0.0710781	2.81407	0.00489184	0.0208262	Cox5b	cytochrome c oxidase subunit 5B [Source:MGI Symbol;Acc:MGI:88475]	protein_coding	1	36730530	36732762	1
ENSMUSG00000030671	1336.89	0.200021	0.0657897	3.04031	0.00236332	0.0115323	Pde3b	phosphodiesterase 3B, cGMP-inhibited [Source:MGI Symbol;Acc:MGI:1333863]	protein_coding	7	114014516	114138486	1
ENSMUSG00000022503	766.277	0.200299	0.0816128	2.45426	0.0141176	0.0490957	Nubp1	nucleotide binding protein 1 [Source:MGI Symbol;Acc:MGI:1347073]	protein_coding	16	10229812	10242292	1
ENSMUSG00000016252	2202.59	0.200424	0.0688139	2.91255	0.00358494	0.0162504	Atp5e	ATP synthase, H+ transporting, mitochondrial F1 complex, epsilon subunit [Source:MGI Symbol;Acc:MGI:1855697]	protein_coding	2	174302865	174305898	-1
ENSMUSG00000022295	1537.29	0.201303	0.0786186	2.5605	0.0104522	0.0385272	Atp6v1c1	ATPase, H+ transporting, lysosomal V1 subunit C1 [Source:MGI Symbol;Acc:MGI:1913585]	protein_coding	15	38662177	38692690	1
ENSMUSG00000029397	1342.84	0.205104	0.0621325	3.30107	0.000963166	0.00550203	Rchy1	ring finger and CHY zinc finger domain containing 1 [Source:MGI Symbol;Acc:MGI:1915348]	protein_coding	5	92096763	92110927	-1
ENSMUSG00000038690	1361.51	0.206147	0.0750819	2.74562	0.00603958	0.0247313	Atp5j2	ATP synthase, H+ transporting, mitochondrial F0 complex, subunit F2 [Source:MGI Symbol;Acc:MGI:1927558]	protein_coding	5	145120508	145128872	-1
ENSMUSG00000029860	6337.07	0.2069	0.0814289	2.54087	0.0110578	0.0402952	Zyx	zyxin [Source:MGI Symbol;Acc:MGI:103072]	protein_coding	6	42326564	42337147	1
ENSMUSG00000027423	4454.1	0.207008	0.0596529	3.47022	0.000520035	0.0032971	Snx5	sorting nexin 5 [Source:MGI Symbol;Acc:MGI:1916428]	protein_coding	2	144092043	144112826	-1
ENSMUSG00000022437	1792.38	0.207073	0.0690148	3.00042	0.00269608	0.0128343	Samm50	SAMM50 sorting and assembly machinery component [Source:MGI Symbol;Acc:MGI:1915903]	protein_coding	15	84076442	84101468	1
ENSMUSG00000021290	1127.73	0.20776	0.0755501	2.74997	0.00596014	0.0244671	Atp5mpl	ATP synthase membrane subunit 6.8PL [Source:MGI Symbol;Acc:MGI:1917507]	protein_coding	12	111927809	111933411	-1
ENSMUSG00000021905	1113.1	0.208424	0.0605416	3.44266	0.000576033	0.00360007	Dph3	diphthamine biosynthesis 3 [Source:MGI Symbol;Acc:MGI:1922658]	protein_coding	14	31802523	31807686	-1
ENSMUSG00000035354	1573.47	0.209289	0.0746234	2.8046	0.00503791	0.0213058	Uvrag	UV radiation resistance associated gene [Source:MGI Symbol;Acc:MGI:1925860]	protein_coding	7	98534228	98790348	-1
ENSMUSG00000098188	591.488	0.209624	0.0818818	2.56008	0.0104648	0.0385488	Sowahc	sosondowah ankyrin repeat domain family member C [Source:MGI Symbol;Acc:MGI:3606051]	protein_coding	10	59057775	59062256	1
ENSMUSG00000022964	1127.65	0.209924	0.0752075	2.79126	0.00525031	0.0220778	Tmem50b	transmembrane protein 50B [Source:MGI Symbol;Acc:MGI:1925225]	protein_coding	16	91371391	91394688	-1
ENSMUSG00000027673	1570.89	0.210278	0.0712259	2.95227	0.00315448	0.0146401	Ndufb5	NADH:ubiquinone oxidoreductase subunit B5 [Source:MGI Symbol;Acc:MGI:1913296]	protein_coding	3	32791139	32805715	1
ENSMUSG00000028708	1521.66	0.211167	0.066437	3.17845	0.00148065	0.00783088	Mknk1	MAP kinase-interacting serine/threonine kinase 1 [Source:MGI Symbol;Acc:MGI:894316]	protein_coding	4	115696395	115736447	1
ENSMUSG00000039782	1010.26	0.211983	0.0773912	2.73912	0.00616047	0.0251456	Cpeb2	cytoplasmic polyadenylation element binding protein 2 [Source:MGI Symbol;Acc:MGI:2442640]	protein_coding	5	43390513	43447067	1
ENSMUSG00000003382	1690.51	0.212399	0.0742083	2.8622	0.00420709	0.0183812	Etv3	ets variant 3 [Source:MGI Symbol;Acc:MGI:1350926]	protein_coding	3	87432714	87447463	1
ENSMUSG00000031591	3563.2	0.212811	0.0837328	2.54155	0.0110362	0.0402406	Asah1	N-acylsphingosine amidohydrolase 1 [Source:MGI Symbol;Acc:MGI:1277124]	protein_coding	8	41793234	41827810	-1
ENSMUSG00000038845	714.379	0.213654	0.0807543	2.64573	0.00815147	0.0314923	Phb	prohibitin [Source:MGI Symbol;Acc:MGI:97572]	protein_coding	11	95557783	95571599	1
ENSMUSG00000029311	1233.03	0.213875	0.0777006	2.75256	0.00591316	0.024318	Hsd17b11	hydroxysteroid (17-beta) dehydrogenase 11 [Source:MGI Symbol;Acc:MGI:2149821]	protein_coding	5	104137628	104169785	-1
ENSMUSG00000041926	1743	0.214179	0.0765208	2.79897	0.00512657	0.021633	Rnpep	arginyl aminopeptidase (aminopeptidase B) [Source:MGI Symbol;Acc:MGI:2384902]	protein_coding	1	135190450	135211822	-1
ENSMUSG00000002010	2122.63	0.214429	0.0802356	2.6725	0.00752893	0.0296458	Idh3g	isocitrate dehydrogenase 3 (NAD+), gamma [Source:MGI Symbol;Acc:MGI:1099463]	protein_coding	X	72822569	72830503	-1
ENSMUSG00000028821	1105.91	0.21492	0.0683208	3.14575	0.0016566	0.00858354	Syf2	SYF2 homolog, RNA splicing factor (S. cerevisiae) [Source:MGI Symbol;Acc:MGI:1915842]	protein_coding	4	134658209	134664859	1
ENSMUSG00000031785	1566.5	0.215461	0.087873	2.45196	0.0142081	0.0493907	Adgrg1	adhesion G protein-coupled receptor G1 [Source:MGI Symbol;Acc:MGI:1340051]	protein_coding	8	95701379	95740845	1
ENSMUSG00000034247	2092.95	0.215547	0.0679378	3.17272	0.0015102	0.00796148	Plekhm1	pleckstrin homology domain containing, family M (with RUN domain) member 1 [Source:MGI Symbol;Acc:MGI:2443207]	protein_coding	11	103255101	103303513	-1
ENSMUSG00000021133	4520.78	0.216461	0.0846909	2.5559	0.0105914	0.0389404	Susd6	sushi domain containing 6 [Source:MGI Symbol;Acc:MGI:2444661]	protein_coding	12	80837284	80927609	1
ENSMUSG00000022807	1422.68	0.21656	0.0676487	3.20124	0.00136835	0.00734179	Osbpl11	oxysterol binding protein-like 11 [Source:MGI Symbol;Acc:MGI:2146553]	protein_coding	16	33005441	33063682	1
ENSMUSG00000021143	2701.17	0.216956	0.0570198	3.80492	0.000141849	0.0011034	Pacs2	phosphofurin acidic cluster sorting protein 2 [Source:MGI Symbol;Acc:MGI:1924399]	protein_coding	12	112978128	113038021	1
ENSMUSG00000001999	579.067	0.217111	0.0863963	2.51296	0.0119722	0.042998	Blvra	biliverdin reductase A [Source:MGI Symbol;Acc:MGI:88170]	protein_coding	2	126912585	126939004	1
ENSMUSG00000021606	985.062	0.217194	0.0785561	2.76483	0.00569523	0.0235734	Ndufs6	NADH:ubiquinone oxidoreductase core subunit S6 [Source:MGI Symbol;Acc:MGI:107932]	protein_coding	13	73467957	73476661	-1
ENSMUSG00000047714	2142.98	0.217253	0.0839289	2.58854	0.0096383	0.0361657	Ppp1r2	protein phosphatase 1, regulatory inhibitor subunit 2 [Source:MGI Symbol;Acc:MGI:1914099]	protein_coding	16	31070355	31094095	-1
ENSMUSG00000074794	2989.26	0.217334	0.0707123	3.0735	0.00211567	0.0105618	Arrdc3	arrestin domain containing 3 [Source:MGI Symbol;Acc:MGI:2145242]	protein_coding	13	81031503	81044161	1
ENSMUSG00000035674	1613.15	0.217604	0.0828303	2.6271	0.0086115	0.0329811	Ndufa3	NADH:ubiquinone oxidoreductase subunit A3 [Source:MGI Symbol;Acc:MGI:1913341]	protein_coding	7	3620372	3623326	1
ENSMUSG00000038517	795.588	0.217625	0.0887766	2.45138	0.0142309	0.0494549	Tbkbp1	TBK1 binding protein 1 [Source:MGI Symbol;Acc:MGI:1920424]	protein_coding	11	97026997	97042321	-1
ENSMUSG00000030894	2380.79	0.218538	0.0789812	2.76697	0.00565807	0.0234449	Tpp1	tripeptidyl peptidase I [Source:MGI Symbol;Acc:MGI:1336194]	protein_coding	7	105394018	105401442	-1
ENSMUSG00000032436	1865.49	0.219555	0.0846297	2.5943	0.00947825	0.035635	Cmtm7	CKLF-like MARVEL transmembrane domain containing 7 [Source:MGI Symbol;Acc:MGI:2447166]	protein_coding	9	114585904	114610924	-1
ENSMUSG00000002103	2067.6	0.219685	0.0827766	2.65395	0.00795548	0.030891	Acp2	acid phosphatase 2, lysosomal [Source:MGI Symbol;Acc:MGI:87882]	protein_coding	2	91033230	91044443	1
ENSMUSG00000020253	978.268	0.221376	0.0825845	2.6806	0.00734896	0.0290767	Ppm1m	protein phosphatase 1M [Source:MGI Symbol;Acc:MGI:1915155]	protein_coding	9	106072146	106076945	-1
ENSMUSG00000029484	1644.13	0.221854	0.0788312	2.81429	0.00488857	0.0208199	Anxa3	annexin A3 [Source:MGI Symbol;Acc:MGI:1201378]	protein_coding	5	96941198	96993825	1
ENSMUSG00000022971	1595.82	0.22257	0.0852804	2.60986	0.00905784	0.0343355	Ifnar2	interferon (alpha and beta) receptor 2 [Source:MGI Symbol;Acc:MGI:1098243]	protein_coding	16	91169671	91202477	1
ENSMUSG00000036499	2083.78	0.222913	0.0787127	2.83198	0.00462607	0.0199611	Eea1	early endosome antigen 1 [Source:MGI Symbol;Acc:MGI:2442192]	protein_coding	10	95776512	95881380	1
ENSMUSG00000061286	768.694	0.223905	0.0814124	2.75026	0.00595488	0.0244542	Exosc5	exosome component 5 [Source:MGI Symbol;Acc:MGI:107889]	protein_coding	7	25358589	25370793	1
ENSMUSG00000060703	1180.99	0.224391	0.0721218	3.11128	0.0018628	0.00947658	Cd302	CD302 antigen [Source:MGI Symbol;Acc:MGI:1913455]	protein_coding	2	60082337	60114832	-1
ENSMUSG00000031985	2109.62	0.224835	0.0764952	2.93921	0.00329054	0.0151605	Gnpat	glyceronephosphate O-acyltransferase [Source:MGI Symbol;Acc:MGI:1343460]	protein_coding	8	125589772	125616796	1
ENSMUSG00000020132	3291.83	0.225461	0.0706381	3.19178	0.00141399	0.00753735	Rab21	RAB21, member RAS oncogene family [Source:MGI Symbol;Acc:MGI:894308]	protein_coding	10	115122989	115151499	-1
ENSMUSG00000038024	1951.09	0.22564	0.0866196	2.60495	0.0091887	0.0347398	Dennd4c	DENN/MADD domain containing 4C [Source:MGI Symbol;Acc:MGI:1914769]	protein_coding	4	86666792	86768840	1
ENSMUSG00000029063	4290.65	0.225713	0.0833865	2.70683	0.00679284	0.0272711	Nadk	NAD kinase [Source:MGI Symbol;Acc:MGI:2183149]	protein_coding	4	155646835	155675458	1
ENSMUSG00000029071	1822.84	0.227191	0.0840013	2.70461	0.00683838	0.0274163	Dvl1	dishevelled segment polarity protein 1 [Source:MGI Symbol;Acc:MGI:94941]	protein_coding	4	155931859	155943760	1
ENSMUSG00000006423	1037.55	0.227678	0.0765493	2.97427	0.00293682	0.0137579	C330007P06Rik	RIKEN cDNA C330007P06 gene [Source:MGI Symbol;Acc:MGI:1924894]	protein_coding	X	36087390	36137764	-1
ENSMUSG00000037376	619.077	0.227789	0.0793591	2.87036	0.00410003	0.0180163	Trmt6	tRNA methyltransferase 6 [Source:MGI Symbol;Acc:MGI:1914176]	protein_coding	2	132646127	132657975	-1
ENSMUSG00000037410	5565.51	0.227994	0.0901114	2.53014	0.0114019	0.0412075	Tbc1d2b	TBC1 domain family, member 2B [Source:MGI Symbol;Acc:MGI:1914266]	protein_coding	9	90084080	90152857	-1
ENSMUSG00000068823	20903.6	0.228069	0.0894183	2.55058	0.0107544	0.0393756	Csde1	cold shock domain containing E1, RNA binding [Source:MGI Symbol;Acc:MGI:92356]	protein_coding	3	102927742	102965502	1
ENSMUSG00000029772	1222.34	0.228279	0.0700562	3.25851	0.00112	0.00620349	Ahcyl2	S-adenosylhomocysteine hydrolase-like 2 [Source:MGI Symbol;Acc:MGI:1921590]	protein_coding	6	29768010	29912309	1
ENSMUSG00000045374	1940.81	0.229021	0.0639269	3.58255	0.000340256	0.00233801	Wdr81	WD repeat domain 81 [Source:MGI Symbol;Acc:MGI:2681828]	protein_coding	11	75331770	75345543	-1
ENSMUSG00000032306	618.143	0.229585	0.0789695	2.90727	0.00364602	0.0164429	Mpi	mannose phosphate isomerase [Source:MGI Symbol;Acc:MGI:97075]	protein_coding	9	57451539	57460046	-1
ENSMUSG00000029560	1170.79	0.230207	0.0879996	2.616	0.00889657	0.0338246	Snx8	sorting nexin 8 [Source:MGI Symbol;Acc:MGI:2443816]	protein_coding	5	140326054	140375017	-1
ENSMUSG00000024906	493.003	0.230502	0.0841128	2.7404	0.00613654	0.0250746	Mus81	MUS81 structure-specific endonuclease subunit [Source:MGI Symbol;Acc:MGI:1918961]	protein_coding	19	5532373	5538430	-1
ENSMUSG00000000374	2656.08	0.230513	0.0821562	2.80579	0.00501931	0.0212585	Trappc10	trafficking protein particle complex 10 [Source:MGI Symbol;Acc:MGI:1336209]	protein_coding	10	78022559	78080475	-1
ENSMUSG00000028552	4773.06	0.230689	0.0825455	2.79469	0.00519496	0.0218733	Eps15	epidermal growth factor receptor pathway substrate 15 [Source:MGI Symbol;Acc:MGI:104583]	protein_coding	4	109137465	109245014	1
ENSMUSG00000027900	1478.1	0.230782	0.0716536	3.22081	0.00127831	0.00694172	Dram2	DNA-damage regulated autophagy modulator 2 [Source:MGI Symbol;Acc:MGI:1914421]	protein_coding	3	106455114	106483206	1
ENSMUSG00000068015	1069.04	0.231502	0.0898176	2.57747	0.00995266	0.0370666	Lrch1	leucine-rich repeats and calponin homology (CH) domain containing 1 [Source:MGI Symbol;Acc:MGI:2443390]	protein_coding	14	74992115	75185316	-1
ENSMUSG00000022529	1047.28	0.232086	0.0938443	2.47309	0.0133949	0.0471345	Zfp263	zinc finger protein 263 [Source:MGI Symbol;Acc:MGI:1921370]	protein_coding	16	3561957	3568654	1
ENSMUSG00000009090	3301.12	0.232099	0.066803	3.47438	0.000512039	0.003259	Ap1b1	adaptor protein complex AP-1, beta 1 subunit [Source:MGI Symbol;Acc:MGI:1096368]	protein_coding	11	4936824	4992791	1
ENSMUSG00000040848	3102.21	0.232704	0.0888324	2.61958	0.00880369	0.0335382	Sft2d2	SFT2 domain containing 2 [Source:MGI Symbol;Acc:MGI:1917362]	protein_coding	1	165001906	165022007	-1
ENSMUSG00000021764	1222.24	0.233655	0.0872112	2.67919	0.00738011	0.0291799	Ndufs4	NADH:ubiquinone oxidoreductase core subunit S4 [Source:MGI Symbol;Acc:MGI:1343135]	protein_coding	13	114424331	114524794	-1
ENSMUSG00000061461	561.246	0.23368	0.0739908	3.15823	0.0015873	0.00828805	Smim20	small integral membrane protein 20 [Source:MGI Symbol;Acc:MGI:1913528]	protein_coding	5	53424425	53435882	1
ENSMUSG00000057522	3967.39	0.233691	0.0682543	3.42382	0.000617465	0.00382196	Spop	speckle-type BTB/POZ protein [Source:MGI Symbol;Acc:MGI:1343085]	protein_coding	11	95304906	95384232	1
ENSMUSG00000020747	1748.63	0.234603	0.0769286	3.04962	0.00229131	0.0112575	Tmem94	transmembrane protein 94 [Source:MGI Symbol;Acc:MGI:1919197]	protein_coding	11	115656259	115690192	1
ENSMUSG00000026283	824.2	0.235744	0.0720058	3.27396	0.00106051	0.00593119	Ing5	inhibitor of growth family, member 5 [Source:MGI Symbol;Acc:MGI:1922816]	protein_coding	1	93731687	93749823	1
ENSMUSG00000020664	2177.53	0.236772	0.0523038	4.52686	5.98656e-06	7.19126e-05	Dld	dihydrolipoamide dehydrogenase [Source:MGI Symbol;Acc:MGI:107450]	protein_coding	12	31381276	31401452	-1
ENSMUSG00000014313	2215.61	0.236797	0.0909263	2.60427	0.00920698	0.0347974	Cox6c	cytochrome c oxidase subunit 6C [Source:MGI Symbol;Acc:MGI:104614]	protein_coding	15	35926032	35938392	-1
ENSMUSG00000011884	1880.78	0.23735	0.0954632	2.4863	0.0129078	0.0456866	Gltp	glycolipid transfer protein [Source:MGI Symbol;Acc:MGI:1929253]	protein_coding	5	114807459	114829045	-1
ENSMUSG00000029313	5694.15	0.237394	0.0500857	4.73976	2.13974e-06	2.97799e-05	Aff1	AF4/FMR2 family, member 1 [Source:MGI Symbol;Acc:MGI:1100819]	protein_coding	5	103840240	104003188	1
ENSMUSG00000038271	835.545	0.237409	0.0946775	2.50755	0.012157	0.0434986	Iffo1	intermediate filament family orphan 1 [Source:MGI Symbol;Acc:MGI:2444516]	protein_coding	6	125122204	125138745	1
ENSMUSG00000020647	2000.99	0.237517	0.082812	2.86815	0.00412882	0.0180874	Ncoa1	nuclear receptor coactivator 1 [Source:MGI Symbol;Acc:MGI:1276523]	protein_coding	12	4297362	4527182	-1
ENSMUSG00000044068	436.316	0.238182	0.0911822	2.61216	0.00899724	0.0341509	Zrsr1	zinc finger (CCCH type), RNA binding motif and serine/arginine rich 1 [Source:MGI Symbol;Acc:MGI:98885]	protein_coding	11	22922005	22926496	1
ENSMUSG00000021258	1639.22	0.238262	0.0899423	2.64905	0.00807186	0.0312479	Ccnk	cyclin K [Source:MGI Symbol;Acc:MGI:1276106]	protein_coding	12	108145838	108169618	1
ENSMUSG00000056692	4951.31	0.238667	0.0899003	2.65479	0.00793566	0.0308245	Ilrun	inflammation and lipid regulator with UBA-like and NBR1-like domains [Source:MGI Symbol;Acc:MGI:106281]	protein_coding	17	27970209	28039622	-1
ENSMUSG00000025204	1912.7	0.239141	0.0814903	2.9346	0.00333979	0.0153451	Ndufb8	NADH:ubiquinone oxidoreductase subunit B8 [Source:MGI Symbol;Acc:MGI:1914514]	protein_coding	19	44537011	44543879	-1
ENSMUSG00000060519	1102.81	0.239315	0.0845376	2.83087	0.00464215	0.0199951	Tor3a	torsin family 3, member A [Source:MGI Symbol;Acc:MGI:1353652]	protein_coding	1	156481187	156501926	-1
ENSMUSG00000028530	8187.23	0.239371	0.0624798	3.83117	0.000127538	0.00101482	Jak1	Janus kinase 1 [Source:MGI Symbol;Acc:MGI:96628]	protein_coding	4	101009564	101122479	-1
ENSMUSG00000032754	988.003	0.239547	0.0916588	2.61346	0.00896311	0.0340438	Slc8b1	solute carrier family 8 (sodium/lithium/calcium exchanger), member B1 [Source:MGI Symbol;Acc:MGI:2180781]	protein_coding	5	120649233	120672089	1
ENSMUSG00000060090	1962.89	0.239626	0.0876137	2.73503	0.00623753	0.025403	Rp2	retinitis pigmentosa 2 homolog [Source:MGI Symbol;Acc:MGI:1277953]	protein_coding	X	20230720	20271892	1
ENSMUSG00000020163	1749.43	0.240258	0.0650951	3.69087	0.000223485	0.00163965	Uqcr11	ubiquinol-cytochrome c reductase, complex III subunit XI [Source:MGI Symbol;Acc:MGI:1913844]	protein_coding	10	80238831	80242664	-1
ENSMUSG00000029270	581.584	0.240812	0.0936265	2.57205	0.0101097	0.0374814	Dipk1a	divergent protein kinase domain 1A [Source:MGI Symbol;Acc:MGI:1914516]	protein_coding	5	108055919	108134951	-1
ENSMUSG00000029175	1462.17	0.241021	0.0679943	3.54473	0.000393016	0.00264055	Slc35f6	solute carrier family 35, member F6 [Source:MGI Symbol;Acc:MGI:1922169]	protein_coding	5	30805277	30817073	1
ENSMUSG00000001829	748.933	0.241258	0.0945046	2.55287	0.010684	0.0391927	Clpb	ClpB caseinolytic peptidase B [Source:MGI Symbol;Acc:MGI:1100517]	protein_coding	7	101312840	101444713	1
ENSMUSG00000025651	4115.58	0.241917	0.0878881	2.75255	0.00591324	0.024318	Uqcrc1	ubiquinol-cytochrome c reductase core protein 1 [Source:MGI Symbol;Acc:MGI:107876]	protein_coding	9	108765701	108778691	1
ENSMUSG00000015095	1210.66	0.242326	0.0979785	2.47326	0.0133888	0.0471275	Fbxw5	F-box and WD-40 domain protein 5 [Source:MGI Symbol;Acc:MGI:1354731]	protein_coding	2	25390762	25395483	1
ENSMUSG00000020227	896.567	0.243934	0.0848951	2.87335	0.0040614	0.0178807	Irak3	interleukin-1 receptor-associated kinase 3 [Source:MGI Symbol;Acc:MGI:1921164]	protein_coding	10	119977553	120038035	-1
ENSMUSG00000073982	2745.16	0.245425	0.0764145	3.21176	0.00131925	0.00711491	Rhog	ras homolog family member G [Source:MGI Symbol;Acc:MGI:1928370]	protein_coding	7	101888330	101905261	-1
ENSMUSG00000022385	611.41	0.245477	0.0934898	2.6257	0.008647	0.033072	Gtse1	G two S phase expressed protein 1 [Source:MGI Symbol;Acc:MGI:1352755]	protein_coding	15	85743946	85760774	1
ENSMUSG00000020570	2821.93	0.245503	0.094002	2.61168	0.00900985	0.0341874	Sypl	synaptophysin-like protein [Source:MGI Symbol;Acc:MGI:108081]	protein_coding	12	33003890	33029859	1
ENSMUSG00000027668	1311.76	0.245684	0.0959737	2.55991	0.0104699	0.0385552	Mfn1	mitofusin 1 [Source:MGI Symbol;Acc:MGI:1914664]	protein_coding	3	32583614	32633388	1
ENSMUSG00000020134	1250.23	0.245809	0.0704692	3.48818	0.000486327	0.0031248	Peli1	pellino 1 [Source:MGI Symbol;Acc:MGI:1914495]	protein_coding	11	21041291	21100323	1
ENSMUSG00000029030	2960.36	0.245909	0.0890613	2.76112	0.00576028	0.0237998	Tprgl	transformation related protein 63 regulated like [Source:MGI Symbol;Acc:MGI:1915058]	protein_coding	4	154241942	154245123	-1
ENSMUSG00000060002	1940.16	0.246322	0.0963388	2.55683	0.0105631	0.0388486	Chpt1	choline phosphotransferase 1 [Source:MGI Symbol;Acc:MGI:2384841]	protein_coding	10	88288607	88339935	-1
ENSMUSG00000034361	1464.42	0.247859	0.0775523	3.19603	0.00139335	0.00744805	Cpne2	copine II [Source:MGI Symbol;Acc:MGI:2387578]	protein_coding	8	95259618	95297159	1
ENSMUSG00000020078	1820.27	0.248461	0.0695565	3.57207	0.000354171	0.00241341	Vps26a	VPS26 retromer complex component A [Source:MGI Symbol;Acc:MGI:1353654]	protein_coding	10	62291014	62322584	-1
ENSMUSG00000005510	1012.9	0.248581	0.0929054	2.67564	0.00745876	0.0293998	Ndufs3	NADH:ubiquinone oxidoreductase core subunit S3 [Source:MGI Symbol;Acc:MGI:1915599]	protein_coding	2	90724978	90735171	-1
ENSMUSG00000052681	8184.69	0.248784	0.0840966	2.95831	0.00309326	0.0143851	Rap1b	RAS related protein 1b [Source:MGI Symbol;Acc:MGI:894315]	protein_coding	10	117649776	117681940	-1
ENSMUSG00000020741	2680.29	0.248864	0.0834474	2.98228	0.00286108	0.013444	Cluh	clustered mitochondria (cluA/CLU1) homolog [Source:MGI Symbol;Acc:MGI:1921398]	protein_coding	11	74540321	74561673	1
ENSMUSG00000025503	4283.84	0.248966	0.093448	2.66422	0.00771663	0.0301985	Taldo1	transaldolase 1 [Source:MGI Symbol;Acc:MGI:1274789]	protein_coding	7	140972112	140982881	1
ENSMUSG00000038375	5376.96	0.249245	0.0964107	2.58524	0.00973116	0.0364189	Trp53inp2	transformation related protein 53 inducible nuclear protein 2 [Source:MGI Symbol;Acc:MGI:1915978]	protein_coding	2	155222979	155231770	1
ENSMUSG00000024683	418.276	0.249396	0.0927797	2.68805	0.00718708	0.028505	Mrpl16	mitochondrial ribosomal protein L16 [Source:MGI Symbol;Acc:MGI:2137219]	protein_coding	19	11747755	11752324	1
ENSMUSG00000024712	1755.63	0.249622	0.100081	2.49419	0.0126247	0.0449338	Rfk	riboflavin kinase [Source:MGI Symbol;Acc:MGI:1914688]	protein_coding	19	17371407	17378713	1
ENSMUSG00000089917	843.297	0.250761	0.0954934	2.62595	0.00864075	0.03306	Uckl1	uridine-cytidine kinase 1-like 1 [Source:MGI Symbol;Acc:MGI:1915806]	protein_coding	2	181210942	181226685	-1
ENSMUSG00000052298	1982.35	0.251545	0.0764358	3.29094	0.000998545	0.00565071	Cdc42se2	CDC42 small effector 2 [Source:MGI Symbol;Acc:MGI:1919979]	protein_coding	11	54608282	54678501	-1
ENSMUSG00000028098	1405.07	0.251553	0.0840312	2.99356	0.0027574	0.013072	Rnf115	ring finger protein 115 [Source:MGI Symbol;Acc:MGI:1915095]	protein_coding	3	96634980	96698954	1
ENSMUSG00000024436	360.035	0.252407	0.101497	2.48683	0.0128887	0.045633	Mrps18b	mitochondrial ribosomal protein S18B [Source:MGI Symbol;Acc:MGI:1914223]	protein_coding	17	36221271	36227281	-1
ENSMUSG00000020827	1898.55	0.25322	0.0885392	2.85998	0.0042367	0.0185035	Mink1	misshapen-like kinase 1 (zebrafish) [Source:MGI Symbol;Acc:MGI:1355329]	protein_coding	11	70453707	70505309	1
ENSMUSG00000024781	3026.73	0.253437	0.0957163	2.64779	0.00810189	0.0313393	Lipa	lysosomal acid lipase A [Source:MGI Symbol;Acc:MGI:96789]	protein_coding	19	34469718	34504874	-1
ENSMUSG00000041164	2312.5	0.25358	0.0722939	3.50762	0.000452131	0.002953	Zmiz2	zinc finger, MIZ-type containing 2 [Source:MGI Symbol;Acc:MGI:106374]	protein_coding	11	6339074	6356158	1
ENSMUSG00000038671	662.734	0.253602	0.0992548	2.55506	0.0106168	0.038985	Arfrp1	ADP-ribosylation factor related protein 1 [Source:MGI Symbol;Acc:MGI:1923938]	protein_coding	2	180999483	181007197	-1
ENSMUSG00000026393	4278.42	0.255145	0.0657612	3.87987	0.000104512	0.000861458	Nek7	NIMA (never in mitosis gene a)-related expressed kinase 7 [Source:MGI Symbol;Acc:MGI:1890645]	protein_coding	1	138410613	138547879	-1
ENSMUSG00000042015	1069.68	0.255182	0.0820679	3.10941	0.00187463	0.00952413	Wdr41	WD repeat domain 41 [Source:MGI Symbol;Acc:MGI:2445123]	protein_coding	13	95112852	95159822	1
ENSMUSG00000071379	1060.9	0.255637	0.0974791	2.62248	0.00872924	0.0332987	Hpcal1	hippocalcin-like 1 [Source:MGI Symbol;Acc:MGI:1855689]	protein_coding	12	17740857	17841934	1
ENSMUSG00000029007	1513.25	0.255707	0.0812669	3.14651	0.0016523	0.00857261	Agtrap	angiotensin II, type I receptor-associated protein [Source:MGI Symbol;Acc:MGI:1339977]	protein_coding	4	148161518	148172488	-1
ENSMUSG00000026031	3996.09	0.255828	0.0776767	3.29349	0.000989508	0.00561063	Cflar	CASP8 and FADD-like apoptosis regulator [Source:MGI Symbol;Acc:MGI:1336166]	protein_coding	1	58750667	58798043	1
ENSMUSG00000021520	1832.5	0.256271	0.0971706	2.63733	0.00835619	0.0321642	Uqcrb	ubiquinol-cytochrome c reductase binding protein [Source:MGI Symbol;Acc:MGI:1914780]	protein_coding	13	67048681	67053442	-1
ENSMUSG00000026466	3543.25	0.25662	0.0879681	2.91719	0.003532	0.0160548	Tor1aip1	torsin A interacting protein 1 [Source:MGI Symbol;Acc:MGI:3582693]	protein_coding	1	155880345	155912226	-1
ENSMUSG00000019998	2273.24	0.257031	0.069428	3.70213	0.000213801	0.00157971	Stx7	syntaxin 7 [Source:MGI Symbol;Acc:MGI:1858210]	protein_coding	10	24025200	24066120	1
ENSMUSG00000005054	1045.12	0.257034	0.101967	2.52077	0.01171	0.0422148	Cstb	cystatin B [Source:MGI Symbol;Acc:MGI:109514]	protein_coding	10	78261503	78263456	1
ENSMUSG00000005774	843.644	0.257089	0.0810691	3.17124	0.00151792	0.00799118	Rfx5	regulatory factor X, 5 (influences HLA class II expression) [Source:MGI Symbol;Acc:MGI:1858421]	protein_coding	3	94861386	94868872	1
ENSMUSG00000002257	896.705	0.25709	0.103106	2.49345	0.0126507	0.0449986	Def6	differentially expressed in FDCP 6 [Source:MGI Symbol;Acc:MGI:1346328]	protein_coding	17	28426752	28447582	1
ENSMUSG00000034613	1411.4	0.258786	0.0957037	2.70404	0.00685031	0.0274392	Ppm1h	protein phosphatase 1H (PP2C domain containing) [Source:MGI Symbol;Acc:MGI:2442087]	protein_coding	10	122514667	122781700	1
ENSMUSG00000002058	572.535	0.259052	0.0920326	2.81479	0.00488098	0.0207953	Unc119	unc-119 lipid binding chaperone [Source:MGI Symbol;Acc:MGI:1328357]	protein_coding	11	78234308	78239990	1
ENSMUSG00000036087	3392.8	0.259732	0.103526	2.50886	0.0121123	0.0433791	Slain2	SLAIN motif family, member 2 [Source:MGI Symbol;Acc:MGI:1923241]	protein_coding	5	73071647	73136172	1
ENSMUSG00000006281	1905.15	0.259867	0.0676306	3.84245	0.000121811	0.000979437	Tep1	telomerase associated protein 1 [Source:MGI Symbol;Acc:MGI:109573]	protein_coding	14	51061516	51108017	-1
ENSMUSG00000050708	26399.8	0.260128	0.0852225	3.05234	0.00227067	0.0111753	Ftl1	ferritin light polypeptide 1 [Source:MGI Symbol;Acc:MGI:95589]	protein_coding	7	45107368	45109308	-1
ENSMUSG00000024914	2840.03	0.262406	0.0975929	2.68878	0.00717126	0.0284718	Drap1	Dr1 associated protein 1 (negative cofactor 2 alpha) [Source:MGI Symbol;Acc:MGI:1913806]	protein_coding	19	5472833	5475007	-1
ENSMUSG00000043061	701.211	0.262767	0.0803377	3.27078	0.00107251	0.00598667	Tmem18	transmembrane protein 18 [Source:MGI Symbol;Acc:MGI:2387176]	protein_coding	12	30634425	30641214	1
ENSMUSG00000034801	1681.79	0.262916	0.103846	2.5318	0.011348	0.0410644	Sos2	SOS Ras/Rho guanine nucleotide exchange factor 2 [Source:MGI Symbol;Acc:MGI:98355]	protein_coding	12	69630536	69728626	-1
ENSMUSG00000022558	1528.58	0.263951	0.0721534	3.65819	0.000254	0.00183078	Mroh1	maestro heat-like repeat family member 1 [Source:MGI Symbol;Acc:MGI:2442558]	protein_coding	15	76264461	76337238	1
ENSMUSG00000022146	2726.33	0.263966	0.0864351	3.05391	0.00225876	0.0111214	Osmr	oncostatin M receptor [Source:MGI Symbol;Acc:MGI:1330819]	protein_coding	15	6843058	6904450	-1
ENSMUSG00000021242	6527.99	0.264396	0.0475387	5.5617	2.67162e-08	6.23487e-07	Npc2	NPC intracellular cholesterol transporter 2 [Source:MGI Symbol;Acc:MGI:1915213]	protein_coding	12	84801336	84819926	-1
ENSMUSG00000047030	899.128	0.264424	0.0702703	3.76296	0.000167915	0.00127345	Spata2	spermatogenesis associated 2 [Source:MGI Symbol;Acc:MGI:2146885]	protein_coding	2	167323053	167334807	-1
ENSMUSG00000022551	2110.58	0.264622	0.0533615	4.95904	7.08417e-07	1.14242e-05	Cyc1	cytochrome c-1 [Source:MGI Symbol;Acc:MGI:1913695]	protein_coding	15	76227723	76230460	1
ENSMUSG00000063889	412.296	0.265086	0.0849198	3.1216	0.00179871	0.00919948	Crem	cAMP responsive element modulator [Source:MGI Symbol;Acc:MGI:88495]	protein_coding	18	3266048	3337748	-1
ENSMUSG00000024132	556.59	0.265624	0.0922298	2.88003	0.00397644	0.0176012	Eci1	enoyl-Coenzyme A delta isomerase 1 [Source:MGI Symbol;Acc:MGI:94871]	protein_coding	17	24645615	24658322	1
ENSMUSG00000037257	1313.52	0.265667	0.0594891	4.46581	7.97665e-06	9.23265e-05	Aagab	alpha- and gamma-adaptin binding protein [Source:MGI Symbol;Acc:MGI:1914189]	protein_coding	9	63509942	63551870	1
ENSMUSG00000071014	834.852	0.265743	0.0912822	2.91123	0.0036001	0.0162998	Ndufb6	NADH:ubiquinone oxidoreductase subunit B6 [Source:MGI Symbol;Acc:MGI:2684983]	protein_coding	4	40270591	40279421	-1
ENSMUSG00000035949	1769.55	0.266226	0.0790907	3.36609	0.000762423	0.00453113	Fbxw2	F-box and WD-40 domain protein 2 [Source:MGI Symbol;Acc:MGI:1353435]	protein_coding	2	34694526	34716323	-1
ENSMUSG00000040181	595.482	0.26765	0.103916	2.57564	0.0100054	0.0371829	Fmo1	flavin containing monooxygenase 1 [Source:MGI Symbol;Acc:MGI:1310002]	protein_coding	1	162657130	162694179	-1
[truncated: 1,401 more rows]

## Sheet: 10-dpf Apex1KO vs WT
DESEq2 differentially expressed genes (FDR < 0.05) for the comparison between P-Apex1 KO and WT samples at 10-dpf
[truncated: 2,381 more rows]

## Sheet: 14-dpf Apex1KO vs WT
DESEq2 differentially expressed genes (FDR < 0.05) for the comparison between P-Apex1 KO and WT samples at 14-dpf
[truncated: 6,468 more rows]
